# Supplementary material for: Comparison of the Chinese bamboo partridge and red Junglefowl genome sequences highlights the importance of demography in genome evolution
Source: BMC Genomics. 2018 May 8;19:336. doi: 10.1186/s12864-018-4711-0 (PMC5941490; doi:10.1186/s12864-018-4711-0)
Supplement: Supplementary file 2 — Tables S1 – S7. Additional data from analyses that were too large to fit on a single page are given as Excel speadsheets. (XLS 4168 kb) [file 12864_2018_4711_MOESM2_ESM.xls]

## Sheet: Table S1
Table S1 - Numbers of reads following removal of pcr duplicates, low quality reads, and kmer distribution error correction
lane	raw reads	no dups	qual trim	kmer corrected
1	29018561	28235350	24809469 (87.87%)	24776645 (99.14% reads, 3641105537 bases) - error rate 0.0008316
				24682790 (99.49% reads, 3552368553 bases) - error rate 0.00154287
2	28753263	28121621	24514712 (87.17%)	24480897 (99.86% reads, 3597384405 bases) - error rate 0.000865043
				24377375 (99.03% reads, 3506577590 bases) - error rate 0.00160016
3	29722826	28775589	25663244 (89.18%)	25632944 (99.89% reads, 3776142506 bases) - error rate 0.000677058
				25566847 (99.62% reads, 3712662009 bases) - error rate 0.00120863
4	29282195	28459967	25218439 (88.61%)	25188262 ( 99.88% reads, 3711776217 bases) - error rate 0.000677616
				25114908 ( 99.59% reads ,3648378722 bases) - error rate 0.00118241
			LEADING:10	avg read len: 147.347
			TRAILING:10	est genome: 1016550260
			SLIDINGWINDOW:4:15	bases: 29530158466
			MINLEN:70	n reads: 200411728 (matches trimmed numbers)
			AVGQUAL:20	avg kmer depth: 25.4295

## Sheet: Table S2
Table S2 - Breadth and depth of coverage of the Bambusicola thoracicus genome in comparison to Gallus gallus. The proportion of missing data for each chromosome based on whole-genome alignment between the Bambusicola de novo assembly and reference Gallus gallus sequence mapped to the chromosomal level. Also given are the breadth of coverage from directly aligning short reads to the Gallus gallus …
Gallus reference chromosome	Proportion of missing data from aligned scaffolds	Breadth of coverage from direct alignment of short reads	Average depth per sequenced site
chr1	0.145984	0.941514	24.8576
chr2	0.123434	0.947947	25.2407
chr3	0.0869258	0.959131	24.9386
chr4	0.0715239	0.956273	25.8949
chr5	0.0767136	0.955697	25.6841
chr6	0.0345176	0.954392	26.4559
chr7	0.0422903	0.966765	25.8408
chr8	0.0445101	0.958157	25.4923
chr9	0.035937	0.958825	25.6929
chr10	0.0364633	0.957064	25.7373
chr11	0.0374191	0.958282	26.0868
chr12	0.038841	0.950813	26.4837
chr13	0.0514029	0.958256	25.5975
chr14	0.0557069	0.951453	25.7489
chr15	0.0408636	0.955076	25.9038
chr16	0.473979	0.549482	15.7737
chr17	0.056471	0.960024	25.9388
chr18	0.097294	0.950597	25.6655
chr19	0.0545307	0.948409	27.48
chr20	0.0846759	0.943936	25.732
chr21	0.0554756	0.963028	25.8255
chr22	0.0663466	0.952777	26.6015
chr23	0.0519879	0.950007	25.8032
chr24	0.0314851	0.97228	26.0605
chr25	0.317809	0.838953	29.9839
chr26	0.0794197	0.935833	25.4416
chr27	0.164422	0.844392	25.2983
chr28	0.12596	0.880793	24.8116
chrZ	0.286033	0.840116	12.6658

## Sheet: Table S3
Table S3 - Results of branch tests for variation in gene-wide dN/dS. dN/dS for the null hypothesis (H0), where all branches share a single dN/dS and the alternative hypothesis (HA) where a single branch of interest (foreground) and all other branches (background) have two independent dN/dS parameters. The p-value and Benjamini-Hochberg q-value for an FDR of 0.05 are shown for each test.
	Bambusicola Branch					Gallus Branch					MRCA Branch
Gene Cluster	H0_Global_dN/dS	HA_Background_dN/dS	HA_Foreground_dN/dS	p	q	H0_Global_dN/dS	HA_Background_dN/dS	HA_Foreground_dN/dS	p	q	H0_Global_dN/dS	HA_Background_dN/dS	HA_Foreground_dN/dS	p	q
fam10001	0.44397	0.40271	0.5399	0.27948	0.0257686	0.44397	0.41152	1.04743	0.1703	0.0189802	0.44397	0.47469	0.20937	0.29962	0.0241705
fam10002	0.28308	0.19406	0.48268	0.0046587	0.00519026	0.28308	0.28825	0.23235	0.71589	0.0399848	0.28308	0.29024	0.0001	0.5102	0.032207
fam10004	0.25008	0.25178	0.21281	0.83007	0.0442618	0.25008	0.27638	0.05604	0.1854	0.0198782	0.25008	0.3213	0.0001	0.0297	0.00719939
fam10005	0.02244	0.0001	0.18215	0.0058493	0.00554034	0.02244	0.02244	0.0001	0.99593	0.0485388	0.02244	0.02244	0.0001	0.99805	0.047793
fam10006	0.0766	0.0811	0.04158	0.48282	0.0335616	0.0766	0.0783	0.0001	0.30657	0.0255556	0.0766	0.08436	0.0001	0.1221	0.0144444
fam10007	0.12014	0.13716	0.0001	0.025343	0.00907154	0.12014	0.12538	0.0001	0.19462	0.0203044	0.12014	0.13252	0.0001	0.044012	0.00863014
fam10008	0.28662	0.21329	0.55185	0.057672	0.0127245	0.28662	0.31554	0.0001	0.073284	0.0128158	0.28662	0.31723	0.0001	0.16953	0.017519
fam10009	0.21331	0.18114	0.45693	0.054345	0.012481	0.21331	0.20664	999	0.12644	0.0164384	0.21331	0.19277	0.65234	0.15248	0.0163927
fam10010	0.31082	0.32608	0.027	0.0010677	0.00334855	0.31082	0.32342	0.07956	0.027075	0.00815829	0.31082	0.33032	0.02304	0.0011546	0.00159817
fam10013	0.0417	0.04386	0.0001	0.24957	0.0243379	0.0417	0.02436	0.17898	0.033914	0.00913242	0.0417	0.04565	0.0001	0.66601	0.0376865
fam10014	0.22175	0.15283	0.51846	2.1209e-05	0.00159817	0.22175	0.24048	0.04108	0.023551	0.00767123	0.22175	0.23701	0.0001	0.029476	0.00718417
fam10016	0.09416	0.06306	0.16152	0.063114	0.0131202	0.09416	0.10178	0.0001	0.1	0.0144292	0.09416	0.0817	0.22842	0.20384	0.019589
fam10017	0.21512	0.21926	0.0001	0.35178	0.0288737	0.21512	0.18632	0.53761	0.43513	0.0306849	0.21512	0.18016	0.5933	0.37057	0.0269254
fam10018	0.14098	0.1406	0.16959	0.89355	0.0460122	0.14098	0.1503	0.04107	0.13883	0.0172146	0.14098	0.15785	0.0001	0.011035	0.00427702
fam10019	0.09864	0.09674	0.14674	0.6808	0.0397108	0.09864	0.0884	0.15372	0.17354	0.0192085	0.09864	0.11121	0.0214	0.036579	0.00799087
fam10020	0.23766	0.27458	0.05123	0.0024468	0.0043379	0.23766	0.21539	0.35571	0.13838	0.0171537	0.23766	0.23189	0.42687	0.65185	0.0371233
fam10021	0.22404	0.23911	0.0001	0.02944	0.00968036	0.22404	0.22724	0.13634	0.67549	0.0387062	0.22404	0.23668	0.0001	0.27624	0.0232877
fam10024	0.14891	0.15715	0.09934	0.42137	0.0312785	0.14891	0.14126	0.8586	0.17869	0.0194673	0.14891	0.15012	0.13276	0.87934	0.0431811
fam10025	0.23732	0.25725	0.0001	0.083587	0.0148706	0.23732	0.25698	0.06007	0.13224	0.0167428	0.23732	0.26059	0.0001	0.089118	0.0122374
fam10026	0.43221	0.40142	0.76409	0.12879	0.0177321	0.43221	0.43101	0.43838	0.97119	0.0471385	0.43221	0.50086	0.09328	0.022705	0.00634703
fam10027	0.16554	0.14407	0.45289	0.28373	0.0259665	0.16554	0.17151	0.13516	0.78991	0.0422222	0.16554	0.16781	0.14803	0.91367	0.0442009
fam10028	0.0001	0.0001	0.0001	1	0.0499543	0.0001	0.0001	0.0001	1	0.0499239	0.0001	0.0001	0.0001	1	0.0497565
fam10029	0.29069	0.33896	0.06737	0.10728	0.0164992	0.29069	0.28888	0.34004	0.91191	0.0455251	0.29069	0.30459	0.17139	0.59886	0.0353881
fam10030	0.29572	0.33963	0.11923	0.069868	0.0136986	0.29572	0.28416	0.86425	0.30782	0.0256012	0.29572	0.30721	0.0001	0.30069	0.024277
fam10033	0.17667	0.17525	0.19336	0.88311	0.0457382	0.17667	0.16903	0.31671	0.40754	0.0294064	0.17667	0.17537	0.19304	0.90193	0.0438508
fam10035	0.19738	0.18849	0.31959	0.26307	0.0250228	0.19738	0.21643	0.03248	0.0078367	0.00452055	0.19738	0.21187	0.06052	0.051881	0.00939117
fam10036	0.85093	0.84782	0.8826	0.92113	0.0465449	0.85093	0.80235	1.84182	0.089964	0.0138813	0.85093	0.84289	0.98078	0.82774	0.0418874
fam10038	0.19522	0.19522	1.16973	0.99748	0.0489041	0.19522	0.01791	0.8245	2.3172e-05	0.000624049	0.19522	0.01771	999	1.7896e-05	0.000410959
fam10039	0.12529	0.13849	0.07089	0.29965	0.0265601	0.12529	0.13368	0.0001	0.083432	0.0135312	0.12529	0.0894	0.83056	0.0028656	0.00222222
fam10040	0.18964	0.20099	0.05149	0.031808	0.0100761	0.18964	0.2007	0.08789	0.21635	0.0211416	0.18964	0.20643	0.07177	0.10792	0.0134247
fam10041	0.2967	0.21585	0.64049	0.012934	0.00722983	0.2967	0.25228	0.46562	0.19617	0.0203501	0.2967	0.35207	0.14665	0.082415	0.0118569
fam10042	0.44266	0.428	0.65782	0.47088	0.0331202	0.44266	0.49655	0.0001	0.00053689	0.00158295	0.44266	0.50691	0.0001	0.0012743	0.0016895
fam10043	0.1229	0.13224	0.0527	0.36278	0.0292846	0.1229	0.10875	0.20303	0.34315	0.027032	0.1229	0.12537	0.0001	0.54368	0.0335616
fam10045	0.42957	0.33216	0.61593	0.018455	0.00797565	0.42957	0.4635	0.0001	0.0023307	0.00269406	0.42957	0.46141	0.0001	0.0069468	0.00339422
fam10046	0.27432	0.21848	0.5252	0.0016123	0.00383562	0.27432	0.29421	0.08864	0.089382	0.0138508	0.27432	0.30281	0.11548	0.053274	0.00952816
fam10047	0.08127	0.08671	0.02967	0.25361	0.0245662	0.08127	0.08903	0.02379	0.14118	0.0173212	0.08127	0.071	0.79534	0.044441	0.00864536
fam10048	0.34745	0.37072	0.16107	0.1376	0.0182953	0.34745	0.37346	0.0001	0.071191	0.0125875	0.34745	0.35701	0.20726	0.52685	0.0329072
fam10049	0.10352	0.11384	0.0001	0.010148	0.00674277	0.10352	0.10826	0.0001	0.14474	0.0175799	0.10352	0.11929	0.01172	0.02979	0.00721461
fam10050	0.56037	0.56508	0.51646	0.8602	0.0449315	0.56037	0.55509	0.5967	0.87965	0.0447032	0.56037	0.57086	0.43088	0.70364	0.0386758
fam10051	0.28001	0.28872	0.0001	0.12104	0.0171842	0.28001	0.28001	0.73864	1	0.0496347	0.28001	0.34449	0.0001	0.0031939	0.00232877
fam10052	0.38025	0.39672	0.05741	0.055286	0.0125875	0.38025	0.37517	0.43024	0.85712	0.0439726	0.38025	0.39605	0.23383	0.62522	0.0362709
fam10054	0.05192	0.05192	0.0001	0.98936	0.0484932	0.05192	0.05863	0.0001	0.093374	0.0141248	0.05192	0.05301	0.0001	0.59622	0.0352359
fam10055	0.22665	0.19164	0.21146	0.066805	0.013516	0.22665	0.18645	0.27865	0.058381	0.0115525	0.22665	0.19197	0.22484	0.06643	0.0105175
fam10056	0.18425	0.18414	0.18647	0.98465	0.0482953	0.18425	0.17846	0.56028	0.31706	0.0259209	0.18425	0.19064	0.0001	0.30253	0.0243988
fam10057	0.82608	0.96542	0.0001	0.038643	0.0109437	0.82608	0.87944	0.37375	0.5683	0.0351598	0.82608	0.69668	999	0.078603	0.0116134
fam10058	0.02019	0.00496	58.7801	6.0765e-05	0.00191781	0.02019	0.02067	0.0001	0.68085	0.0389193	0.02019	0.02386	0.0001	0.27221	0.0229833
fam10060	0.14548	0.15451	0.0001	0.14971	0.0190259	0.14548	0.11961	0.37435	0.094452	0.0142009	0.14548	0.14479	0.16315	0.93431	0.044825
fam10062	0.52612	0.53534	0.364	0.40513	0.0307154	0.52612	0.55707	0.20062	0.086131	0.0136834	0.52612	0.5912	0.0001	0.00099386	0.00152207
fam10063	0.51876	0.52272	0.42504	0.86557	0.0451446	0.51876	0.51589	0.53236	0.94999	0.0464992	0.51876	0.58564	0.0001	0.015403	0.00519026
fam10064	0.18988	0.19716	0.12518	0.53227	0.0349315	0.18988	0.20176	0.10232	0.32833	0.026484	0.18988	0.19158	0.16653	0.88874	0.0434247
fam10065	0.08097	0.09844	0.0001	0.18995	0.0210654	0.08097	0.0738	0.11493	0.69705	0.0394368	0.08097	0.08461	0.0001	0.4674	0.0307763
fam10067	0.07743	0.07638	0.08818	0.8946	0.0460578	0.07743	0.07866	0.06464	0.89062	0.0450076	0.07743	0.08059	0.0001	0.52631	0.0328615
fam10068	0.10363	0.10325	0.11058	0.92554	0.0466819	0.10363	0.1066	0.08346	0.62762	0.0371689	0.10363	0.10074	0.14508	0.58556	0.0350076
fam10070	0.06593	0.06969	0.03421	0.34548	0.0285084	0.06593	0.06874	0.02693	0.35073	0.0275038	0.06593	0.07026	0.0001	0.081595	0.011796
fam10071	0.17508	0.17925	0.13918	0.63191	0.0380822	0.17508	0.18275	0.06035	0.22777	0.0217808	0.17508	0.18484	0.05364	0.17011	0.0176104
fam10072	0.07063	0.06951	0.07757	0.86287	0.0450837	0.07063	0.07504	0.02997	0.48159	0.0323592	0.07063	0.0777	0.0001	0.080727	0.0117352
fam10073	0.22062	0.20601	0.37005	0.35018	0.0287519	0.22062	0.23089	0.13662	0.46972	0.0319635	0.22062	0.2535	0.0001	0.068622	0.0107306
fam10074	0.16651	0.17531	0.07853	0.17159	0.0200913	0.16651	0.18242	0.04444	0.040754	0.00971081	0.16651	0.16309	0.24967	0.59976	0.035449
fam10075	0.33406	0.32677	0.49405	0.46582	0.0329985	0.33406	0.36058	0.20971	0.28416	0.0244749	0.33406	0.32526	0.43971	0.67763	0.0380061
fam10076	0.055	0.06051	0.01483	0.10037	0.0161492	0.055	0.05849	0.0001	0.064809	0.0120396	0.055	0.05317	0.0768	0.65688	0.037382
fam10077	0.18197	0.16941	0.25063	0.43645	0.0318721	0.18197	0.16566	0.35752	0.23013	0.0218874	0.18197	0.19566	0.06006	0.22351	0.0208219
fam10078	0.20247	0.19473	0.28743	0.62556	0.0378995	0.20247	0.13214	1.00504	0.014442	0.0061035	0.20247	0.12456	2.95517	0.057087	0.00993912
fam10079	0.26433	0.26959	0.21922	0.82083	0.044003	0.26433	0.2698	0.18214	0.7537	0.0411263	0.26433	0.2764	0.15209	0.60184	0.0354947
fam10080	0.09493	0.10523	0.0001	0.0019065	0.00407915	0.09493	0.07568	0.51817	0.049088	0.0105479	0.09493	0.11102	0.0001	0.13864	0.0154338
fam10081	0.15858	0.14163	0.5294	0.10559	0.0163318	0.15858	0.1651	0.0769	0.47324	0.03207	0.15858	0.15633	2.8931	1	0.0499848
fam10082	0.20527	0.19235	0.48609	0.23633	0.0236682	0.20527	0.21473	0.12238	0.42791	0.0304414	0.20527	0.21519	0.12066	0.6333	0.0365601
fam10083	0.47175	0.44325	0.85635	0.22497	0.022968	0.47175	0.48919	0.38341	0.52437	0.0335921	0.47175	0.46907	0.53311	0.87719	0.0430898
fam10085	0.02338	0.02922	0.0001	0.1918	0.0212329	0.02338	0.0242	0.0001	0.60581	0.0363318	0.02338	0.02369	0.0001	0.78139	0.0409285
fam10086	0.14476	0.14568	0.12442	0.89791	0.0461187	0.14476	0.16208	0.04838	0.091056	0.0139726	0.14476	0.16079	0.07409	0.357	0.0263166
fam10087	0.07344	0.08519	0.0001	0.078129	0.0144597	0.07344	0.06343	0.27618	0.18002	0.0196499	0.07344	0.07264	0.07892	0.94354	0.0450989
fam10088	0.2097	0.21954	0.14687	0.24579	0.02414	0.2097	0.22489	0.07322	0.025014	0.00783866	0.2097	0.21023	0.20311	0.94377	0.0451142
fam10090	0.10162	0.1053	0.0001	0.77794	0.0426636	0.10162	0.10889	0.0001	0.25506	0.0231355	0.10162	0.06269	2.19765	0.10534	0.013242
fam10091	0.18866	0.19019	0.16764	0.75178	0.0420548	0.18866	0.20158	0.09544	0.076671	0.0130441	0.18866	0.20167	0.0001	0.027337	0.00694064
fam10092	0.12346	0.13603	0.0001	0.021331	0.00844749	0.12346	0.12802	0.0001	0.16019	0.0184779	0.12346	0.13036	0.0001	0.18431	0.0184475
fam10093	0.03543	0.04174	0.0001	0.14231	0.0186301	0.03543	0.03752	0.0001	0.38745	0.0287367	0.03543	0.03834	0.0001	0.31067	0.024688
fam10095	0.18281	0.18336	0.17633	0.94333	0.0472907	0.18281	0.19423	0.07312	0.11984	0.0159056	0.18281	0.19463	0.0001	0.024063	0.00649924
fam10096	0.13845	0.08778	0.38897	0.037643	0.0108219	0.13845	0.14639	0.0001	0.38136	0.0285236	0.13845	0.15414	0.0001	0.1186	0.0141857
fam10097	0.57867	0.59291	0.45561	0.65676	0.0389041	0.57867	0.57948	0.5713	0.98039	0.0474886	0.57867	0.58737	0.39203	0.71327	0.038965
fam10099	0.37203	0.3713	0.3771	0.95655	0.0476712	0.37203	0.38013	0.27462	0.50675	0.0331507	0.37203	0.36945	0.3832	0.90882	0.0440639
fam10100	0.09717	0.068	0.2444	0.0073085	0.00601218	0.09717	0.10193	0.0001	0.29931	0.0251294	0.09717	0.1063	0.0001	0.097445	0.0127397
fam10101	0.20528	0.27224	0.08045	0.034849	0.0105023	0.20528	0.20554	0.2019	0.98482	0.0476865	0.20528	0.18069	0.56915	0.14549	0.0158295
fam10103	0.07634	0.07979	0.0001	0.20522	0.0220396	0.07634	0.06253	0.25319	0.039235	0.00960426	0.07634	0.08	0.03592	0.49831	0.0318113
fam10104	0.01836	0.01919	0.0001	0.5634	0.035997	0.01836	0.0189	0.0001	0.64584	0.0377473	0.01836	0.01942	0.0001	0.5541	0.0338965
fam10105	0.366	0.35102	0.52107	0.44689	0.0322831	0.366	0.39804	0.0001	0.0032999	0.00313546	0.366	0.40735	0.0001	0.00097423	0.00149163
fam10107	0.39991	0.34729	1.14891	0.13714	0.0182801	0.39991	0.43185	0.22007	0.36996	0.0281431	0.39991	0.40232	0.36587	0.93646	0.0449163
fam10108	0.10115	0.107	0.0001	0.22892	0.0232268	0.10115	0.10267	0.06882	0.87028	0.044277	0.10115	0.10113	0.10158	0.99887	0.04793
fam10110	0.57826	0.20867	1.1718	3.231e-05	0.00170472	0.57826	0.66947	0.0001	0.017761	0.00672755	0.57826	0.61672	0.23235	0.30004	0.0242009
fam10111	0.16859	0.17335	0.12346	0.62466	0.0378539	0.16859	0.17331	0.1244	0.6329	0.0373364	0.16859	0.14877	0.43781	0.098439	0.0128006
fam10112	0.10939	0.11183	0.07462	0.56216	0.0359665	0.10939	0.11514	0.06407	0.33943	0.0268493	0.10939	0.11088	0.06832	0.72597	0.0393607
fam10116	0.21091	0.20198	0.32493	0.36899	0.0295129	0.21091	0.24005	0.0001	0.0001961	0.00123288	0.21091	0.2207	0.00806	0.20922	0.0200304
fam10117	0.0179	0.0184	0.0001	0.52264	0.0347184	0.0179	0.0193	0.0001	0.26817	0.0236834	0.0179	0.02086	0.0001	0.11628	0.0140183
fam10118	0.25443	0.25124	0.2778	0.81229	0.0437443	0.25443	0.28746	0.0001	0.00017064	0.00111111	0.25443	0.28409	0.0001	0.0014506	0.00175038
fam10121	0.33129	0.26893	0.6096	0.016443	0.00773212	0.33129	0.34761	0.0001	0.024625	0.00777778	0.33129	0.36726	0.0001	0.00048052	0.00111111
fam10122	0.18366	0.19022	0.08392	0.23792	0.0237747	0.18366	0.18478	0.15783	0.8389	0.0435464	0.18366	0.18757	0.08288	0.45573	0.0303196
fam10124	0.03855	0.0481	0.0001	0.26354	0.0250685	0.03855	0.02253	0.1075	0.41979	0.0300152	0.03855	0.02224	0.1377	0.40139	0.0281887
fam10125	0.34643	0.37883	0.04341	0.021028	0.00834094	0.34643	0.21626	0.57092	0.00032738	0.0014003	0.34643	0.37223	0.12628	0.18543	0.018554
fam10126	0.10252	0.09619	0.1459	0.49275	0.0338508	0.10252	0.1114	0.0001	0.052834	0.0109741	0.10252	0.10105	0.16161	0.73672	0.039589
fam10127	0.28917	0.30876	0.07413	0.13635	0.0182192	0.28917	0.30232	0.18171	0.46526	0.0318113	0.28917	0.2741	1.1926	0.19127	0.0189041
fam10128	0.2329	0.2417	0.12164	0.15342	0.0191781	0.2329	0.22909	0.27728	0.67823	0.0388889	0.2329	0.23538	0.21488	0.83754	0.0421157
fam10129	0.16747	0.14662	0.33661	0.080087	0.0145814	0.16747	0.17621	0.10522	0.42824	0.0304718	0.16747	0.16225	0.2647	0.49138	0.0316134
fam10131	0.31469	0.22035	0.73952	4.1492e-05	0.00181126	0.31469	0.32391	0.27229	0.73794	0.0405784	0.31469	0.33824	0.09589	0.20937	0.0200457
fam10132	0.22722	0.2407	0.07618	0.089356	0.0153881	0.22722	0.15875	0.58356	8.9324e-06	0.000502283	0.22722	0.24078	0.05942	0.073321	0.0112177
fam10133	0.29319	0.2889	0.36045	0.70714	0.0404414	0.29319	0.24457	1.12002	0.010818	0.00512938	0.29319	0.20363	1.47173	2.1758e-05	0.0004414
fam10134	0.15679	0.1574	0.14721	0.95651	0.047656	0.15679	0.13547	0.68425	0.095779	0.0142618	0.15679	0.17814	0.0001	0.16517	0.0171842
fam10135	0.20376	0.21941	0.10498	0.36021	0.0292085	0.20376	0.24651	0.0001	0.004152	0.0034551	0.20376	0.19779	0.36507	0.61951	0.0360274
fam10136	0.56793	0.65941	0.09735	0.004195	0.00502283	0.56793	0.59795	0.32137	0.41625	0.0297869	0.56793	0.59926	0.24903	0.35602	0.0262861
fam10137	0.21902	0.23355	0.0001	0.0012072	0.00351598	0.21902	0.23964	0.0001	0.00023272	0.00129376	0.21902	0.02203	1.38215	1.2145e-14	3.04e-05
fam10138	0.16331	0.15819	0.22333	0.4995	0.0339878	0.16331	0.17419	0.03332	0.059075	0.011583	0.16331	0.17801	0.0001	0.002964	0.00228311
fam10140	0.20345	0.20576	0.16657	0.72444	0.0411263	0.20345	0.21646	0.06234	0.060076	0.0117199	0.20345	0.218	0.02223	0.028551	0.00710807
fam10141	0.20702	0.22358	0.03339	0.033589	0.0103501	0.20702	0.23428	0.02701	0.0085317	0.00471842	0.20702	0.1887	0.42744	0.27015	0.0228919
fam10142	0.1456	0.15021	0.08085	0.5701	0.0362557	0.1456	0.13025	0.96365	0.06512	0.01207	0.1456	0.14928	0.12462	0.79518	0.041172
fam10143	0.17143	0.17338	0.14522	0.7063	0.0404262	0.17143	0.18677	0.05793	0.028095	0.00829528	0.17143	0.17431	0.13889	0.66909	0.0378387
fam10144	0.53535	0.52882	0.59799	0.77931	0.0427397	0.53535	0.48438	1.19608	0.14857	0.0178387	0.53535	0.49961	2.32343	0.22056	0.020624
fam10145	0.57676	0.58105	0.52038	0.72967	0.0413546	0.57676	0.55828	0.73691	0.5782	0.0354338	0.57676	0.50129	1.92026	0.020863	0.0061035
fam10146	0.43768	0.45737	0.2806	0.058504	0.0128463	0.43768	0.42466	0.60397	0.19527	0.0203196	0.43768	0.44365	0.36998	0.55495	0.0339117
fam10147	0.18763	0.11437	0.49299	2.2144e-06	0.00111111	0.18763	0.18848	0.17014	0.89343	0.0451142	0.18763	0.19701	0.0888	0.22381	0.0208371
fam10148	0.08864	0.08349	0.16783	0.14042	0.0184627	0.08864	0.09789	0.01712	0.086663	0.0137291	0.08864	0.09226	0.0001	0.19041	0.0188128
fam10149	0.28891	0.28891	1.7845	1	0.0496956	0.28891	0.28591	0.3471	0.85094	0.0437747	0.28891	0.29087	0.26212	0.92024	0.0445205
fam10151	0.40007	0.25651	0.86778	0.0017187	0.00392694	0.40007	0.40958	0.26218	0.69314	0.0393607	0.40007	0.39715	0.65133	0.90047	0.0437747
fam10152	0.00645	0.00498	0.0154	0.25136	0.0244597	0.00645	0.00457	0.03437	0.063569	0.0119026	0.00645	0.00666	0.0001	0.5757	0.0345662
fam10153	0.37418	0.40636	0.0001	0.0016384	0.00385084	0.37418	0.38653	0.08592	0.18346	0.0197565	0.37418	0.37419	0.0001	0.96605	0.0457686
fam10154	0.04211	0.04743	0.0001	0.41396	0.0310654	0.04211	0.04212	0.0001	0.98709	0.0478995	0.04211	0.05781	0.0001	0.19133	0.0189193
fam10155	0.04746	0.04283	0.17956	0.31555	0.0273059	0.04746	0.04503	0.07525	0.6761	0.0387215	0.04746	0.0542	0.0001	0.17635	0.0179604
fam10156	0.01964	0.02154	0.0001	0.67201	0.0394368	0.01964	0.02053	0.0001	0.76916	0.0415982	0.01964	0.0216	0.0001	0.66772	0.037793
fam10159	0.35027	0.35003	0.0001	0.98538	0.0483105	0.35027	0.23573	0.56497	0.14861	0.0178539	0.35027	0.18168	3.08838	0.0057192	0.00312024
fam10160	0.09088	0.12429	0.0001	0.014563	0.0075038	0.09088	0.08542	0.26923	0.46429	0.0317808	0.09088	0.10464	0.0001	0.10638	0.0133333
fam10161	0.24963	0.18101	0.94106	0.00013718	0.00211568	0.24963	0.29511	0.0001	0.0097359	0.00497717	0.24963	0.28958	0.03672	0.028935	0.00715373
fam10162	0.19334	0.19334	2.26946	1	0.0490868	0.19334	0.20591	0.0001	0.12358	0.01621	0.19334	0.21341	0.0001	0.050211	0.00922374
fam10164	0.15308	0.15883	0.0001	0.13423	0.0180974	0.15308	0.15306	0.15411	0.99535	0.0484627	0.15308	0.18289	0.0001	0.0033306	0.00238965
fam10165	0.14982	0.15259	0.12359	0.75517	0.0421309	0.14982	0.12613	0.29211	0.17573	0.0193151	0.14982	0.14003	0.5713	0.58897	0.0350685
fam10166	0.71885	0.77474	0.36918	0.2264	0.0230898	0.71885	0.80742	0.19148	0.13343	0.0168341	0.71885	0.79607	0.10846	0.2677	0.0227397
fam10168	0.2188	0.20081	0.49136	0.26738	0.0252816	0.2188	0.22378	0.0001	0.32294	0.0262253	0.2188	0.23719	0.0001	0.39664	0.0279604
fam10169	0.18543	0.11038	0.53287	6.2513e-06	0.00130898	0.18543	0.2023	0.0001	0.11225	0.0153729	0.18543	0.2138	0.03869	0.070774	0.0109741
fam10170	0.33275	0.34087	0.19642	0.45613	0.0326636	0.33275	0.30471	0.7027	0.2335	0.0220548	0.33275	0.30507	0.78447	0.22817	0.0210959
fam10171	0.41317	0.35462	0.70307	0.024034	0.00878234	0.41317	0.40288	999	0.13785	0.0170624	0.41317	0.43906	0.16944	0.16903	0.0174429
fam10172	0.191	0.1928	0.17656	0.80972	0.043653	0.191	0.19885	0.07954	0.15206	0.0180365	0.191	0.2001	0.10237	0.2177	0.0205023
fam10173	0.17984	0.18163	0.16249	0.87867	0.0456012	0.17984	0.17309	0.23853	0.61139	0.0365601	0.17984	0.15981	0.6235	0.072339	0.0111111
fam10174	0.03569	0.04085	0.0001	0.38175	0.0300761	0.03569	0.02951	0.12251	0.59228	0.0358143	0.03569	0.02948	0.11159	0.59037	0.0350837
fam10175	0.04864	0.04992	0.04097	0.76004	0.0422222	0.04864	0.04897	0.04184	0.88964	0.0449772	0.04864	0.04996	0.0001	0.32678	0.0252968
fam10177	0.07595	0.07701	0.06375	0.81205	0.0437139	0.07595	0.08961	0.0001	0.0042082	0.00351598	0.07595	0.07954	0.0001	0.20394	0.0196043
fam10179	0.15821	0.15634	0.17872	0.82948	0.0442161	0.15821	0.15219	0.2161	0.42382	0.0302283	0.15821	0.17442	0.09004	0.20699	0.019863
fam10180	0.21808	0.2028	0.32047	0.38027	0.0299848	0.21808	0.22989	0.0001	0.1053	0.0148706	0.21808	0.25957	0.0001	0.0079108	0.00363775
fam10181	0.26717	0.15644	0.66175	0.0011452	0.00348554	0.26717	0.31304	0.11547	0.13171	0.0167123	0.26717	0.30378	0.0001	0.089073	0.0122222
fam10182	0.09113	0.10144	0.0001	0.075991	0.014277	0.09113	0.07459	0.35307	0.15642	0.0182344	0.09113	0.07443	0.46588	0.13757	0.0153729
fam10183	0.27472	0.25494	0.39639	0.35407	0.0289954	0.27472	0.26429	0.43087	0.4778	0.0321613	0.27472	0.29937	0.09924	0.14344	0.015723
fam10184	0.63047	0.63475	0.57897	0.83232	0.0443531	0.63047	0.70094	0.13269	0.0006975	0.00178082	0.63047	0.65504	0.24057	0.22311	0.0207915
fam10185	0.40507	0.34731	0.79366	0.075652	0.0142314	0.40507	0.42581	0.25238	0.43116	0.0305632	0.40507	0.42642	0.1886	0.33548	0.0255403
fam10186	0.62513	0.68624	0.33175	0.28034	0.0257991	0.62513	0.61918	0.7335	0.86944	0.0442466	0.62513	0.60991	1.25113	0.65658	0.0373364
fam10187	0.23084	0.22448	0.33186	0.083777	0.0149011	0.23084	0.22271	0.35647	0.10795	0.0150685	0.23084	0.23104	0.22853	0.97058	0.0458904
fam10188	0.11064	0.10895	0.12503	0.82616	0.04414	0.11064	0.11512	0.07859	0.55467	0.0346119	0.11064	0.10556	0.19241	0.48662	0.0314764
fam10189	0.33629	0.35998	0.08809	0.1425	0.0186454	0.33629	0.34457	0.27647	0.70224	0.0396043	0.33629	0.3598	0.14022	0.25327	0.0222374
fam10191	0.09141	0.09897	0.0001	0.031854	0.0101065	0.09141	0.0235	0.93186	1.5455e-05	0.000578387	0.09141	0.01845	0.92298	1.2521e-07	0.000136986
fam10192	0.19753	0.20807	0.07604	0.16542	0.0197717	0.19753	0.19912	0.18778	0.89204	0.0450685	0.19753	0.20844	0.0001	0.02436	0.0065449
fam10193	0.04153	0.04553	0.0001	0.24773	0.0242009	0.04153	0.04325	0.0001	0.44526	0.0311416	0.04153	0.04609	0.0001	0.23044	0.0212481
fam10196	0.26074	0.21072	0.90308	0.32616	0.02793	0.26074	0.26074	0.73181	1	0.0499848	0.26074	0.25397	0.27708	0.93512	0.0448858
fam10197	0.03627	0.03403	0.08798	0.45744	0.0327549	0.03627	0.00504	0.59042	9.6047e-05	0.000928463	0.03627	0.00507	0.97335	0.00012028	0.000684932
fam10198	0.34934	0.46544	0.0001	0.0011602	0.00350076	0.34934	0.23729	0.77548	0.17574	0.0193303	0.34934	0.21543	1.0559	0.049995	0.00916286
fam10199	0.1649	0.18503	0.0001	0.05743	0.0126941	0.1649	0.17137	0.0001	0.23191	0.0219939	0.1649	0.16736	0.15435	0.95581	0.045449
fam10200	0.23914	0.23965	0.22972	0.94952	0.0474886	0.23914	0.25828	0.11472	0.14552	0.0176408	0.23914	0.23471	999	0.33481	0.0254947
fam10201	0.25949	0.26862	0.11077	0.33587	0.0281887	0.25949	0.27322	0.14078	0.36741	0.0280822	0.25949	0.28945	0.0001	0.049457	0.00905632
fam10202	0.15219	0.15148	0.15996	0.92794	0.0468189	0.15219	0.15166	0.15974	0.94402	0.0463623	0.15219	0.14624	999	0.54423	0.0335921
fam10203	0.24807	0.24628	0.26395	0.9282	0.0468493	0.24807	0.24772	0.25233	0.98132	0.0475342	0.24807	0.23462	0.46557	0.46193	0.0305327
fam10204	0.1137	0.1216	0.0001	0.018	0.00789954	0.1137	0.12448	0.03684	0.071226	0.0126027	0.1137	0.12668	0.0001	0.0036499	0.0025723
fam10205	0.27735	0.28863	0.19449	0.44049	0.03207	0.27735	0.27115	0.92956	0.33415	0.0266819	0.27735	0.23946	0.93329	0.13524	0.0152055
fam10206	0.00843	0.00891	0.0001	0.64827	0.0386758	0.00843	0.00904	0.0001	0.60973	0.0364688	0.00843	0.00921	0.0001	0.56951	0.0344292
fam10207	0.11709	0.12494	0.0001	0.011946	0.00703196	0.11709	0.08785	0.49031	0.0033484	0.00316591	0.11709	0.08567	0.3853	0.0064468	0.00328767
fam10209	0.45548	0.48247	0.21009	0.24139	0.0239726	0.45548	0.47638	0.0001	0.13823	0.0171233	0.45548	0.41778	0.73196	0.27635	0.0233029
fam10210	0.16316	0.16221	0.17664	0.94372	0.0473059	0.16316	0.17292	0.0001	0.17147	0.0190411	0.16316	0.14685	0.33958	0.35754	0.0263775
fam10212	0.068	0.07296	0.03271	0.13703	0.0182496	0.068	0.07099	0.01979	0.17264	0.0191476	0.068	0.0589	0.18448	0.018721	0.00579909
fam10213	0.2915	0.29289	0.28127	0.90956	0.0463927	0.2915	0.29316	0.26948	0.87207	0.0443531	0.2915	0.29487	0.2441	0.82032	0.0417352
fam10214	0.15225	0.15928	0.11365	0.43855	0.0319939	0.15225	0.16101	0.05655	0.16653	0.0187976	0.15225	0.15983	0.10612	0.44532	0.0299543
fam10215	0.09177	0.09466	0.06512	0.62355	0.037793	0.09177	0.09227	0.0815	0.91135	0.0454947	0.09177	0.09554	0.0601	0.58148	0.0348097
fam10216	0.33556	0.33283	0.35383	0.85163	0.0447184	0.33556	0.3538	0.09561	0.155	0.0181583	0.33556	0.36606	0.13373	0.056091	0.00978691
fam10217	0.11756	0.11016	0.1309	0.76536	0.0423744	0.11756	0.04809	0.65155	1.2087e-05	0.000547945	0.11756	0.13202	0.0001	0.28506	0.0236225
fam10218	0.17793	0.12272	0.40379	0.0041212	0.00499239	0.17793	0.16851	0.29869	0.48093	0.0323288	0.17793	0.19605	0.0001	0.16938	0.0174734
fam10219	0.21479	0.13809	0.71746	5.7923e-07	0.000898021	0.21479	0.2191	0.15598	0.63517	0.0374125	0.21479	0.2107	0.25099	0.73541	0.0395586
fam10221	0.1043	0.12451	0.0001	0.0030737	0.00459665	0.1043	0.01724	0.25162	1.2874e-10	0.000106545	0.1043	0.11262	0.01653	0.17064	0.017656
fam10222	0.09838	0.09396	0.1389	0.60302	0.0371537	0.09838	0.10103	0.07315	0.76753	0.0415373	0.09838	0.11187	0.03838	0.27312	0.0230289
fam10223	0.2612	0.26768	0.18108	0.57384	0.0363623	0.2612	0.25706	0.31996	0.7738	0.0417199	0.2612	0.25928	4.60842	1	0.0486606
fam10224	0.10702	0.08915	0.17715	0.07346	0.0140335	0.10702	0.10965	0.08184	0.68733	0.0391781	0.10702	0.10885	0.06786	0.72447	0.0392694
fam10225	0.48317	0.46808	0.58106	0.56541	0.0361339	0.48317	0.47693	0.54263	0.79971	0.0425875	0.48317	0.48973	0.43469	0.85114	0.0424353
fam10226	0.34196	0.36306	0.20393	0.18571	0.0208219	0.34196	0.33712	0.3855	0.77621	0.0418417	0.34196	0.34605	0.29126	0.77799	0.0408828
fam10227	0.07918	0.08975	0.0001	0.022359	0.00855403	0.07918	0.07081	0.754	0.051627	0.0107458	0.07918	0.07523	0.13288	0.52216	0.0327093
fam10228	0.11836	0.12214	0.07112	0.60834	0.0373364	0.11836	0.12776	0.04541	0.28852	0.0247641	0.11836	0.1141	0.1919	0.57791	0.0346423
fam10229	0.00695	0.00862	0.0001	0.51679	0.0346119	0.00695	0.00775	0.0001	0.64396	0.037656	0.00695	0.00715	0.0001	0.81379	0.0415373
fam10231	0.08663	0.08365	0.10789	0.77805	0.0426788	0.08663	0.08495	0.11296	0.81643	0.0429833	0.08663	0.08663	0.0001	0.99593	0.047656
fam10234	0.37345	0.35099	0.54791	0.1511	0.0190868	0.37345	0.41365	0.05562	0.0010918	0.00196347	0.37345	0.39559	0.17106	0.10163	0.0129528
fam10235	0.23121	0.24993	0.14522	0.088313	0.0153272	0.23121	0.25495	0.02531	0.00035864	0.00143075	0.23121	0.24772	0.06757	0.034678	0.00780822
fam10236	0.28201	0.28281	0.27605	0.94621	0.047382	0.28201	0.28693	0.2326	0.64122	0.0376104	0.28201	0.28261	0.27517	0.95753	0.0456164
fam10237	0.07012	0.06475	0.09889	0.69291	0.0400457	0.07012	0.07893	0.0001	0.056354	0.0112633	0.07012	0.06434	0.19286	0.7647	0.0405023
fam10238	0.19099	0.19986	0.0001	0.13333	0.018067	0.19099	0.19099	0.89541	0.9984	0.0487671	0.19099	0.19834	0.0001	0.4432	0.029863
fam10239	0.04607	0.04255	0.0902	0.2867	0.0260883	0.04607	0.04478	0.06396	0.70227	0.0396195	0.04607	0.04919	0.0001	0.18504	0.0184932
fam10240	0.71352	0.67447	1.11074	0.4694	0.0330746	0.71352	0.69785	1.24341	0.63377	0.037382	0.71352	0.65404	4.64887	0.20082	0.0194977
fam10241	0.25872	0.2391	0.45047	0.35148	0.0288584	0.25872	0.28397	0.0977	0.29296	0.0249315	0.25872	0.25355	0.31741	0.8213	0.0417656
fam10242	0.17618	0.18672	0.0001	0.019575	0.00808219	0.17618	0.17794	0.16523	0.92664	0.0457534	0.17618	0.17618	10.9473	0.9893	0.0469559
fam10243	0.28723	0.2763	0.3636	0.52495	0.0347793	0.28723	0.19646	0.71076	0.00012658	0.000974125	0.28723	0.29168	0.22913	0.74022	0.0397565
fam10244	0.23907	0.26584	0.08986	0.091963	0.0156621	0.23907	0.25966	0.0001	0.019037	0.00704718	0.23907	0.23755	0.26922	0.8935	0.0435616
fam10245	0.23049	0.25233	0.03541	0.030067	0.00974125	0.23049	0.20377	0.40396	0.27503	0.0240335	0.23049	0.2251	0.2668	0.8667	0.0428767
fam10246	0.22968	0.183	0.61277	0.038842	0.0109893	0.22968	0.24271	0.14678	0.53681	0.0339269	0.22968	0.265	0.09495	0.1537	0.016484
fam10247	0.20659	0.19442	0.39291	0.28095	0.02586	0.20659	0.21077	0.16806	0.76286	0.0413699	0.20659	0.25123	0.0001	0.013607	0.00473364
fam10248	0.04493	0.04585	0.03394	0.78289	0.0428767	0.04493	0.04725	0.0001	0.54073	0.0340335	0.04493	0.04298	0.05733	0.74886	0.0399391
fam10249	0.35737	0.30822	0.58984	0.034397	0.0104566	0.35737	0.41483	0.02533	9.055e-05	0.000898021	0.35737	0.36595	0.23371	0.5361	0.033242
fam10251	0.47051	0.45686	6.64096	0.0066674	0.00585997	0.47051	0.41504	1.25953	0.015659	0.00630137	0.47051	0.42076	0.81545	0.062645	0.0103196
fam10252	0.16981	0.18063	0.0535	0.078964	0.0145053	0.16981	0.18275	0.04712	0.046009	0.0102283	0.16981	0.18433	0.02401	0.014394	0.00497717
fam10253	0.13184	0.14938	0.0001	0.03156	0.0100304	0.13184	0.13646	0.0001	0.26497	0.0235616	0.13184	0.14046	0.0001	0.12647	0.0146575
fam10254	0.30336	0.30494	0.29281	0.94658	0.0473973	0.30336	0.27888	0.55906	0.28645	0.0246423	0.30336	0.2891	0.4531	0.51319	0.032344
fam10255	0.38098	0.41148	0.0001	0.068612	0.0136377	0.38098	0.12686	0.98794	2.1308e-06	0.000365297	0.38098	0.42329	0.0001	0.020843	0.00608828
fam10256	0.38925	0.44692	0.11907	0.22889	0.0232116	0.38925	0.45265	0.0001	0.14068	0.0173059	0.38925	0.36444	999	0.2254	0.0209741
fam10257	0.1862	0.15426	0.48835	0.04363	0.011446	0.1862	0.18983	0.0001	0.42348	0.0301826	0.1862	0.19474	0.09558	0.497	0.0317656
fam10258	0.30826	0.29163	0.45939	0.43977	0.0320548	0.30826	0.313	0.25582	0.82824	0.0432877	0.30826	0.27679	3.59884	0.21549	0.0203653
fam10259	0.1892	0.19232	0.16532	0.71121	0.0406697	0.1892	0.19463	0.11846	0.44538	0.0311568	0.1892	0.20935	0.02661	0.011617	0.00432268
fam10260	0.31674	0.33559	0.14121	0.045746	0.0117656	0.31674	0.31992	0.28042	0.75152	0.0410502	0.31674	0.32231	0.26644	0.6526	0.0371537
fam10261	0.09457	0.09256	0.13036	0.71328	0.040761	0.09457	0.11298	0.0001	0.0067198	0.00421613	0.09457	0.10121	0.0001	0.20474	0.0196499
fam10262	0.21216	0.20623	0.27336	0.47836	0.0334399	0.21216	0.1987	0.40678	0.094622	0.0142161	0.21216	0.21401	0.18919	0.79985	0.0412481
fam10263	0.19129	0.19049	0.20565	0.93692	0.0470776	0.19129	0.19234	0.18038	0.93386	0.0459817	0.19129	0.18707	0.31146	0.6553	0.0372603
fam10267	0.29185	0.2487	0.45115	0.23216	0.0234247	0.29185	0.31109	0.0001	0.39	0.028828	0.29185	0.32193	0.08564	0.23942	0.0216591
fam10269	0.5299	0.41614	0.85933	0.047796	0.0119483	0.5299	0.52961	0.53776	0.98564	0.0477626	0.5299	0.55328	0.23608	0.43333	0.0294521
fam10271	0.0723	0.08601	0.0001	0.0034579	0.00474886	0.0723	0.07692	0.0001	0.084246	0.0135769	0.0723	0.0762	0.0001	0.11856	0.0141705
fam10276	0.11868	0.11184	0.19291	0.55254	0.0356469	0.11868	0.13163	0.039	0.34903	0.0273516	0.11868	0.09372	0.40838	0.19857	0.019376
fam10277	0.0396	0.03908	0.04278	0.8772	0.0455251	0.0396	0.03706	0.11032	0.27822	0.02414	0.0396	0.04208	0.02321	0.52412	0.0328006
fam10278	0.06508	0.0557	0.0001	1	0.049239	0.06508	0.06508	0.0139	0.99805	0.0487215	0.06508	0.06913	0.0001	0.56663	0.0343227
fam10280	0.25205	0.25285	0.23648	0.92248	0.0465906	0.25205	0.25567	0.12206	0.50927	0.033242	0.25205	0.25831	0.15309	0.53487	0.0332268
fam10281	0.13161	0.13559	0.05392	0.35678	0.0291172	0.13161	0.13432	0.06635	0.50205	0.0329985	0.13161	0.1367	0.04617	0.28376	0.0235312
fam10282	0.11536	0.11344	0.12715	0.77656	0.0426332	0.11536	0.11367	0.13773	0.74782	0.0409437	0.11536	0.12246	0.05356	0.22951	0.0211872
fam10284	0.14964	0.04195	0.6873	4.5646e-06	0.00123288	0.14964	0.04086	1.00743	1.0899e-06	0.000273973	0.14964	0.16596	0.0001	0.035821	0.00792999
fam10285	0.17797	0.18042	0.15254	0.80119	0.0433486	0.17797	0.18761	0.0001	0.11922	0.0158447	0.17797	0.19624	0.0001	0.020502	0.00605784
fam10286	0.12001	0.07185	0.4774	0.0012752	0.00356164	0.12001	0.14508	0.0001	0.011285	0.00528158	0.12001	0.1232	0.0001	0.7655	0.0405327
fam10287	0.05434	0.06295	0.0001	0.36605	0.0293455	0.05434	0.07044	0.0001	0.23028	0.0219026	0.05434	0.05956	0.0001	0.48308	0.0313242
fam10289	0.53687	0.52664	0.63026	0.79079	0.0431507	0.53687	0.53944	0.48933	0.92077	0.0456469	0.53687	0.59295	0.0001	0.06041	0.0101522
fam10290	0.4429	0.43989	0.47842	0.84864	0.0447032	0.4429	0.47183	0.18021	0.069945	0.0124658	0.4429	0.44839	0.35815	0.76412	0.0404718
fam10293	0.00922	0.00993	0.0001	0.51113	0.0344444	0.00922	0.00984	0.0001	0.5393	0.034003	0.00922	0.00292	0.07057	0.44359	0.0298782
fam10295	0.14103	0.14482	0.07476	0.55336	0.0357078	0.14103	0.14819	0.07735	0.42376	0.0301979	0.14103	0.13304	1.4727	0.1899	0.0187519
fam10296	0.19619	0.20174	0.09195	0.3078	0.0269711	0.19619	0.20217	0.0001	0.13807	0.0170928	0.19619	0.22259	0.0001	0.0057504	0.00313546
fam10297	0.1147	0.12557	0.05945	0.22645	0.023105	0.1147	0.12727	0.0001	0.012806	0.00563166	0.1147	0.12459	0.00898	0.21156	0.0201979
fam10298	0.39015	0.39233	0.36654	0.87671	0.0454947	0.39015	0.40717	0.13379	0.031168	0.00870624	0.39015	0.40317	0.25506	0.38333	0.027519
fam10299	0.27608	0.24702	0.43569	0.32153	0.0276256	0.27608	0.32494	0.0001	0.008026	0.00459665	0.27608	0.29702	0.16335	0.43061	0.029239
fam10300	0.15499	0.15358	0.18073	0.89973	0.0461796	0.15499	0.13252	0.491	0.19224	0.0201979	0.15499	0.15286	0.17168	0.91202	0.0441705
fam10301	0.49447	0.55682	0.12696	0.095702	0.0157991	0.49447	0.53458	0.0001	0.2578	0.0232572	0.49447	0.17463	1.24732	0.0041726	0.00277017
fam10302	0.36769	0.26924	1.39	0.00019034	0.00223744	0.36769	0.41369	0.0001	0.0046963	0.00363775	0.36769	0.39953	0.11355	0.15265	0.0164079
fam10303	0.15178	0.08279	0.60268	3.0279e-06	0.00114155	0.15178	0.16066	0.0001	0.048449	0.0105023	0.15178	0.15737	0.0001	0.36652	0.0267732
fam10304	0.1956	0.20024	0.10656	0.42299	0.0313394	0.1956	0.18745	0.304	0.37418	0.0282953	0.1956	0.17461	0.71209	0.040761	0.00832572
fam10305	0.08959	0.09727	0.0001	0.037187	0.0107915	0.08959	0.09114	0.0001	0.17446	0.0192542	0.08959	0.09236	0.0001	0.5748	0.0345358
fam10306	0.34981	0.33332	0.51864	0.56007	0.0359056	0.34981	0.35216	0.29725	0.84164	0.0436377	0.34981	0.31731	1.7221	0.17456	0.0178539
fam10308	0.52619	0.56792	0.18387	0.055612	0.0126027	0.52619	0.53458	0.43053	0.72646	0.0402588	0.52619	0.47925	1.14716	0.089765	0.0122831
fam10309	0.29324	0.25384	0.48581	0.13425	0.0181126	0.29324	0.34266	0.04918	0.033494	0.00907154	0.29324	0.34344	0.0001	0.01063	0.00418569
fam10311	0.25588	0.28214	0.0001	0.0010485	0.00331811	0.25588	0.26359	0.13762	0.4159	0.0297565	0.25588	0.25737	0.22043	0.86452	0.0428615
fam10312	0.19057	0.17618	0.27896	0.44157	0.0321309	0.19057	0.13576	2.58566	0.00017833	0.00114155	0.19057	0.19312	0.17098	0.87455	0.0430441
fam10313	0.27891	0.27279	0.32628	0.71158	0.0406849	0.27891	0.29268	0.13553	0.29586	0.0250076	0.27891	0.26294	0.66974	0.21032	0.0201065
fam10315	0.19354	0.09561	0.44963	1.6815e-07	0.000761035	0.19354	0.19964	0.10685	0.52856	0.0337139	0.19354	0.2232	0.03799	0.011974	0.004414
fam10316	0.18117	0.2101	0.01111	1.0128e-05	0.00138508	0.18117	0.20081	0.0001	0.0095525	0.00493151	0.18117	0.2025	0.0001	0.0070863	0.00347032
fam10317	0.28288	0.14614	0.49181	0.013728	0.0073516	0.28288	0.28287	0.0001	0.98293	0.0475951	0.28288	0.30952	0.0001	0.052311	0.00942161
fam10318	0.35239	0.36538	0.0001	0.077061	0.0143683	0.35239	0.37723	0.07889	0.12971	0.0165449	0.35239	0.34176	0.5859	0.59851	0.0353729
fam10319	0.0001	0.0001	0.0001	1	0.0495434	0.0001	0.0001	0.0001	1	0.0492846	0.0001	0.0001	0.0001	1	0.0488737
fam10321	0.33425	0.34266	0.25192	0.57699	0.0364231	0.33425	0.35434	0.10154	0.10191	0.0145662	0.33425	0.33198	0.35815	0.90165	0.0438356
fam10322	0.30905	0.33567	0.09453	0.076027	0.0142922	0.30905	0.32517	0.20928	0.38612	0.0286606	0.30905	0.33192	0.17839	0.27335	0.0230746
fam10323	0.23629	0.24907	0.17441	0.5533	0.0356925	0.23629	0.26256	0.0001	0.015608	0.00628615	0.23629	0.26285	0.0001	0.025376	0.00669711
fam10324	0.08081	0.03403	0.32506	1.4631e-07	0.000715373	0.08081	0.08512	0.04043	0.43417	0.0306545	0.08081	0.08225	0.06142	0.80346	0.0413546
fam10327	0.27821	0.28697	0.22838	0.72967	0.0413394	0.27821	0.26433	0.49163	0.46395	0.0317656	0.27821	0.29156	0.15472	0.51373	0.0323744
fam10328	0.24183	0.24605	0.18831	0.71907	0.0409285	0.24183	0.25971	0.11376	0.19653	0.0203653	0.24183	0.21745	52.7633	0.090477	0.0122983
fam10329	0.20447	0.12126	0.58959	0.0034926	0.00476408	0.20447	0.21268	0.0001	0.61465	0.0366819	0.20447	0.23657	0.0001	0.016223	0.00531202
fam10330	0.20663	0.19996	0.27403	0.43597	0.0318417	0.20663	0.20267	0.25964	0.61796	0.0368037	0.20663	0.2147	0.07858	0.3176	0.0250228
fam10331	0.3331	0.3359	0.27534	0.74676	0.0418569	0.3331	0.35801	0.18882	0.15656	0.0182496	0.3331	0.37303	0.09464	0.017687	0.00560122
fam10332	0.38781	0.41087	0.04011	0.014078	0.00739726	0.38781	0.43591	0.0001	0.068095	0.0122983	0.38781	0.41637	0.15661	0.39744	0.0279909
fam10333	0.37913	0.33265	0.54105	0.073647	0.0140791	0.37913	0.39494	0.16598	0.24597	0.022618	0.37913	0.38211	0.30893	0.77846	0.040898
fam10334	0.01077	0.01115	0.00856	0.81097	0.0436834	0.01077	0.01115	0.0001	0.47261	0.0320396	0.01077	0.01077	0.0001	0.98704	0.0467428
fam10335	0.33102	0.32642	0.40613	0.59108	0.0368189	0.33102	0.349	0.13875	0.24061	0.0224353	0.33102	0.3395	0.22198	0.56691	0.0343531
fam10336	0.21867	0.16887	0.52662	0.0024776	0.00438356	0.21867	0.24427	0.0001	0.048205	0.0104871	0.21867	0.24308	0.0001	0.053685	0.00957382
fam10337	0.16257	0.13798	0.36891	0.29273	0.0262557	0.16257	0.17583	0.0001	0.53406	0.0338661	0.16257	0.16257	120.266	0.98546	0.0465906
fam10338	0.23279	0.24488	0.13493	0.60809	0.0373212	0.23279	0.25976	0.0001	0.2119	0.0210198	0.23279	0.26152	0.0001	0.20648	0.0198326
fam10339	0.18445	0.08158	0.70704	0.15583	0.0193303	0.18445	0.18444	0.86771	1	0.0488584	0.18445	0.07947	999	0.16435	0.0171689
fam10341	0.02382	0.02604	0.0001	0.55974	0.03586	0.02382	0.02713	0.0001	0.48531	0.0324658	0.02382	0.02536	0.0001	0.62876	0.0363927
fam10342	0.47587	0.4519	999	0.03779	0.0108524	0.47587	0.5297	0.30842	0.2262	0.0217047	0.47587	0.45909	1.81455	0.6868	0.0382344
fam10343	0.21964	0.23681	0.05219	0.025337	0.00905632	0.21964	0.22802	0.13648	0.36702	0.0280518	0.21964	0.22842	0.0001	0.07188	0.0110654
fam10344	0.40034	0.18391	1.15445	1.66e-08	0.000593607	0.40034	0.41581	0.18283	0.34435	0.0270776	0.40034	0.4415	0.06952	0.033919	0.00774734
fam10345	0.06314	0.03297	0.22417	5.2022e-07	0.000852359	0.06314	0.06344	0.05508	0.89793	0.0452207	0.06314	0.06367	0.05032	0.82918	0.0419178
fam10346	0.04937	0.04987	0.0001	0.47131	0.0331659	0.04937	0.05221	0.0299	0.70237	0.0396347	0.04937	0.04364	0.19565	0.20789	0.0199391
fam10348	0.50117	0.40029	0.71208	0.0094658	0.00659056	0.50117	0.52421	0.2995	0.28765	0.0247032	0.50117	0.51801	0.18064	0.30511	0.0245205
fam10349	0.16629	0.07184	0.65819	1.4514e-05	0.00149163	0.16629	0.14907	0.22753	0.66348	0.0383105	0.16629	0.16628	0.0001	0.97732	0.0461948
fam10350	0.23216	0.24392	0.0001	0.30849	0.027032	0.23216	0.23216	0.89906	0.9984	0.0487823	0.23216	0.25368	0.0001	0.18259	0.0183409
fam10351	0.31859	0.31179	0.38023	0.72676	0.0412024	0.31859	0.30356	0.4734	0.44892	0.0312938	0.31859	0.31556	0.42301	0.84419	0.0422831
fam10352	0.14288	0.15144	0.05435	0.2074	0.0221461	0.14288	0.14161	0.16086	0.85614	0.0439117	0.14288	0.1637	0.02618	0.018626	0.00576865
fam10353	0.14039	0.13981	0.14468	0.93422	0.047032	0.14039	0.14297	0.12091	0.7111	0.0398326	0.14039	0.14776	0.06209	0.18735	0.0186758
fam10355	0.19657	0.20626	0.08701	0.018104	0.00791476	0.19657	0.14275	0.556	1.5501e-13	3.04e-05	0.19657	0.20883	0.08114	0.013818	0.00482496
fam10356	0.00968	0.00841	0.03731	0.28891	0.0261492	0.00968	0.01126	0.0001	0.27243	0.0238965	0.00968	0.00655	0.0256	0.18379	0.0183866
fam10357	0.62591	0.61199	0.78904	0.62827	0.0380061	0.62591	0.64409	0.44513	0.57113	0.0352207	0.62591	0.65847	0.44047	0.43584	0.0295434
fam10358	0.17806	0.18046	0.12945	0.67254	0.0394673	0.17806	0.18224	0.13152	0.5391	0.0339878	0.17806	0.20572	0.04827	0.012328	0.00445966
fam10359	0.17055	0.14505	0.31656	0.050384	0.0121309	0.17055	0.15681	0.3537	0.24902	0.0227854	0.17055	0.17522	0.1204	0.70919	0.0388432
fam10360	0.08178	0.0833	0.0001	0.44797	0.0323135	0.08178	0.08178	0.75725	1	0.0498174	0.08178	0.08753	0.0001	0.14446	0.0157991
fam10361	0.34898	0.15534	0.76801	0.00036906	0.00261796	0.34898	0.11457	1.10804	1.1514e-06	0.000289193	0.34898	0.34387	999	0.50724	0.03207
fam10362	0.0426	0.04077	0.06509	0.70145	0.040274	0.0426	0.04669	0.0001	0.36105	0.0278843	0.0426	0.04447	0.0001	0.52334	0.0327702
fam10365	0.12088	0.11358	0.18073	0.46772	0.0330441	0.12088	0.11255	0.77342	0.21333	0.0210502	0.12088	0.12655	0.0001	0.43767	0.029589
fam10366	0.1052	0.10966	0.0655	0.60994	0.0373973	0.1052	0.11645	0.03711	0.26881	0.0236986	0.1052	0.1098	0.0001	0.32187	0.0250837
fam10367	0.11849	0.12132	0.07095	0.61927	0.0376712	0.11849	0.12717	0.0722	0.47869	0.0322374	0.11849	0.12403	0.06812	0.57904	0.034688
fam10368	0.13875	0.11265	0.3577	0.21385	0.0225419	0.13875	0.12588	999	0.1055	0.0149011	0.13875	0.14575	0.0001	0.3738	0.0270624
fam10369	0.04972	0.01235	0.39832	1.824e-21	1.52e-05	0.04972	0.05429	0.01381	0.089925	0.0138661	0.04972	0.05344	0.0001	0.032386	0.00757991
fam10370	0.13645	0.12842	0.22202	0.27747	0.0256773	0.13645	0.12965	0.3034	0.25344	0.0230746	0.13645	0.13212	0.20491	0.5495	0.0337139
fam10371	0.12619	0.12791	0.08888	0.69941	0.0402283	0.12619	0.13888	0.0001	0.025135	0.0078691	0.12619	0.13253	0.0001	0.17718	0.0179909
fam10372	0.0001	0.0001	0.0001	1	0.0498478	0.0001	0.0001	0.0001	1	0.0497412	0.0001	0.0001	0.0001	1	0.0494673
fam10373	0.03615	0.04227	0.0001	0.052666	0.0122983	0.03615	0.03905	0.0001	0.17763	0.0194064	0.03615	0.04215	0.0001	0.055411	0.00971081
fam10374	0.22646	0.22958	0.12246	0.59801	0.0370167	0.22646	0.157	1.17845	0.0049186	0.00371385	0.22646	0.20915	0.37249	0.64812	0.0369711
fam10375	0.3413	0.33519	0.52595	0.39571	0.0305175	0.3413	0.39368	0.0001	0.00098655	0.00193303	0.3413	0.3686	0.10838	0.12769	0.0147336
fam10376	0.20114	0.20732	0.14514	0.43753	0.031933	0.20114	0.20454	0.16385	0.64823	0.0378082	0.20114	0.20061	0.20935	0.94079	0.0450228
fam10377	0.0001	0.0001	0.0001	1	0.0499239	0.0001	0.0001	0.0001	1	0.0498935	0.0001	0.0001	0.0001	1	0.049726
fam10378	0.26004	0.27528	0.19205	0.41037	0.0308676	0.26004	0.27874	0.0001	0.04676	0.0103044	0.26004	0.28208	0.03753	0.044957	0.00870624
fam10380	0.00966	0.01009	0.0001	0.56168	0.0359513	0.00966	0.00535	0.04862	0.049591	0.0106088	0.00966	0.01024	0.0001	0.50377	0.0319939
fam10381	0.59305	0.57134	0.73252	0.54707	0.0354642	0.59305	0.52829	1.19587	0.06697	0.012207	0.59305	0.56378	1.65542	0.1744	0.0178234
fam10384	0.29503	0.29977	0.20154	0.56359	0.0360426	0.29503	0.32527	0.04903	0.026557	0.00811263	0.29503	0.3334	0.06244	0.019085	0.00582953
fam10385	0.38525	0.40391	0.21888	0.24418	0.0240639	0.38525	0.38797	0.35764	0.88039	0.0447184	0.38525	0.42926	0.0001	0.0041753	0.00278539
fam10386	0.13436	0.12601	0.21774	0.15453	0.0192694	0.13436	0.17426	0.0001	4.1279e-09	0.000136986	0.13436	0.14572	0.01591	0.014145	0.00491629
fam10387	0.19365	0.20459	0.0001	0.06679	0.0135008	0.19365	0.2057	0.0001	0.048874	0.0105327	0.19365	0.21876	0.0001	0.0062127	0.00325723
fam10388	0.42121	0.40012	0.63531	0.63228	0.0381279	0.42121	0.46351	0.14256	0.29308	0.0249467	0.42121	0.42119	492.849	0.9901	0.0470776
fam10389	0.08683	0.09734	0.01794	0.042228	0.0112329	0.08683	0.0882	0.06867	0.75886	0.0412633	0.08683	0.09001	0.03298	0.58226	0.0348706
fam10390	0.03852	0.04728	0.0001	4.2839e-09	0.000456621	0.03852	0.04685	0.0001	9.9196e-09	0.000167428	0.03852	0.04673	0.0001	1.0228e-08	7.61e-05
fam10391	0.03468	0.0326	0.06149	0.33858	0.0282801	0.03468	0.03487	0.03295	0.93305	0.0459513	0.03468	0.03512	0.02616	0.8021	0.0412938
fam10392	0.07088	0.07912	0.0001	0.072746	0.014003	0.07088	0.0748	0.0001	0.22504	0.0216134	0.07088	0.07796	0.02648	0.3085	0.0246119
fam10396	0.13386	0.1234	0.20033	0.4537	0.0325571	0.13386	0.08009	0.46149	0.0013261	0.00219178	0.13386	0.12947	0.20215	0.66983	0.0378691
fam10397	0.09578	0.08642	0.21959	0.18715	0.020898	0.09578	0.11688	0.0001	0.11988	0.0159209	0.09578	0.10676	0.04836	0.58175	0.0348554
fam10398	0.06284	0.06748	0.0001	0.18982	0.0210502	0.06284	0.007	0.56859	6.3445e-05	0.000837139	0.06284	0.00668	0.422	2.5058e-05	0.000471842
fam10399	0.55806	0.54942	0.64705	0.70284	0.0403349	0.55806	0.55462	0.60174	0.85918	0.0440183	0.55806	0.56521	0.40208	0.65263	0.0371689
fam10400	0.1817	0.1817	41.1202	0.99036	0.0485388	0.1817	0.18171	1.33134	1	0.049376	0.1817	0.19516	0.0001	0.36138	0.0265753
fam10401	0.20745	0.22191	0.08497	0.17188	0.020137	0.20745	0.21646	0.05724	0.22064	0.0213242	0.20745	0.20763	0.19626	0.97947	0.0463014
fam10402	0.35136	0.28512	0.54679	0.0097964	0.00669711	0.35136	0.38674	0.15016	0.03674	0.00931507	0.35136	0.36638	0.16141	0.28113	0.0234703
fam10403	0.39025	0.38909	0.40827	0.89641	0.0460883	0.39025	0.38218	0.5133	0.55544	0.0346423	0.39025	0.3959	0.34253	0.73856	0.0396651
fam10404	0.21234	0.01419	0.59859	1.5056e-11	0.00021309	0.21234	0.22642	0.0001	0.051819	0.0107915	0.21234	0.21234	0.0001	0.98267	0.0464384
fam10405	0.29327	0.11717	0.77036	8.8e-14	0.000152207	0.29327	0.3188	0.06898	0.010928	0.00519026	0.29327	0.30659	0.11762	0.18107	0.0182648
fam10406	0.23824	0.22863	0.32901	0.42941	0.0316591	0.23824	0.24147	0.21268	0.79368	0.0423897	0.23824	0.26393	0.06155	0.13798	0.0153881
fam10407	0.01766	0.0194	0.0001	0.46641	0.0330137	0.01766	0.01876	0.0001	0.55977	0.0348097	0.01766	0.0187	0.0001	0.5716	0.0344749
fam10408	0.11218	0.10447	0.17174	0.536	0.0350228	0.11218	0.06609	999	0.016309	0.0064688	0.11218	0.06447	0.33149	0.008382	0.00374429
fam10409	0.26445	0.28392	0.13544	0.061058	0.0130137	0.26445	0.25399	0.49939	0.18411	0.0198021	0.26445	0.25528	0.40232	0.33887	0.0256621
fam10410	0.04374	0.04813	0.0001	0.23149	0.023379	0.04374	0.03506	0.22657	0.24172	0.0225114	0.04374	0.03774	0.09312	0.51461	0.0324353
fam10411	0.17335	0.17693	0.08773	0.39552	0.0305023	0.17335	0.18417	0.06695	0.11573	0.0156925	0.17335	0.17681	0.11086	0.59892	0.0354033
fam10413	0.3463	0.34092	0.40703	0.61402	0.0375342	0.3463	0.36452	0.13963	0.047479	0.0103653	0.3463	0.36942	0.1312	0.030506	0.00726027
fam10415	0.24292	0.22761	0.36334	0.3462	0.028554	0.24292	0.25739	0.12314	0.37185	0.0281735	0.24292	0.27046	0.04827	0.12556	0.0145967
fam10417	0.0803	0.0905	0.0001	0.11323	0.0167732	0.0803	0.07009	999	0.24815	0.0227245	0.0803	0.07009	0.25339	0.24842	0.0219635
fam10418	0.18731	0.17924	0.2848	0.17417	0.0203044	0.18731	0.16896	0.36205	0.011619	0.00538813	0.18731	0.19253	0.13729	0.46349	0.030624
fam10419	0.55589	0.53589	0.74859	0.52439	0.0347641	0.55589	0.53438	0.72814	0.55555	0.0346575	0.55589	0.60162	0.2454	0.32472	0.0251903
fam10424	0.16015	0.15862	0.18753	0.82583	0.0441248	0.16015	0.18597	0.0001	0.042985	0.00998478	0.16015	0.17521	0.0001	0.087806	0.0121461
fam10425	0.06111	0.04796	0.30203	0.023219	0.0086758	0.06111	0.06435	0.03519	0.55832	0.0347489	0.06111	0.06218	0.0001	0.71133	0.0389041
fam10426	0.07338	0.05938	0.32403	3.7849e-06	0.00118721	0.07338	0.07759	0.02453	0.17079	0.0190107	0.07338	0.08131	0.03213	0.060864	0.0101674
fam10428	0.0817	0.09015	0.0001	0.021185	0.00841705	0.0817	0.08369	0.06106	0.68992	0.0392846	0.0817	0.08272	0.05019	0.78988	0.0410654
fam10429	0.13396	0.15032	0.0001	0.00013653	0.00208524	0.13396	0.13806	0.0658	0.40532	0.0293151	0.13396	0.16679	0.0001	3.7746e-05	0.000547945
fam10430	0.27391	0.23465	0.43797	0.17279	0.0201979	0.27391	0.31685	0.03433	0.01006	0.00502283	0.27391	0.31618	0.0001	0.012421	0.00449011
fam10431	0.05997	0.03513	0.21013	0.0039667	0.00497717	0.05997	0.06251	0.0001	0.53605	0.0339117	0.05997	0.06566	0.02182	0.37508	0.0271233
fam10436	0.25044	0.24714	0.31973	0.60413	0.0371994	0.25044	0.22726	0.92993	0.0048042	0.00368341	0.25044	0.25555	0.18463	0.58341	0.0349011
fam10439	0.30463	0.2973	0.39967	0.64141	0.0384779	0.30463	0.33766	0.04306	0.074502	0.0129528	0.30463	0.37457	0.0001	0.0050355	0.00295282
fam10441	0.02638	0.02774	0.01899	0.72367	0.0410502	0.02638	0.02759	0.0001	0.39766	0.0290411	0.02638	0.02741	0.0001	0.60106	0.0354642
fam10442	0.452	0.46446	0.41755	0.83074	0.044277	0.452	0.46937	0.19994	0.46157	0.0316438	0.452	0.48213	0.11235	0.47518	0.031035
fam10443	0.38355	0.22876	0.77209	3.2379e-06	0.00115677	0.38355	0.39876	0.0001	0.020102	0.00719939	0.38355	0.40236	0.0001	0.0044839	0.00283105
fam10444	0.29124	0.25641	0.41955	0.1658	0.0197869	0.29124	0.31599	0.0001	0.031517	0.00876712	0.29124	0.29124	3.01805	1	0.0480365
fam10445	0.17859	0.15614	0.42963	0.028776	0.00954338	0.17859	0.18388	0.07639	0.4564	0.0315068	0.17859	0.20883	0.01762	0.0073822	0.00348554
fam10446	0.08181	0.05955	0.17338	0.02777	0.00946728	0.08181	0.08181	0.0001	0.98689	0.0478843	0.08181	0.08679	0.0001	0.14734	0.0159361
fam10447	0.04549	0.04993	0.0001	0.14029	0.0184323	0.04549	0.04544	0.04618	0.98872	0.0480822	0.04549	0.03948	0.09189	0.28812	0.0237443
fam10448	0.64522	0.66986	0.39523	0.23998	0.0238813	0.64522	0.65079	0.59519	0.856	0.0438965	0.64522	0.69502	0.22727	0.15456	0.0165753
fam10449	0.34156	0.37568	0.06113	0.064182	0.0132725	0.34156	0.31614	1.13943	0.1817	0.0196956	0.34156	0.36409	0.11609	0.30347	0.0245053
fam10451	0.21523	0.21492	0.21878	0.98188	0.0482192	0.21523	0.22396	0.15184	0.61487	0.0366971	0.21523	0.22977	0.0001	0.35182	0.0260883
fam10452	0.2578	0.15157	0.78445	1.7671e-08	0.000608828	0.2578	0.26058	0.24179	0.85513	0.0438661	0.2578	0.25694	0.2761	0.94941	0.0452816
fam10454	0.40387	0.40055	0.44093	0.88431	0.0457839	0.40387	0.32218	1.00447	0.012693	0.00561644	0.40387	0.36025	0.68276	0.19912	0.0194064
fam10456	0.65348	0.64711	0.70521	0.84111	0.0445814	0.65348	0.76063	0.38755	0.18806	0.0199696	0.65348	0.7544	0.0001	0.1252	0.0145814
fam10457	0.38515	0.3935	0.29267	0.35468	0.0290411	0.38515	0.39139	0.29172	0.48423	0.0324201	0.38515	0.39967	0.2125	0.17475	0.0178691
fam10458	0.19956	0.21948	0.0001	0.01702	0.00782344	0.19956	0.21407	0.07706	0.25786	0.0232725	0.19956	0.19827	0.21919	0.9239	0.0446728
fam10459	0.2703	0.2762	0.0001	0.17098	0.0200457	0.2703	0.29248	0.0001	0.43838	0.0307915	0.2703	0.2917	0.2058	0.46266	0.0305632
fam10461	0.33381	0.34883	0.08237	0.14734	0.0188889	0.33381	0.38011	0.03231	0.003211	0.00312024	0.33381	0.34599	0.0001	0.50268	0.031933
fam10462	0.24863	0.26656	0.0001	0.18896	0.0209437	0.24863	0.24863	1.1756	0.99805	0.0487519	0.24863	0.24863	1.12653	0.99626	0.0477321
fam10463	0.23561	0.25399	0.03833	0.01391	0.00738204	0.23561	0.24068	0.1604	0.71854	0.0400609	0.23561	0.23759	0.21605	0.8889	0.0434551
fam10464	0.14027	0.18136	0.0001	0.02708	0.00937595	0.14027	0.14023	0.03523	0.98817	0.0479909	0.14027	0.15763	0.0001	0.17523	0.0179148
fam10466	0.11496	0.03843	0.54307	5.3542e-07	0.00086758	0.11496	0.12639	0.03694	0.21711	0.0211568	0.11496	0.1062	0.39726	0.3101	0.0246728
fam10467	0.26103	0.24925	0.3422	0.46557	0.032968	0.26103	0.25446	0.38028	0.60428	0.0362557	0.26103	0.29468	0.09471	0.084084	0.0119178
fam10468	0.6579	0.65011	0.73272	0.82141	0.0440335	0.6579	0.62197	2.60696	0.26779	0.023653	0.6579	0.54902	999	0.005809	0.00318113
fam10471	0.09545	0.0946	0.1045	0.87227	0.0453577	0.09545	0.09563	0.09398	0.97998	0.0474734	0.09545	0.09316	0.15039	0.74134	0.0397717
fam10472	0.14452	0.03923	0.2834	0.063229	0.0131507	0.14452	0.1445	503.975	0.98119	0.0475038	0.14452	0.15344	0.0001	0.72117	0.0391933
fam10473	0.32122	0.33498	0.11	0.0088288	0.0064688	0.32122	0.3543	0.05657	0.0017831	0.00243531	0.32122	0.36726	0.09563	0.0015553	0.00179604
fam10477	0.4129	0.4249	0.0001	0.20034	0.0217199	0.4129	0.42212	0.36191	0.88878	0.0449619	0.4129	0.39782	0.60412	0.7779	0.0408676
fam10479	0.25881	0.08646	0.66101	0.00049303	0.00278539	0.25881	0.25881	0.0001	0.9893	0.0480974	0.25881	0.2679	0.0001	0.43638	0.0295738
fam10480	0.07527	0.08109	0.0001	0.018715	0.00800609	0.07527	0.07598	0.06176	0.9076	0.0453881	0.07527	0.08002	0.0001	0.41104	0.0286301
fam10481	0.15412	0.15985	0.08853	0.64012	0.0384018	0.15412	0.1755	0.0001	0.098755	0.0143836	0.15412	0.16864	0.04512	0.25161	0.0221309
fam10482	0.34645	0.35793	0.24626	0.46739	0.0330289	0.34645	0.36569	0.20665	0.28201	0.0243683	0.34645	0.27039	1.13567	0.00063887	0.00126332
fam10483	0.25449	0.12706	0.69593	1.4519e-10	0.000289193	0.25449	0.26681	0.0001	0.006386	0.00410959	0.25449	0.25342	0.27235	0.9783	0.0462405
fam10484	0.11108	0.10483	0.14095	0.58235	0.0365906	0.11108	0.11572	0.0001	0.38408	0.0285845	0.11108	0.10266	0.35174	0.23805	0.021583
fam10486	0.28411	0.26236	0.41127	0.24076	0.0239269	0.28411	0.31299	0.06449	0.042669	0.00990868	0.28411	0.33528	0.0001	0.0011239	0.00158295
fam10488	0.29808	0.30817	0.03055	0.010367	0.00677321	0.29808	0.32415	0.0508	0.0026941	0.00292237	0.29808	0.32156	0.08543	0.028186	0.00707763
fam10489	0.21977	0.1951	0.39726	0.0035566	0.0047793	0.21977	0.23714	0.0001	0.0012917	0.00217656	0.21977	0.24406	0.0001	4.647e-05	0.000593607
fam10490	0.36224	0.12911	0.76104	0.00020951	0.00228311	0.36224	0.36868	0.22594	0.71663	0.04	0.36224	0.36223	992.23	0.98665	0.0467275
fam10495	0.1935	0.18917	0.38821	0.49041	0.0338052	0.1935	0.20017	0.12933	0.60168	0.0361796	0.1935	0.22783	0.0001	0.014029	0.0048554
fam10496	0.32481	0.32976	0.21753	0.48728	0.0337291	0.32481	0.28024	0.97527	0.048088	0.0104566	0.32481	0.2607	0.90805	0.0070418	0.0034551
fam10497	0.21373	0.19709	0.37008	0.43681	0.0318874	0.21373	0.22312	0.0001	0.45305	0.031446	0.21373	0.24978	0.04479	0.37459	0.0271081
fam10501	0.41378	0.38867	0.57197	0.23129	0.0233486	0.41378	0.42794	0.16911	0.30251	0.0252968	0.41378	0.42318	0.22518	0.60965	0.0356925
fam10502	0.2957	0.2957	1.11284	1	0.0494977	0.2957	0.32472	0.1009	0.29651	0.0250533	0.2957	0.29569	30.2767	0.98728	0.0467884
fam10503	0.37511	0.27956	0.6339	0.0012845	0.00359209	0.37511	0.40389	0.0001	0.0027601	0.00295282	0.37511	0.41974	0.0001	0.00018564	0.000806697
fam10504	0.25116	0.26037	0.05966	0.21627	0.0227245	0.25116	0.2716	0.0001	0.032647	0.00894977	0.25116	0.25117	0.0001	0.98056	0.046347
fam10505	0.6881	0.66397	1.05638	0.26858	0.0253272	0.6881	0.60718	2.3129	0.018468	0.00692542	0.6881	0.71062	0.57428	0.6212	0.0360883
fam10507	0.04354	0.04612	0.0001	0.11431	0.0168341	0.04354	0.04502	0.02628	0.57093	0.0352055	0.04354	0.04264	0.08462	0.69964	0.0385084
fam10508	0.34851	0.31932	0.50695	0.25833	0.0247336	0.34851	0.34637	36.9723	0.94046	0.0461948	0.34851	0.34066	0.39141	0.81079	0.0414764
fam10510	0.39897	0.33228	0.96477	0.016556	0.00777778	0.39897	0.45462	0.0001	0.068219	0.0123135	0.39897	0.45775	0.0001	0.067342	0.010624
fam10512	0.24502	0.23473	999	0.19054	0.0211111	0.24502	0.24501	2.1789	0.99578	0.0485084	0.24502	0.24418	2.02409	1	0.0490563
fam10513	0.04826	0.03148	25.5246	0.0037999	0.00490106	0.04826	0.05554	0.0001	0.27294	0.0239269	0.04826	0.0507	0.0001	0.51409	0.0323896
fam10514	0.20112	0.21381	0.0001	0.21722	0.0227549	0.20112	0.20113	0.0001	0.97588	0.0473364	0.20112	0.22101	0.0001	0.066789	0.0105784
fam10515	0.43831	0.43789	0.44334	0.97612	0.0480974	0.43831	0.42533	0.69706	0.38814	0.0287519	0.43831	0.42598	0.64593	0.44276	0.0298174
fam10519	0.24317	0.24828	0.19706	0.73389	0.041446	0.24317	0.24317	0.0001	0.98665	0.0478539	0.24317	0.28056	0.0001	0.0023928	0.00211568
fam10520	0.59863	0.66693	0.03661	0.00080623	0.0030898	0.59863	0.65757	0.22645	0.19982	0.0207154	0.59863	0.59863	5.60717	1	0.0493607
fam10521	0.20754	0.20438	0.28605	0.46979	0.033105	0.20754	0.21538	0.10118	0.32113	0.0261187	0.20754	0.22952	0.12505	0.058084	0.0100152
fam10523	0.23468	0.24123	0.09802	0.25091	0.0244292	0.23468	0.22673	0.29421	0.62593	0.0370624	0.23468	0.25369	0.11982	0.27201	0.0229528
fam10525	0.53887	0.59083	0.12605	0.011875	0.00701674	0.53887	0.56854	0.0001	0.056338	0.0112481	0.53887	0.56451	0.32753	0.44678	0.0300609
fam10526	0.20082	0.16733	0.33725	0.0086723	0.00636225	0.20082	0.20325	0.15768	0.70809	0.0397869	0.20082	0.20809	0.08391	0.29322	0.0239574
fam10529	0.40486	0.43969	0.0001	0.00039987	0.00263318	0.40486	0.42373	0.0001	0.12607	0.0163775	0.40486	0.43576	0.0001	0.12515	0.0145662
fam10533	0.05917	0.06144	0.03794	0.51564	0.0345814	0.05917	0.06228	0.0001	0.12374	0.0162557	0.05917	0.05548	999	0.096036	0.0126027
fam10534	0.19184	0.21593	0.0001	0.00032386	0.00254186	0.19184	0.22625	0.03924	0.0039531	0.00339422	0.19184	0.21863	0.0001	0.00432	0.00281583
fam10536	0.16444	0.16142	0.21202	0.77478	0.0425571	0.16444	0.17773	0.06179	0.3105	0.0257382	0.16444	0.18229	0.0001	0.077752	0.0115373
fam10537	0.0513	0.0554	0.0001	0.15503	0.0192998	0.0513	0.05012	0.07697	0.73892	0.0406088	0.0513	0.04871	0.07026	0.68435	0.0381735
fam10538	0.21904	0.22135	0.1727	0.72406	0.0410807	0.21904	0.23131	0.05697	0.13216	0.0167275	0.21904	0.24929	0.0001	0.01819	0.00567732
fam10542	0.32363	0.25092	0.67716	0.032362	0.0102131	0.32363	0.33618	0.22968	0.57606	0.0353272	0.32363	0.36062	0.0001	0.024364	0.00656012
fam10546	0.35648	0.3707	0.26912	0.54112	0.0352055	0.35648	0.37243	0.24753	0.4969	0.0328919	0.35648	0.3077	0.81929	0.064119	0.0104262
fam10547	0.88311	0.86314	0.97763	0.73859	0.0416438	0.88311	0.85118	1.2348	0.56333	0.0349924	0.88311	0.83784	999	0.23839	0.0215982
fam10548	0.32342	0.23253	0.78387	0.00054575	0.00286149	0.32342	0.34088	0.0001	0.27454	0.0239878	0.32342	0.34544	0.18926	0.35145	0.0260426
fam10550	0.18332	0.18473	0.16123	0.79064	0.0431355	0.18332	0.19077	0.13231	0.45537	0.0314916	0.18332	0.18681	0.11793	0.64568	0.0369254
fam10553	0.07432	0.07431	361.554	0.9822	0.0482344	0.07432	0.07777	0.0001	0.28018	0.0242466	0.07432	0.08103	0.0001	0.29205	0.0238813
fam10556	0.29933	0.3135	0.08913	0.19639	0.0215373	0.29933	0.30755	0.22458	0.64017	0.0375647	0.29933	0.33073	0.03491	0.07004	0.0108676
fam10557	0.18694	0.10486	0.98196	6.8889e-12	0.000182648	0.18694	0.1978	0.09093	0.23513	0.0221613	0.18694	0.1953	0.0001	0.30219	0.0243531
fam10558	0.18327	0.15178	0.32301	0.052514	0.0122831	0.18327	0.1682	1.60042	0.13256	0.0167884	0.18327	0.16935	0.30183	0.44803	0.0300913
fam10560	0.11904	0.11904	0.86308	1	0.0494673	0.11904	0.12868	0.0001	0.24721	0.0226788	0.11904	0.12893	0.0001	0.26806	0.0227549
fam10561	0.52693	0.3331	0.84367	0.0004201	0.00266362	0.52693	0.53921	0.28049	0.55039	0.0343988	0.52693	0.55289	0.17221	0.27073	0.0229072
fam10562	0.08478	0.05728	0.22223	0.00022368	0.00237443	0.08478	0.09202	0.0001	0.029714	0.00849315	0.08478	0.09515	0.0001	0.0089984	0.00394216
fam10563	0.25688	0.1039	0.64709	0.00086454	0.00313546	0.25688	0.28795	0.09689	0.26127	0.0233638	0.25688	0.27522	0.0001	0.43058	0.0292237
fam10565	0.04721	0.04555	0.06698	0.71474	0.0408067	0.04721	0.04379	0.12141	0.45258	0.0314155	0.04721	0.03979	0.1054	0.38599	0.0276103
fam10567	0.09994	0.09945	0.10736	0.9291	0.0468798	0.09994	0.10297	0.05445	0.74942	0.0409893	0.09994	0.09994	5.47646	0.99126	0.047169
fam10569	0.26651	0.22016	0.69757	0.018802	0.00802131	0.26651	0.29664	0.0001	0.0070165	0.00432268	0.26651	0.34871	0.0001	2.4087e-06	0.000243531
fam10570	0.40652	0.42542	0.2796	0.3157	0.0273212	0.40652	0.27727	0.8227	0.00012813	0.000989346	0.40652	0.41272	0.33278	0.79929	0.0412329
fam10571	0.20765	0.18008	0.40482	0.15659	0.0193455	0.20765	0.25569	0.0001	0.011557	0.00535769	0.20765	0.26155	0.0001	0.0037487	0.00260274
fam10572	0.32461	0.26555	0.5077	0.043362	0.0113546	0.32461	0.34511	0.0001	0.32774	0.0264688	0.32461	0.35351	0.0001	0.25916	0.0223897
fam10574	0.43015	0.28211	1.01826	0.00072698	0.00304414	0.43015	0.48036	0.18248	0.16928	0.0189498	0.43015	0.52005	0.00441	0.050644	0.00928463
fam10575	0.27289	0.28697	0.03533	0.040319	0.0110654	0.27289	0.31076	0.00912	0.00063865	0.0016895	0.27289	0.31281	0.0001	0.00061312	0.0012481
fam10576	0.46814	0.34978	0.7229	0.0047766	0.00525114	0.46814	0.49511	0.32382	0.37798	0.0283866	0.46814	0.47525	0.09971	0.8055	0.0414307
fam10577	0.65403	0.6019	0.79364	0.26711	0.0252359	0.65403	0.59386	1.3124	0.11441	0.0155556	0.65403	0.6727	0.34433	0.56288	0.0342009
fam10578	0.45423	0.45423	0.83859	1	0.05	0.45423	0.45964	0.28038	0.73167	0.040411	0.45423	0.45419	1.28668	1	0.0499391
fam10579	0.13345	0.1124	0.32	0.05483	0.0125266	0.13345	0.13345	0.0001	0.97963	0.0474429	0.13345	0.15491	0.0001	0.0086061	0.0038204
fam10580	0.41839	0.39043	0.5335	0.30396	0.0267884	0.41839	0.43326	0.1326	0.19367	0.020274	0.41839	0.4177	0.4395	0.95741	0.045586
fam10583	0.29125	0.29908	0.0001	0.104	0.0162557	0.29125	0.29378	0.25821	0.90088	0.0452968	0.29125	0.25074	0.52124	0.16995	0.0175799
fam4806	0.36632	0.36774	0.35508	0.83176	0.0443379	0.36632	0.36764	0.35544	0.86361	0.0441553	0.36632	0.36165	0.39946	0.59724	0.0352816
fam6114	0.14203	0.1522	0.04883	0.10612	0.0164079	0.14203	0.16	0.0001	0.02499	0.00782344	0.14203	0.15347	0.04876	0.16672	0.0173059
fam6365	0.27624	0.27624	0.0001	0.99701	0.0488889	0.27624	0.30932	0.0001	0.024413	0.00774734	0.27624	0.2887	0.0001	0.40339	0.0283105
fam6651	0.42173	0.415	0.47908	0.76925	0.0424353	0.42173	0.46581	0.15006	0.052038	0.0108524	0.42173	0.40425	0.85108	0.42781	0.0291324
fam6673	0.18923	0.19128	0.11921	0.55856	0.0358295	0.18923	0.1906	0.11841	0.68987	0.0392694	0.18923	0.08312	0.61808	0.0007081	0.00133942
fam6692	0.2416	0.24857	0.16786	0.47176	0.0331963	0.2416	0.2578	0.09225	0.10988	0.0152055	0.2416	0.24863	0.12601	0.47435	0.0309741
fam6698	0.11859	0.13661	0.02903	0.0032995	0.00467275	0.11859	0.13134	0.0188	0.013748	0.00596651	0.11859	0.11162	0.28398	0.25553	0.0222983
fam6707	0.18195	0.18596	0.15143	0.64897	0.0387062	0.18195	0.1583	0.33171	0.012961	0.0056621	0.18195	0.17016	0.38571	0.19327	0.0190715
fam6765	0.32887	0.34038	0.19015	0.42884	0.0316134	0.32887	0.32711	0.46668	0.81384	0.0429072	0.32887	0.3425	0.21405	0.5576	0.0340335
fam6923	0.24764	0.25567	0.0588	0.035669	0.0106393	0.24764	0.26022	0.0001	0.018827	0.00701674	0.24764	0.2695	0.0001	0.0039915	0.00269406
fam6933	0.08843	0.08832	0.09042	0.95205	0.0475495	0.08843	0.09404	0.02987	0.013681	0.00595129	0.08843	0.09578	0.03139	0.0066783	0.00333333
fam6942	0.47278	0.48429	0.28481	0.3185	0.0274886	0.47278	0.5277	0.16797	0.019847	0.00716895	0.47278	0.5039	0.08935	0.097367	0.0127245
fam6963	0.14083	0.09855	0.30067	1.3136e-06	0.00103501	0.14083	0.13976	0.14674	0.89389	0.0451294	0.14083	0.15417	0.02516	0.03419	0.007793
fam6974	0.04943	0.05211	0.02565	0.25756	0.0247032	0.04943	0.04391	0.15037	0.0047034	0.00365297	0.04943	0.05095	0.03256	0.52039	0.0326941
fam6978	0.08971	0.09797	0.0001	0.12685	0.0176408	0.08971	0.08971	1.06965	1	0.0493455	0.08971	0.09652	0.0001	0.16822	0.0173973
fam6999	0.14533	0.14994	0.0001	0.14439	0.0187823	0.14533	0.14481	0.15333	0.94281	0.0463318	0.14533	0.1519	0.0001	0.10371	0.0130594
fam7016	0.26748	0.26926	0.24485	0.8753	0.045449	0.26748	0.28132	0.12959	0.23054	0.0219178	0.26748	0.25506	0.61479	0.28774	0.0237139
fam7017	0.19962	0.22661	0.0001	0.0017411	0.00395738	0.19962	0.20749	0.0001	0.1397	0.0172603	0.19962	0.2064	0.132	0.52788	0.032968
fam7019	0.08118	0.08241	0.05831	0.64739	0.0386606	0.08118	0.07683	0.18774	0.14643	0.0177321	0.08118	0.07778	0.18628	0.23099	0.021309
fam7020	0.07522	0.06626	0.19305	0.32576	0.0278387	0.07522	0.08051	0.0001	0.24815	0.0227093	0.07522	0.06892	0.17532	0.47996	0.0312177
fam7021	0.23706	0.21058	0.62298	0.0064746	0.00578387	0.23706	0.26361	0.04506	0.029822	0.00853881	0.23706	0.27457	0.0001	0.0054477	0.00304414
fam7022	0.16226	0.12994	0.34301	0.009271	0.0065449	0.16226	0.17461	0.02557	0.18573	0.0198935	0.16226	0.17085	0.0001	0.22085	0.0206545
fam7023	0.02839	0.02325	0.06267	0.31051	0.0271081	0.02839	0.03182	0.0001	0.23398	0.0221005	0.02839	0.02293	0.14198	0.20555	0.0196956
fam7024	0.34564	0.36523	0.16197	0.088201	0.015312	0.34564	0.34498	0.35677	0.95475	0.0466514	0.34564	0.34348	0.40208	0.84664	0.0423288
fam7026	0.15752	0.14196	0.2664	0.18907	0.0209589	0.15752	0.16137	0.12331	0.74234	0.0407763	0.15752	0.16646	0.102	0.51666	0.0324658
fam7027	0.08734	0.08117	0.17088	0.45736	0.0327245	0.08734	0.06804	0.5117	0.070989	0.0125571	0.08734	0.09993	0.0001	0.21728	0.0204566
fam7028	0.3834	0.36638	0.59836	0.32126	0.0275951	0.3834	0.40253	0.12747	0.17724	0.0193607	0.3834	0.40871	0.1003	0.1752	0.0178995
fam7029	0.37129	0.36807	0.41708	0.70413	0.0403653	0.37129	0.38263	0.2934	0.38914	0.0287976	0.37129	0.37811	0.29895	0.58154	0.034825
fam7030	0.05008	0.0253	0.14636	0.00051164	0.00283105	0.05008	0.05241	0.0001	0.20599	0.0208219	0.05008	0.05407	0.0001	0.14162	0.0156773
fam7032	0.03588	0.03829	0.0001	0.36626	0.029376	0.03588	0.03199	0.12239	0.34583	0.0271842	0.03588	0.02728	0.14944	0.13411	0.0150685
fam7033	0.04504	0.04695	0.02752	0.60177	0.0371081	0.04504	0.044	0.07145	0.69443	0.039376	0.04504	0.04451	0.05555	0.85308	0.042481
fam7035	0.07364	0.0769	0.0001	0.31671	0.0273973	0.07364	0.07771	0.0001	0.25064	0.0228919	0.07364	0.0777	0.04264	0.59784	0.035312
fam7036	0.09002	0.08389	0.32077	0.37339	0.0297108	0.09002	0.09214	0.0001	0.51391	0.0333486	0.09002	0.09742	0.0001	0.22753	0.021035
fam7037	0.02292	0.0249	0.0001	0.37492	0.0297717	0.02292	0.01507	0.10299	0.077853	0.0131355	0.02292	0.02866	0.0001	0.14534	0.0158143
fam7038	0.14074	0.14859	0.06169	0.26411	0.0250989	0.14074	0.15046	0.03525	0.15861	0.0183714	0.14074	0.15174	0.0001	0.074373	0.0113394
fam7040	0.42937	0.42939	0.42811	0.99887	0.0489954	0.42937	0.31848	0.75192	0.00085027	0.00185692	0.42937	0.46795	0.28334	0.19866	0.0193912
fam7041	0.39701	0.44709	0.01525	0.052131	0.0122527	0.39701	0.26463	0.6292	0.0085769	0.00473364	0.39701	0.39854	0.29567	0.88739	0.0433486
fam7042	0.2055	0.19745	0.33345	0.29225	0.0262253	0.2055	0.193	0.27811	0.27497	0.0240183	0.2055	0.19856	0.37691	0.44519	0.0299391
fam7044	0.58088	0.5664	0.68217	0.60781	0.0373059	0.58088	0.59421	0.46095	0.5452	0.0342314	0.58088	0.57971	0.59173	0.97155	0.0459056
fam7045	0.05623	0.05092	0.08014	0.53994	0.0351598	0.05623	0.06253	0.0001	0.23058	0.021933	0.05623	0.05301	0.08899	0.65882	0.0374581
fam7047	0.42484	0.36172	0.80403	0.036791	0.010761	0.42484	0.39869	0.6249	0.40671	0.0293607	0.42484	0.50468	0.0001	2.7438e-05	0.000487062
fam7048	0.19871	0.20997	0.08036	0.12342	0.0173668	0.19871	0.21511	0.10717	0.164	0.0186606	0.19871	0.20393	0.17598	0.72473	0.0392846
fam7049	0.20719	0.20877	0.17946	0.84548	0.0446423	0.20719	0.17589	0.41449	0.036859	0.00934551	0.20719	0.22159	0.0001	0.017412	0.00555556
fam7050	0.22392	0.22885	0.19648	0.73206	0.0414003	0.22392	0.22715	0.18116	0.72586	0.0402435	0.22392	0.21743	0.85264	0.5641	0.0342618
fam7051	0.37137	0.38906	0.2253	0.3375	0.0282192	0.37137	0.3704	0.40763	0.94408	0.0463775	0.37137	0.42341	0.0001	0.0075084	0.0035312
fam7052	0.3424	0.38774	0.0001	0.029265	0.00964992	0.3424	0.37729	0.0001	0.031406	0.0087519	0.3424	0.34655	0.24151	0.80478	0.0413851
fam7054	0.18946	0.19079	0.17059	0.90108	0.0462253	0.18946	0.17083	0.45771	0.2074	0.0208828	0.18946	0.17397	0.27975	0.40537	0.0284323
fam7055	0.02417	0.02638	0.0001	0.32384	0.0277778	0.02417	0.02615	0.0001	0.35286	0.0276103	0.02417	0.02417	0.0001	0.99362	0.0474429
fam7056	0.24517	0.16686	0.60674	0.0049337	0.0052968	0.24517	0.26388	0.1121	0.30395	0.0253881	0.24517	0.26816	0.05583	0.13038	0.0148554
fam7057	0.25394	0.29626	0.05348	0.011133	0.00692542	0.25394	0.26512	0.14582	0.40548	0.0293303	0.25394	0.26605	0.0001	0.11957	0.0142618
fam7059	0.12634	0.13969	0.02594	0.0059598	0.00561644	0.12634	0.13236	0.03656	0.16616	0.0187519	0.12634	0.14091	0.0001	0.0021783	0.00199391
fam7060	0.27475	0.29313	0.07573	0.077561	0.0144292	0.27475	0.28188	0.21534	0.60248	0.0361948	0.27475	0.30056	0.0001	0.0018645	0.00190259
fam7061	0.21609	0.20793	0.37475	0.08464	0.0150228	0.21609	0.23624	0.10702	0.0088642	0.00484018	0.21609	0.21387	0.26587	0.72031	0.0391629
fam7062	0.23677	0.25415	0.09741	0.16472	0.0197108	0.23677	0.2176	0.35909	0.39248	0.0288889	0.23677	0.23468	0.28133	0.89978	0.0437139
fam7063	0.13472	0.1339	0.1474	0.8484	0.044688	0.13472	0.11287	0.45647	0.010176	0.00503805	0.13472	0.1041	0.22547	0.0051196	0.00299848
fam7065	0.10841	0.07221	0.28888	0.012783	0.00716895	0.10841	0.0773	0.35091	0.017864	0.00674277	0.10841	0.11951	0.0001	0.27372	0.0231202
fam7066	0.32654	0.35209	0.13307	0.030524	0.00981735	0.32654	0.33261	0.2485	0.64448	0.0376712	0.32654	0.33768	0.21061	0.45226	0.0302435
fam7067	0.22795	0.22564	0.30586	0.83333	0.0443988	0.22795	0.22796	0.0001	0.98844	0.0480061	0.22795	0.25186	0.0001	0.068382	0.0107002
fam7070	0.2115	0.20034	0.31965	0.27548	0.0256164	0.2115	0.2075	0.30156	0.53339	0.0338356	0.2115	0.21568	0.08901	0.54997	0.0337443
fam7071	0.07413	0.07896	0.0404	0.50003	0.0340487	0.07413	0.0692	0.11721	0.52171	0.0335616	0.07413	0.07849	0.0001	0.19762	0.0193607
fam7073	0.07609	0.08341	0.03322	0.45742	0.0327397	0.07609	0.08921	0.0001	0.053673	0.0110198	0.07609	0.0687	0.22003	0.36019	0.0264992
fam7076	0.36998	0.3028	0.70836	0.0059744	0.00563166	0.36998	0.34406	0.71397	0.14353	0.0175342	0.36998	0.37852	0.15285	0.4727	0.0309285
fam7077	0.11773	0.1162	0.1291	0.89101	0.0459361	0.11773	0.12301	0.0001	0.20793	0.020898	0.11773	0.11772	2.17465	1	0.048554
fam7079	0.11797	0.11882	0.11104	0.92415	0.0466362	0.11797	0.1005	0.32394	0.014464	0.00613394	0.11797	0.14546	0.01733	0.0088311	0.00392694
fam7080	0.31363	0.28807	0.62051	0.02303	0.00861492	0.31363	0.31056	0.39986	0.76182	0.0413242	0.31363	0.31713	0.25926	0.75266	0.0400457
fam7081	0.41446	0.42945	0.23944	0.39049	0.0303805	0.41446	0.44523	0.0001	0.0045908	0.00359209	0.41446	0.42118	0.16884	0.50364	0.0319787
fam7083	0.37128	0.35181	0.42532	0.48688	0.0336986	0.37128	0.3223	0.81168	0.024309	0.00771689	0.37128	0.33778	999	0.0092379	0.00400304
fam7084	0.02281	0.02531	0.0001	0.2156	0.0226788	0.02281	0.02234	0.0268	0.87694	0.0445662	0.02281	0.02327	0.02005	0.89395	0.0435769
fam7086	1.23151	1.26509	1.18956	0.89282	0.0459665	1.23151	1.24687	0.75943	0.83281	0.0434094	1.23151	1.17248	2.65866	0.43037	0.0292085
fam7087	0.37581	0.39079	0.10354	0.099827	0.0161035	0.37581	0.39862	0.12292	0.050633	0.0106545	0.37581	0.40456	0.01029	0.025881	0.00674277
fam7088	0.30586	0.21716	0.515	0.01349	0.00730594	0.30586	0.29471	0.39656	0.57462	0.0352664	0.30586	0.27923	2.31543	0.15836	0.0168341
fam7089	0.60031	0.59015	0.678	0.66507	0.0392237	0.60031	0.6365	0.24001	0.041968	0.00983257	0.60031	0.59871	0.63001	0.94317	0.0450685
fam7090	0.12577	0.13528	0.05669	0.35133	0.028828	0.12577	0.12582	0.12542	0.99701	0.0485997	0.12577	0.12619	0.12077	0.96713	0.0458143
fam7091	0.02076	0.02567	0.0001	0.15404	0.019239	0.02076	0.01665	0.57636	0.059167	0.0115982	0.02076	0.02503	0.0001	0.18182	0.0183105
fam7094	0.09415	0.09127	0.14418	0.64199	0.0385084	0.09415	0.09187	0.21315	0.57785	0.0353729	0.09415	0.09447	0.08712	0.95722	0.0455556
fam7095	0.38774	0.4088	0.1598	0.19092	0.0211416	0.38774	0.3855	0.42221	0.89308	0.0450989	0.38774	0.36336	0.50652	0.54256	0.033516
fam7096	0.28059	0.27279	0.41583	0.4382	0.0319635	0.28059	0.26523	0.77529	0.16509	0.018691	0.28059	0.27238	0.37922	0.58069	0.0347945
fam7097	0.33272	0.31288	0.52923	0.34303	0.0284475	0.33272	0.30773	0.64571	0.068623	0.012344	0.33272	0.33317	0.32871	0.98533	0.0465601
fam7098	0.26683	0.29238	0.0001	0.028993	0.00957382	0.26683	0.27395	0.17619	0.63287	0.0373212	0.26683	0.26447	0.40773	0.79396	0.0411416
fam7100	0.12919	0.12663	0.15577	0.70941	0.0405936	0.12919	0.13027	0.11073	0.82393	0.0431355	0.12919	0.14162	0.07119	0.18129	0.0182801
fam7101	0.00379	0.0001	0.079	0.21844	0.0228006	0.00379	0.00432	0.0001	0.61757	0.0367732	0.00379	0.0001	0.03606	0.22045	0.0206088
fam7102	0.03312	0.03615	0.0001	0.48805	0.0337443	0.03312	0.03569	0.0001	0.35866	0.0277626	0.03312	0.03586	0.0001	0.50421	0.0320091
fam7104	0.19211	0.21197	0.04003	0.0003139	0.00251142	0.19211	0.20099	0.08919	0.077997	0.0131507	0.19211	0.18266	0.41719	0.16358	0.0170472
fam7105	0.10047	0.10473	0.0001	0.051286	0.0121918	0.10047	0.1071	0.0001	0.015517	0.00627093	0.10047	0.10642	0.0001	0.027913	0.00700152
fam7106	0.20518	0.22192	0.0001	0.29708	0.026484	0.20518	0.0001	1.15263	0.028246	0.00832572	0.20518	0.0001	0.8634	0.018979	0.00581431
fam7108	0.25985	0.27007	0.0001	0.081554	0.014688	0.25985	0.28016	0.0001	0.14647	0.0177473	0.25985	0.23165	0.6615	0.19538	0.0191629
fam7109	0.35899	0.38926	0.1989	0.21124	0.022344	0.35899	0.17086	1.64505	7.8299e-05	0.00086758	0.35899	0.19366	1.01693	0.0067881	0.00336377
fam7113	0.02378	0.01611	0.1009	0.14145	0.018554	0.02378	0.02351	0.97105	1	0.0493303	0.02378	0.02181	0.03922	0.80309	0.0413394
fam7114	0.36335	0.28799	0.6647	0.005885	0.00555556	0.36335	0.37607	0.20002	0.32206	0.02621	0.36335	0.3736	0.17536	0.38217	0.0274734
fam7115	0.13304	0.10031	0.55549	0.00025746	0.00245053	0.13304	0.14974	0.0001	0.051992	0.0108219	0.13304	0.14372	0.01523	0.22836	0.0211111
fam7116	0.61823	0.57402	1.19137	0.043322	0.0113394	0.61823	0.63198	0.52344	0.62222	0.0369406	0.61823	0.56929	1.68494	0.069775	0.0108371
fam7117	0.30417	0.2652	0.60113	0.0075573	0.00607306	0.30417	0.32923	0.07486	0.070241	0.0124962	0.30417	0.32584	0.08711	0.12387	0.0145205
fam7118	0.44858	0.45098	0.31567	0.80812	0.0435616	0.44858	0.47883	0.22111	0.26028	0.0233181	0.44858	0.45715	0.32332	0.70336	0.0386606
fam7119	0.37022	0.26454	1.99179	0.0030208	0.00458143	0.37022	0.37022	0.84774	0.99535	0.0484323	0.37022	0.39674	0.13031	0.47958	0.031172
fam7120	0.11016	0.11918	0.0001	0.10975	0.0165906	0.11016	0.10853	0.15186	0.79397	0.0424049	0.11016	0.12326	0.0001	0.053583	0.0095586
fam7122	0.40978	0.39149	0.52469	0.23886	0.0238204	0.40978	0.38045	0.77941	0.069878	0.0124353	0.40978	0.40242	0.59137	0.59946	0.0354186
fam7123	0.08477	0.09089	0.0001	0.0039499	0.00496195	0.08477	0.09341	0.01403	0.010929	0.00520548	0.08477	0.09344	0.0001	0.0032762	0.00235921
fam7124	0.13404	0.12321	0.22687	0.14509	0.0187976	0.13404	0.1309	0.20339	0.56246	0.0349315	0.13404	0.15411	0.0001	0.0096863	0.00407915
fam7125	0.0184	0.01274	0.14546	0.14781	0.0189193	0.0184	0.01923	0.0001	0.62437	0.0370015	0.0184	0.02315	0.0001	0.2621	0.0224962
fam7129	0.10901	0.11671	0.08659	0.74436	0.041796	0.10901	0.10901	9.34698	0.98163	0.0475495	0.10901	0.09893	0.22509	0.51969	0.032618
fam7130	0.09444	0.09663	0.08059	0.6732	0.0394977	0.09444	0.10775	0.0001	0.0049638	0.00378995	0.09444	0.09865	0.05702	0.44543	0.0299696
fam7131	0.1839	0.16161	0.32256	0.0076662	0.0061035	0.1839	0.2003	0.077	0.021242	0.00738204	0.1839	0.19521	0.0001	0.085066	0.0120244
fam7132	0.07525	0.08379	0.0188	0.082892	0.014825	0.07525	0.07732	0.0001	0.24763	0.0226941	0.07525	0.08051	0.0001	0.067047	0.0105936
fam7133	0.11812	0.092	0.42204	0.0013402	0.00362253	0.11812	0.10757	0.23996	0.25735	0.0232268	0.11812	0.12846	0.0001	0.050238	0.00925419
fam7134	0.28567	0.29101	0.2493	0.75021	0.0420091	0.28567	0.261	0.50975	0.18405	0.0197869	0.28567	0.28802	0.24522	0.87627	0.0430746
fam7136	0.08763	0.08571	0.10656	0.67566	0.039589	0.08763	0.08638	0.10676	0.74197	0.0407458	0.08763	0.08668	0.09346	0.8727	0.0429833
fam7137	0.25541	0.25903	0.22428	0.66707	0.0392998	0.25541	0.24143	0.51417	0.17813	0.0194521	0.25541	0.26459	0.1955	0.53427	0.0332116
fam7138	0.01219	0.01405	0.0001	0.2962	0.0264079	0.01219	0.01327	0.0001	0.42406	0.0302435	0.01219	0.01079	0.02333	0.63155	0.0364992
fam7139	0.24843	0.16455	0.62992	1.6513e-05	0.00153729	0.24843	0.29194	0.0001	0.020373	0.00724505	0.24843	0.27634	0.0001	0.053423	0.00954338
fam7140	0.27761	0.29255	0.14172	0.23843	0.02379	0.27761	0.26802	0.3392	0.5903	0.0357382	0.27761	0.30211	0.05367	0.05505	0.00966514
fam7141	0.44399	0.43978	0.47378	0.7819	0.0428311	0.44399	0.49976	0.20864	0.0034142	0.00318113	0.44399	0.47545	0.24096	0.11024	0.0136377
fam7142	0.29234	0.26737	0.44109	0.47373	0.0332877	0.29234	0.29015	0.30995	0.93911	0.0461187	0.29234	0.27336	0.99419	0.45435	0.0302892
fam7143	0.24165	0.23947	0.26344	0.7665	0.0423897	0.24165	0.25268	0.09801	0.066658	0.0121766	0.24165	0.24804	0.15767	0.39357	0.0278387
fam7145	0.05159	0.05514	0.04096	0.79943	0.0433029	0.05159	0.05669	0.0001	0.35559	0.0276865	0.05159	0.05505	0.0001	0.44905	0.030137
fam7146	0.14023	0.13701	0.18052	0.72635	0.0411872	0.14023	0.14544	0.09959	0.67536	0.038691	0.14023	0.13622	0.19684	0.73339	0.0395282
fam7147	0.23623	0.23148	0.28263	0.78363	0.0429072	0.23623	0.25076	0.0001	0.2529	0.0230594	0.23623	0.23504	0.24572	0.95617	0.0454795
fam7149	0.11407	0.12175	0.03488	0.17335	0.0202435	0.11407	0.09426	0.23373	0.067985	0.0122831	0.11407	0.11445	0.109	0.9543	0.0453577
fam7151	0.4836	0.46427	0.64649	0.26751	0.0252968	0.4836	0.55152	0.15348	0.018718	0.00697108	0.4836	0.47922	1.94609	1	0.0490411
fam7154	0.3722	0.01591	0.73385	8.1912e-08	0.000684932	0.3722	0.3722	0.0001	0.98263	0.0475799	0.3722	0.41033	0.0001	0.035754	0.00791476
fam7155	0.25228	0.2533	0.24393	0.94604	0.0473668	0.25228	0.23699	0.43796	0.3164	0.0258752	0.25228	0.25295	0.24381	0.96264	0.0456925
fam7156	0.48518	0.50668	0.40313	0.40365	0.0306697	0.48518	0.4769	0.54634	0.72961	0.0403501	0.48518	0.52035	0.26176	0.22266	0.0207458
fam7158	0.42865	0.30586	0.70394	0.00067157	0.00296804	0.42865	0.44954	0.21604	0.14246	0.0174277	0.42865	0.44429	0.0001	0.23379	0.0213546
fam7159	0.14292	0.14637	0.09931	0.62893	0.0380213	0.14292	0.15254	0.05213	0.25122	0.022968	0.14292	0.1507	0.08448	0.43607	0.0295586
fam7161	0.26981	0.25756	0.46025	0.4417	0.0321613	0.26981	0.25257	0.48028	0.33791	0.0267884	0.26981	0.2809	0.14476	0.51424	0.0324049
fam7164	0.39036	0.33047	0.65052	0.0019553	0.00409437	0.39036	0.39952	0.30754	0.51722	0.0334399	0.39036	0.41963	0.08782	0.014325	0.00496195
fam7165	0.3724	0.36233	0.43462	0.60627	0.0372603	0.3724	0.40006	0.04844	0.025063	0.00785388	0.3724	0.41933	0.0001	0.00058439	0.00123288
fam7166	0.23578	0.165	0.5534	2.9898e-05	0.0016895	0.23578	0.24101	0.12594	0.53763	0.0339574	0.23578	0.25086	0.0001	0.084585	0.0119787
fam7167	0.12449	0.12879	0.09133	0.58063	0.0365297	0.12449	0.13809	0.03001	0.065208	0.0120852	0.12449	0.12661	0.08199	0.70105	0.0385388
fam7168	0.57053	0.54936	0.75965	0.16589	0.0198174	0.57053	0.58526	0.45819	0.4169	0.0298326	0.57053	0.57649	0.52477	0.75677	0.0402435
fam7169	0.61167	0.61301	0.54987	0.93314	0.0470015	0.61167	0.5985	0.7175	0.84434	0.0436834	0.61167	0.55257	999	0.22535	0.0209589
fam7170	0.54118	0.46394	1.00913	0.038054	0.0108676	0.54118	0.55918	0.37267	0.37893	0.0284323	0.54118	0.479	0.88108	0.10446	0.0131811
fam7172	0.52953	0.42612	0.64688	0.29191	0.02621	0.52953	0.56113	0.45434	0.65976	0.038204	0.52953	0.52953	1.34303	1	0.0494368
fam7173	0.14369	0.12086	0.42198	0.31554	0.0272907	0.14369	0.10965	0.23971	0.21364	0.0210654	0.14369	0.14384	0.14191	0.99003	0.0470472
fam7174	0.09062	0.09468	0.0001	0.32308	0.0276865	0.09062	0.02585	0.69988	0.0033036	0.00315068	0.09062	0.03801	0.57576	0.039113	0.00820396
fam7175	0.41547	0.39407	0.50374	0.5074	0.0342922	0.41547	0.4143	0.41961	0.97232	0.0471994	0.41547	0.41711	0.32682	0.91923	0.0444749
fam7176	0.05709	0.05928	0.02426	0.17148	0.0200609	0.05709	0.05771	0.0493	0.78328	0.0420852	0.05709	0.05992	0.0001	0.15487	0.0165906
fam7178	0.09219	0.08894	0.1318	0.45032	0.0324353	0.09219	0.09921	0.0001	0.0079305	0.00456621	0.09219	0.09761	0.0001	0.033595	0.00771689
fam7179	0.01307	0.01403	0.0001	0.7104	0.0406545	0.01307	0.0001	0.38289	0.15337	0.0181126	0.01307	0.0001	0.32815	0.15412	0.0165601
fam7180	0.60475	0.59238	0.69182	0.63207	0.0380974	0.60475	0.59906	0.6427	0.88357	0.0447945	0.60475	0.62035	0.50802	0.71834	0.0391172
fam7181	0.22098	0.23411	0.0001	0.095981	0.0159056	0.22098	0.24385	0.0001	0.029664	0.00846271	0.22098	0.23004	0.0001	0.16681	0.0173364
fam7182	0.2157	0.22375	0.14684	0.44451	0.0322527	0.2157	0.17856	0.4146	0.01128	0.00526636	0.2157	0.22374	0.08654	0.34721	0.0259209
fam7183	0.12177	0.12716	0.04602	0.30777	0.0269559	0.12177	0.12927	0.0409	0.27373	0.0239422	0.12177	0.12822	0.04824	0.32382	0.0251598
fam7185	0.04136	0.04398	0.02527	0.59098	0.0368037	0.04136	0.03786	0.07542	0.45014	0.0313394	0.04136	0.03857	999	0.61032	0.0357078
fam7186	0.0754	0.08066	0.0001	0.18499	0.0207763	0.0754	0.07796	0.0001	0.34932	0.0273973	0.0754	0.07831	0.0001	0.33153	0.0254642
fam7187	0.29453	0.2813	1.00025	0.25058	0.0243836	0.29453	0.31115	0.13221	0.31866	0.0260426	0.29453	0.31025	0.0001	0.10974	0.0135616
fam7188	0.4292	0.44876	0.2838	0.12582	0.0175951	0.4292	0.42652	0.46105	0.76777	0.0415677	0.4292	0.41334	0.96565	0.14744	0.0159817
fam7189	0.0001	0.0001	0.0001	1	0.0491324	0.0001	0.0001	0.0001	1	0.0488889	0.0001	0.0001	0.0001	1	0.0481126
fam7190	0.00702	0.00732	0.0001	0.68619	0.0398326	0.00702	0.00726	0.0001	0.71337	0.0398782	0.00702	0.00713	0.0001	0.80183	0.0412785
fam7191	0.33148	0.32907	0.49208	0.78814	0.0430594	0.33148	0.29456	999	0.0081835	0.00464231	0.33148	0.37109	0.09717	0.12569	0.0146119
fam7192	0.08551	0.09378	0.03106	0.18798	0.0209132	0.08551	0.09023	0.04023	0.38534	0.0286301	0.08551	0.08438	0.0945	0.87331	0.0429985
fam7193	0.67999	0.68002	0.0001	0.97704	0.0481279	0.67999	0.76458	0.19928	0.27624	0.0240944	0.67999	0.84826	0.0001	0.11783	0.0141248
fam7194	0.24252	0.2362	0.38866	0.089652	0.0154186	0.24252	0.23649	0.33466	0.2472	0.0226636	0.24252	0.24271	0.23977	0.97184	0.0459209
fam7195	0.82027	0.84771	0.32576	0.40496	0.0307002	0.82027	0.73339	1.77919	0.17549	0.0192998	0.82027	0.84677	0.56722	0.66641	0.0377169
fam7196	0.64671	0.6535	0.54235	0.64188	0.0384932	0.64671	0.65415	0.60751	0.77545	0.041796	0.64671	0.64162	0.72658	0.80223	0.0413242
fam7198	0.06104	0.04859	0.25356	0.30037	0.026621	0.06104	0.06651	0.0001	0.43711	0.0307458	0.06104	0.06393	0.0001	0.59383	0.0351446
fam7199	0.24808	0.13069	0.49555	3.2633e-05	0.00171994	0.24808	0.25289	0.1761	0.67462	0.0386606	0.24808	0.24808	5.75965	1	0.0480822
fam7200	0.16795	0.15109	0.32254	0.10978	0.0166058	0.16795	0.16279	0.20761	0.65598	0.0380365	0.16795	0.18177	0.05611	0.12878	0.0148097
fam7201	0.3305	0.34049	0.12356	0.35529	0.0290715	0.3305	0.33051	0.0001	0.97732	0.0473668	0.3305	0.37811	0.0001	0.00117	0.00161339
fam7202	0.27842	0.25362	0.78091	0.37082	0.0295586	0.27842	0.27248	0.32381	0.87121	0.0443227	0.27842	0.24106	999	0.093656	0.012481
fam7203	0.0495	0.0543	0.0001	0.10492	0.0163166	0.0495	0.0491	0.05408	0.93579	0.0460274	0.0495	0.05291	0.0001	0.29431	0.024003
fam7204	0.19328	0.10912	0.4266	1.3225e-06	0.00105023	0.19328	0.18754	0.2452	0.58344	0.0356012	0.19328	0.18906	0.28585	0.66317	0.0376408
fam7205	0.32949	0.29907	0.85008	0.070685	0.0137443	0.32949	0.29609	1.01263	0.04014	0.00964992	0.32949	0.34815	0.11559	0.18039	0.0182344
fam7206	0.56561	0.52239	1.00299	0.10941	0.0165449	0.56561	0.5175	2.64618	0.02047	0.00727549	0.56561	0.54365	2.09906	0.19253	0.0190107
fam7207	0.32012	0.37556	0.0001	0.0056356	0.00547945	0.32012	0.35618	0.14435	0.24885	0.0227702	0.32012	0.32189	0.27969	0.92237	0.0445967
fam7208	0.2982	0.29306	0.37982	0.6742	0.0395434	0.2982	0.29114	0.61093	0.48868	0.0325723	0.2982	0.31229	0.15964	0.37791	0.0272603
fam7209	0.41854	0.42008	0.40423	0.94475	0.0473364	0.41854	0.4355	0.32093	0.59884	0.0360731	0.41854	0.44882	0.15593	0.23443	0.0214155
fam7211	0.27324	0.29116	0.09797	0.1726	0.0201674	0.27324	0.28024	0.12849	0.46438	0.031796	0.27324	0.281	0.20286	0.62285	0.0361644
fam7213	0.2429	0.26689	0.0001	0.04345	0.0113699	0.2429	0.26181	0.0001	0.10853	0.0150989	0.2429	0.2429	0.0001	0.97889	0.0462861
fam7214	0.19652	0.20852	0.0001	0.039027	0.0110046	0.19652	0.18483	3.80664	0.21778	0.0212177	0.19652	0.19696	0.19141	0.97193	0.0459361
fam7216	0.06325	0.06817	0.0001	0.20345	0.0219178	0.06325	0.06774	0.0001	0.22082	0.0213394	0.06325	0.06991	0.0001	0.14113	0.0156621
fam7217	0.20973	0.21573	0.12953	0.67865	0.0396347	0.20973	0.11737	0.64017	0.088657	0.0138204	0.20973	0.08649	0.81989	0.012695	0.00456621
fam7218	0.08329	0.0848	0.07333	0.80523	0.0434855	0.08329	0.08634	0.0001	0.18528	0.019863	0.08329	0.08771	0.04646	0.40696	0.0284932
fam7219	0.15574	0.1486	0.25155	0.40252	0.0306545	0.15574	0.15348	0.20001	0.74844	0.0409741	0.15574	0.16716	0.0001	0.11431	0.0139269
fam7220	0.14808	0.16394	0.02413	0.022933	0.0085997	0.14808	0.15776	0.06678	0.23853	0.0222831	0.14808	0.14807	0.7117	1	0.0497108
fam7221	0.33246	0.28157	0.71751	0.014305	0.00745814	0.33246	0.36917	0.03688	0.012126	0.00549467	0.33246	0.37474	0.0376	0.0056217	0.00310502
fam7222	0.00196	0.00208	0.0001	0.73423	0.0414612	0.00196	0.00202	0.0001	0.80323	0.0426788	0.00196	0.00204	0.0001	0.78162	0.0409437
fam7224	0.41618	0.45663	0.13199	0.19328	0.0213699	0.41618	0.43908	0.0001	0.025516	0.00791476	0.41618	0.42711	0.27099	0.70979	0.0388584
fam7225	0.07772	0.08174	0.04384	0.42135	0.0312633	0.07772	0.08805	0.0001	0.0096976	0.00496195	0.07772	0.083	0.0001	0.069578	0.0108067
fam7226	0.03475	0.02698	0.27878	0.084976	0.0150381	0.03475	0.03696	0.0001	0.73946	0.0406393	0.03475	0.03475	0.0001	0.99163	0.0471994
fam7227	0.05789	0.06304	0.0001	0.28693	0.0261035	0.05789	0.05999	0.04048	0.77781	0.0419178	0.05789	0.05702	2.84822	1	0.0496347
fam7228	0.08791	0.09176	0.0001	0.11717	0.0169711	0.08791	0.09787	0.0001	0.013072	0.00570776	0.08791	0.10114	0.0001	0.00879	0.00391172
fam7230	0.11756	0.12079	0.08552	0.62574	0.0379148	0.11756	0.12616	0.0001	0.030468	0.00863014	0.11756	0.12282	0.0001	0.17546	0.0179452
fam7231	0.21987	0.24883	0.09237	0.12006	0.0170928	0.21987	0.24081	0.0001	0.031086	0.00869102	0.21987	0.22258	0.14831	0.75589	0.0402131
fam7232	0.24931	0.26103	0.03799	0.029099	0.00961948	0.24931	0.25164	0.15934	0.60585	0.036347	0.24931	0.27617	0.04642	0.012017	0.00442922
fam7233	0.46185	0.40162	0.74601	0.00057269	0.00287671	0.46185	0.46854	0.38366	0.59939	0.0361035	0.46185	0.47203	0.33931	0.42827	0.0291476
fam7234	0.19778	0.21102	0.06519	0.24419	0.0240791	0.19778	0.21423	0.05354	0.16167	0.018554	0.19778	0.2094	0.06887	0.29601	0.0240639
fam7235	0.25921	0.25461	0.32585	0.68903	0.0399543	0.25921	0.26568	0.15339	0.47918	0.0322831	0.25921	0.26516	0.20984	0.71768	0.0390715
fam7236	0.26504	0.26618	0.21794	0.87251	0.0453729	0.26504	0.27138	0.09472	0.41932	0.0299848	0.26504	0.24768	0.75827	0.18517	0.0185236
fam7239	0.22133	0.17345	0.4549	0.013043	0.00724505	0.22133	0.22882	0.0001	0.16683	0.0188128	0.22133	0.22601	0.15055	0.63731	0.0366362
fam7240	0.1231	0.12488	0.0941	0.8031	0.0434551	0.1231	0.10098	0.74606	0.043654	0.0100609	0.1231	0.13881	0.01574	0.42058	0.0289346
fam7241	0.54032	0.58626	0.24719	0.25141	0.0244749	0.54032	0.50515	3.12733	0.14143	0.0173364	0.54032	0.55948	0.2522	0.53154	0.0331202
fam7242	0.12772	0.13854	0.06225	0.16522	0.0197565	0.12772	0.14151	0.01982	0.020823	0.00733638	0.12772	0.12594	0.1677	0.75912	0.0403044
fam7243	0.31435	0.3291	0.06663	0.024704	0.00885845	0.31435	0.3373	0.03898	0.012303	0.00550989	0.31435	0.32162	0.17731	0.44774	0.0300761
fam7244	0.33986	0.23178	0.63203	2.5585e-05	0.00164384	0.33986	0.35914	0.20123	0.18875	0.02	0.33986	0.34401	0.0001	0.66801	0.0378082
fam7245	0.0806	0.06857	0.25371	0.043274	0.0113242	0.0806	0.0771	0.14585	0.53137	0.0337443	0.0806	0.0766	0.1104	0.59061	0.0350989
fam7248	0.78277	0.761	0.91764	0.67192	0.0394216	0.78277	0.7834	0.773	0.98637	0.0478234	0.78277	0.71782	1.59645	0.20561	0.0197108
fam7249	0.19184	0.20486	0.13205	0.4019	0.0306393	0.19184	0.21098	0.0077	0.15428	0.0181279	0.19184	0.20564	0.0001	0.052409	0.00943683
fam7251	0.04652	0.02811	0.14008	0.52886	0.0348554	0.04652	0.04652	0.87223	1	0.0491324	0.04652	0.0001	0.86853	0.0028601	0.002207
fam7252	0.13081	0.14522	0.0001	0.40561	0.0307458	0.13081	0.13081	1.03649	1	0.0496956	0.13081	0.1022	0.19658	0.62317	0.0362253
fam7254	0.2507	0.26304	0.18958	0.57876	0.0364688	0.2507	0.23392	0.57185	0.28417	0.0244901	0.2507	0.25711	0.0001	0.29773	0.0241096
fam7255	0.44588	0.44263	0.48535	0.87314	0.0454033	0.44588	0.37814	5.40402	0.00046582	0.00152207	0.44588	0.46826	0.20865	0.26033	0.0224505
fam7256	0.37645	0.38096	0.27089	0.48327	0.0335769	0.37645	0.38879	0.27989	0.41222	0.029589	0.37645	0.3574	0.83168	0.20433	0.0196195
fam7257	0.57262	0.56908	0.59316	0.92919	0.046895	0.57262	0.62533	0.24364	0.10497	0.0148402	0.57262	0.61924	0.17921	0.16576	0.0172146
fam7258	0.0771	0.08272	0.0001	0.10702	0.0164688	0.0771	0.08323	0.0001	0.12214	0.0161339	0.0771	0.08052	0.0001	0.23922	0.0216438
fam7259	0.07595	0.07529	0.08765	0.90471	0.0463014	0.07595	0.07428	0.10834	0.77982	0.0419939	0.07595	0.09103	0.0001	0.026948	0.00689498
fam7260	0.21921	0.19218	0.38731	0.095967	0.0158904	0.21921	0.22213	0.17405	0.79407	0.0424201	0.21921	0.24365	0.05251	0.059262	0.0100913
fam7261	0.25836	0.22145	0.56252	0.019912	0.00811263	0.25836	0.28202	0.13334	0.11499	0.015586	0.25836	0.23333	0.56404	0.11615	0.0139878
fam7263	0.25495	0.29322	0.0001	0.0017554	0.00398782	0.25495	0.27237	0.0001	0.030957	0.0086758	0.25495	0.23351	0.37886	0.38672	0.0276256
fam7265	0.18871	0.18902	0.17885	0.9652	0.0478691	0.18871	0.17689	0.51288	0.41006	0.0295282	0.18871	0.1858	0.20278	0.90836	0.0440487
fam7266	0.56311	0.64811	0.37327	0.34864	0.0287215	0.56311	0.64855	0.0001	0.015934	0.00636225	0.56311	0.65535	0.0001	0.013763	0.00479452
fam7267	0.34142	0.3869	0.0001	0.0097239	0.00666667	0.34142	0.362	0.22946	0.41473	0.029726	0.34142	0.30904	1.11044	0.21391	0.020274
fam7268	0.05997	0.05788	0.13674	0.36371	0.0293151	0.05997	0.06495	0.0001	0.060412	0.0117352	0.05997	0.05939	0.06621	0.89106	0.043516
fam7269	0.22533	0.24012	0.02969	0.014814	0.00751903	0.22533	0.2207	0.27404	0.78058	0.0420548	0.22533	0.25062	0.00636	0.28247	0.0235008
fam7271	0.10513	0.06176	0.36461	0.0011227	0.00343988	0.10513	0.11071	0.0001	0.17694	0.0193455	0.10513	0.11478	0.0001	0.075106	0.0114155
fam7272	0.27833	0.27573	0.30249	0.92442	0.0466514	0.27833	0.26355	999	0.16918	0.0189193	0.27833	0.27793	0.28186	0.98855	0.046895
fam7273	0.14074	0.14765	0.06994	0.32761	0.0280061	0.14074	0.12685	0.53253	0.06415	0.0119483	0.14074	0.14858	0.07811	0.40498	0.0284018
fam7274	0.64232	0.6655	0.46529	0.34158	0.0283866	0.64232	0.68816	0.39106	0.22293	0.0214916	0.64232	0.6844	0.41457	0.29023	0.0238052
fam7275	0.15555	0.15382	0.17584	0.85336	0.0447793	0.15555	0.15355	0.17775	0.83638	0.043516	0.15555	0.17686	0.02357	0.030676	0.00732116
fam7276	0.40157	0.32607	0.52704	0.13595	0.018204	0.40157	0.47675	0.02885	0.011478	0.00532725	0.40157	0.45685	0.0001	0.049754	0.00910198
fam7277	0.11405	0.11067	0.14243	0.67894	0.0396499	0.11405	0.12521	0.05187	0.18245	0.0197412	0.11405	0.10858	0.21481	0.47022	0.0308371
fam7278	0.16873	0.19115	0.05085	0.18674	0.0208828	0.16873	0.17541	0.12442	0.69946	0.0395282	0.16873	0.18532	0.0001	0.10062	0.0128767
fam7280	0.09803	0.1047	0.04543	0.20643	0.02207	0.09803	0.08962	0.19892	0.14543	0.0176256	0.09803	0.09893	0.0799	0.86003	0.0426788
fam7281	0.21916	0.23432	0.08419	0.052144	0.0122679	0.21916	0.23202	0.1258	0.15667	0.0182648	0.21916	0.19373	0.49345	0.049706	0.00908676
fam7282	0.22651	0.22651	0.0001	0.99392	0.0487062	0.22651	0.25625	0.0001	0.035708	0.00923897	0.22651	0.23604	0.0001	0.27328	0.0230594
fam7283	0.0651	0.06731	0.0001	0.54974	0.0355708	0.0651	0.06972	0.0001	0.40038	0.0291476	0.0651	0.06976	0.0001	0.39947	0.0280974
fam7284	0.37622	0.39921	0.0001	0.03453	0.0104718	0.37622	0.02063	1.45866	0.0006771	0.0017656	0.37622	0.01674	1.50068	1.9151e-06	0.000228311
fam7287	0.46151	0.44837	0.60579	0.32512	0.0278082	0.46151	0.48392	0.29646	0.27028	0.0237747	0.46151	0.48624	0.2914	0.27248	0.0230137
fam7288	0.13744	0.14078	0.12048	0.83478	0.0444597	0.13744	0.14148	0.10038	0.74098	0.0407154	0.13744	0.16099	0.0001	0.074243	0.0112938
fam7289	0.24812	0.22939	0.42573	0.17724	0.0204718	0.24812	0.2529	0.20731	0.83307	0.0434247	0.24812	0.27352	0.11427	0.3422	0.0257839
fam7290	0.43617	0.44547	0.37235	0.45266	0.0325266	0.43617	0.44192	0.38642	0.63978	0.037519	0.43617	0.45147	0.33182	0.33492	0.0255099
fam7292	0.13989	0.15098	0.02488	0.028136	0.00949772	0.13989	0.14927	0.0001	0.12068	0.015997	0.13989	0.14243	0.11503	0.76047	0.0403501
fam7293	0.17734	0.17777	0.17203	0.93864	0.0471537	0.17734	0.19088	0.02048	0.0025749	0.00283105	0.17734	0.1856	0.06694	0.11122	0.0137443
fam7294	0.0001	0.0001	0.0001	1	0.0497869	0.0001	0.0001	0.0001	1	0.0496804	0.0001	0.0001	0.0001	1	0.0493303
fam7296	0.36321	0.3789	0.27528	0.35275	0.0289193	0.36321	0.3759	0.24881	0.38689	0.0287215	0.36321	0.38972	0.11873	0.071742	0.0110502
fam7299	0.15725	0.14026	0.34372	0.069876	0.0137139	0.15725	0.15619	0.17144	0.88111	0.0447641	0.15725	0.16109	0.0655	0.44892	0.0301218
fam7300	0.32751	0.31395	0.51518	0.44159	0.0321461	0.32751	0.24233	0.55833	0.011508	0.00534247	0.32751	0.31537	0.46556	0.5337	0.0331963
fam7301	0.22926	0.22346	0.38588	0.54514	0.0354033	0.22926	0.24744	0.04364	0.13758	0.0170472	0.22926	0.23838	0.0001	0.3911	0.0277169
fam7302	0.31681	0.37552	0.0001	0.00093965	0.00321157	0.31681	0.32555	0.0001	0.21148	0.0209741	0.31681	0.35397	0.06494	0.092611	0.0123897
fam7303	0.36385	0.35666	0.69652	0.63675	0.0382953	0.36385	0.38118	0.0001	0.22486	0.0215982	0.36385	0.37643	0.32486	0.76013	0.0403196
fam7304	0.05115	0.05365	0.0001	0.033845	0.0103805	0.05115	0.05566	0.0001	0.011711	0.00541857	0.05115	0.05756	0.00938	0.021809	0.00619483
fam7305	0.80934	0.83481	0.64995	0.60184	0.0371233	0.80934	0.90904	0.31684	0.052281	0.0108828	0.80934	0.8268	0.5902	0.6221	0.0361187
fam7306	0.18252	0.18548	0.16481	0.83142	0.0443227	0.18252	0.1855	0.10998	0.64005	0.0375342	0.18252	0.1745	0.2706	0.57947	0.0347032
fam7307	0.01694	0.01999	0.0001	0.22394	0.0229376	0.01694	0.01359	0.15305	0.17975	0.0196195	0.01694	0.01365	0.06275	0.30282	0.0244444
fam7308	0.24851	0.06552	0.92439	8.3865e-14	0.000136986	0.24851	0.25465	0.12791	0.57797	0.0354186	0.24851	0.27293	0.0001	0.037215	0.00806697
fam7309	0.34305	0.35384	0.13499	0.53742	0.0350685	0.34305	0.28481	1.07356	0.041441	0.00978691	0.34305	0.37948	0.12856	0.26874	0.0228158
fam7310	0.19385	0.21194	0.0556	0.059157	0.0128919	0.19385	0.19816	0.08395	0.44892	0.0312785	0.19385	0.20206	0.1127	0.46489	0.0306849
fam7311	0.40942	0.37694	0.51826	0.37226	0.0296499	0.40942	0.43793	0.27868	0.37193	0.0281887	0.40942	0.46462	0.0001	0.043899	0.00861492
fam7312	0.1358	0.1399	0.07712	0.42862	0.0315677	0.1358	0.14386	0.0001	0.025195	0.00788432	0.1358	0.14837	0.0001	0.13267	0.0150076
fam7313	1.01566	1.0132	1.04338	0.94456	0.0473212	1.01566	0.96968	1.57208	0.22613	0.0216895	1.01566	1.03437	0.70859	0.58521	0.0349772
fam7314	0.30709	0.25136	0.49447	0.0059008	0.00560122	0.30709	0.31011	0.24551	0.75826	0.0412481	0.30709	0.30823	0.28823	0.91711	0.0443836
fam7315	0.0784	0.06594	0.17915	0.25031	0.0243531	0.0784	0.07551	0.16995	0.80328	0.0426941	0.0784	0.06236	0.60261	0.084805	0.0119939
fam7316	0.06739	0.0736	0.02288	0.30606	0.0268493	0.06739	0.07019	0.0001	0.40202	0.0291933	0.06739	0.07017	0.0001	0.20232	0.0195434
fam7317	0.25857	0.27785	0.06981	0.011642	0.00697108	0.25857	0.26315	0.12747	0.25411	0.0231202	0.25857	0.28299	0.08832	0.013608	0.00474886
fam7318	0.07398	0.01928	0.2627	4.5733e-10	0.000304414	0.07398	0.07925	0.0001	0.04788	0.0104414	0.07398	0.07936	0.0001	0.046092	0.00881279
fam7319	0.17382	0.17534	0.15948	0.87717	0.0455099	0.17382	0.17522	0.13442	0.72647	0.040274	0.17382	0.15519	0.35516	0.12852	0.0147793
fam7320	0.10712	0.08445	0.24077	0.038296	0.010898	0.10712	0.10671	0.11349	0.94556	0.0464079	0.10712	0.10308	0.21835	0.48608	0.0314612
fam7321	0.02238	0.02358	0.0001	0.28293	0.0259513	0.02238	0.02205	0.02758	0.85227	0.0438052	0.02238	0.0259	0.0001	0.075721	0.0114612
fam7322	0.48289	0.45971	0.6306	0.4243	0.0313546	0.48289	0.46052	0.62993	0.44379	0.0310198	0.48289	0.46416	0.64077	0.57728	0.0346119
fam7323	0.15045	0.15045	37.9404	0.99269	0.0486301	0.15045	0.15045	0.93355	1	0.0494673	0.15045	0.15045	0.0001	0.98542	0.0465753
fam7324	0.02735	0.02803	0.0001	0.66488	0.0392085	0.02735	0.02833	0.0001	0.62234	0.0369559	0.02735	0.02854	0.0001	0.57697	0.0345967
fam7325	0.19518	0.1873	0.26384	0.29271	0.0262405	0.19518	0.18778	0.45836	0.11168	0.0153425	0.19518	0.18999	0.40591	0.40583	0.0284475
fam7327	0.28202	0.13775	0.79634	8.8624e-07	0.000958904	0.28202	0.28647	0.22769	0.78566	0.0421461	0.28202	0.29557	0.0001	0.26376	0.0225723
fam7328	0.24141	0.23115	0.35235	0.28794	0.0261339	0.24141	0.23721	0.28606	0.67658	0.0387519	0.24141	0.2359	0.33443	0.53888	0.0333333
fam7329	0.0823	0.08448	0.04437	0.57943	0.0364992	0.0823	0.09915	0.00921	0.12707	0.016484	0.0823	0.08157	0.10022	0.92248	0.0446119
fam7330	0.06748	0.08156	0.0001	0.0047014	0.00523592	0.06748	0.06696	0.08136	0.87515	0.0444597	0.06748	0.06983	0.0001	0.25274	0.022207
fam7333	0.20493	0.21823	0.06159	0.2251	0.0229833	0.20493	0.2192	0.12474	0.46349	0.0317199	0.20493	0.20761	0.0001	0.84224	0.0422222
fam7334	0.12076	0.14058	0.0001	0.0052866	0.00540335	0.12076	0.12886	0.04183	0.25009	0.0228463	0.12076	0.12391	0.06781	0.58891	0.0350533
fam7335	0.01517	0.0162	0.0001	0.61373	0.037519	0.01517	0.0162	0.0001	0.6132	0.0366362	0.01517	0.0157	0.0001	0.71598	0.0390259
fam7336	0.58113	0.55707	0.79372	0.090519	0.0154947	0.58113	0.57815	0.60879	0.84724	0.0436986	0.58113	0.59252	0.42968	0.43298	0.0294216
fam7337	0.02774	0.02314	0.10195	0.078344	0.0144901	0.02774	0.02801	0.02336	0.94798	0.0464536	0.02774	0.02559	0.04521	0.54369	0.0335769
fam7339	0.14781	0.16713	0.0001	0.047006	0.011933	0.14781	0.14781	1.34013	1	0.0491476	0.14781	0.16612	0.0001	0.093627	0.0124658
fam7340	0.31784	0.28959	0.45803	0.24535	0.0241096	0.31784	0.32678	0.14912	0.39978	0.0291172	0.31784	0.33764	0.08813	0.13493	0.0151903
fam7341	0.36346	0.30323	0.69775	0.0042739	0.00509893	0.36346	0.37906	0.05135	0.052498	0.0109132	0.36346	0.39199	0.02978	0.0023921	0.00210046
fam7342	0.11347	0.12455	0.0001	0.14894	0.0189954	0.11347	0.12863	0.0001	0.09673	0.0143531	0.11347	0.10572	16.0978	0.66757	0.0377778
fam7343	0.15912	0.15399	0.23461	0.71941	0.0409589	0.15912	0.1613	0.13254	0.87841	0.0446575	0.15912	0.1658	0.11606	0.70179	0.0385693
fam7344	0.4913	0.46723	0.66711	0.44427	0.0322222	0.4913	0.50057	0.22073	0.62435	0.0369863	0.4913	0.53132	0.31558	0.32571	0.0252359
fam7346	0.21184	0.22511	0.07489	0.079086	0.0145205	0.21184	0.2202	0.12821	0.33519	0.0267275	0.21184	0.19538	0.36438	0.29272	0.0239117
fam7349	0.1982	0.21538	0.0001	0.027345	0.00942161	0.1982	0.19119	0.25723	0.51244	0.0332725	0.1982	0.18311	0.26825	0.44888	0.0301065
fam7350	0.14813	0.15097	0.11765	0.64477	0.0385845	0.14813	0.15518	0.07197	0.21406	0.0210807	0.14813	0.15573	0.08232	0.28807	0.0237291
fam7351	0.33426	0.34559	0.0001	0.029056	0.00958904	0.33426	0.34961	0.0001	0.4174	0.0298782	0.33426	0.35905	0.10228	0.39794	0.0280213
fam7352	0.04551	0.04642	0.03901	0.824	0.0440639	0.04551	0.04607	0.03737	0.84412	0.0436682	0.04551	0.04844	0.02188	0.41412	0.0287823
fam7354	0.42159	0.40448	0.73611	0.23073	0.0233029	0.42159	0.45425	0.0001	0.001207	0.00208524	0.42159	0.42873	0.0001	0.13966	0.0155251
fam7355	0.31641	0.38327	0.0001	0.0021777	0.00423136	0.31641	0.34728	0.0001	0.037214	0.00939117	0.31641	0.34371	0.0001	0.047205	0.00888889
fam7356	0.4106	0.38368	1.23634	0.14431	0.0187671	0.4106	0.36606	0.89863	0.1727	0.0191629	0.4106	0.42846	0.15788	0.46291	0.0305784
fam7358	0.18974	0.24177	0.0001	0.015339	0.00757991	0.18974	0.18974	0.8587	1	0.0494977	0.18974	0.11643	205.499	0.020962	0.00611872
fam7359	0.17827	0.1588	0.35441	0.15301	0.0191476	0.17827	0.18153	0.14036	0.75221	0.0410959	0.17827	0.18984	0.0001	0.25671	0.0223288
fam7360	0.33773	0.34554	0.28297	0.61096	0.0374125	0.33773	0.30618	1.16132	0.13832	0.0171385	0.33773	0.30898	0.49519	0.34088	0.025723
fam7361	0.16377	0.16852	0.13139	0.70401	0.0403501	0.16377	0.14389	0.31781	0.11846	0.0157991	0.16377	0.1806	0.0001	0.050834	0.00929985
fam7362	0.15126	0.1471	0.1988	0.67049	0.0394064	0.15126	0.15065	0.16199	0.95072	0.0465297	0.15126	0.14316	0.21567	0.56488	0.0342922
fam7364	0.33344	0.34991	0.15699	0.077064	0.0143836	0.33344	0.35615	0.08467	0.0029291	0.0030137	0.33344	0.38509	0.05023	6.6448e-06	0.000365297
fam7365	0.18129	0.19266	0.0001	0.034077	0.0103957	0.18129	0.2193	0.0001	0.32122	0.0261492	0.18129	0.17829	0.20337	0.93995	0.0449924
fam7366	0.35025	0.35852	0.14354	0.080319	0.0146119	0.35025	0.3266	0.4912	0.093107	0.0140944	0.35025	0.36383	0.20652	0.17916	0.0181279
fam7368	0.25359	0.24806	0.36438	0.70775	0.0405023	0.25359	0.24606	0.54043	0.53476	0.0338965	0.25359	0.30206	0.08308	0.070933	0.0110046
fam7370	0.42595	0.33507	0.7945	0.020186	0.00817352	0.42595	0.43392	0.39181	0.82259	0.0430746	0.42595	0.42353	0.46162	0.92128	0.044551
fam7371	0.24844	0.2567	0.09244	0.388	0.030274	0.24844	0.29484	0.0001	0.038789	0.00951294	0.24844	0.28507	0.0001	0.11017	0.0136225
fam7372	0.2824	0.20464	0.60705	0.01587	0.00770167	0.2824	0.27508	0.44197	0.60876	0.0364384	0.2824	0.31147	0.0001	0.021528	0.00616438
fam7373	0.21013	0.21014	0.0001	0.98684	0.0483409	0.21013	0.25225	0.0001	0.018443	0.00689498	0.21013	0.21014	0.0001	0.98866	0.0469102
fam7374	0.40272	0.42697	0.0001	0.011969	0.00704718	0.40272	0.33321	1.47313	0.024225	0.00770167	0.40272	0.33037	1.49077	0.031549	0.00748858
fam7375	0.18973	0.20097	0.0001	0.12615	0.0176104	0.18973	0.22063	0.0001	0.013773	0.00598174	0.18973	0.20932	0.0001	0.053753	0.00960426
fam7376	0.0735	0.07953	0.0001	0.14414	0.0187062	0.0735	0.07585	0.0001	0.35907	0.027793	0.0735	0.0793	0.0001	0.1555	0.0166514
fam7379	0.16799	0.17993	0.07857	0.27678	0.0256469	0.16799	0.16387	0.21929	0.70873	0.0398021	0.16799	0.15752	0.37982	0.32525	0.0252055
fam7380	0.14238	0.14521	0.11262	0.76881	0.0424201	0.14238	0.1448	0.0001	0.36292	0.02793	0.14238	0.17304	0.0001	0.0035815	0.00251142
fam7381	0.04233	0.04621	0.01816	0.1685	0.0199391	0.04233	0.0429	0.03501	0.79267	0.0423592	0.04233	0.04291	0.03771	0.84286	0.0422527
fam7383	0.28152	0.29224	0.09872	0.28923	0.0261796	0.28152	0.30761	0.14419	0.14312	0.0174886	0.28152	0.28346	0.25554	0.89133	0.0435312
fam7384	0.05227	0.04939	0.07373	0.75411	0.0420852	0.05227	0.05645	0.0001	0.37123	0.0281583	0.05227	0.04296	0.12756	0.4328	0.029376
fam7385	0.15291	0.17276	0.0001	0.044306	0.0115525	0.15291	0.15756	0.0993	0.67634	0.0387367	0.15291	0.1483	999	0.71194	0.0389498
fam7386	0.07001	0.0749	0.02889	0.31717	0.0274581	0.07001	0.0667	0.13002	0.53245	0.0338052	0.07001	0.06453	0.14517	0.39199	0.0277321
fam7387	0.00723	0.00797	0.0001	0.6619	0.0390715	0.00723	0.00723	0.0001	0.99724	0.0486606	0.00723	0.00799	0.0001	0.65915	0.0374886
fam7388	0.2092	0.22501	0.0463	0.092858	0.0157382	0.2092	0.23564	0.0318	0.019005	0.00703196	0.2092	0.23591	0.0001	0.0041146	0.00275495
fam7389	0.17226	0.11899	0.31258	0.0015476	0.00378995	0.17226	0.19044	0.0001	0.0012365	0.00211568	0.17226	0.18391	0.0001	0.036422	0.00797565
fam7390	0.13055	0.14081	0.0001	0.19693	0.021583	0.13055	0.1466	0.0001	0.11091	0.015312	0.13055	0.13563	0.0001	0.36777	0.0268037
fam7391	0.33619	0.28483	0.601	0.18411	0.0207306	0.33619	0.37008	0.07187	0.14904	0.0178995	0.33619	0.37925	0.0001	0.019375	0.00589041
fam7393	0.22223	0.23783	0.13057	0.35493	0.0290563	0.22223	0.22358	0.19567	0.89907	0.0452359	0.22223	0.22279	0.21502	0.97644	0.0461035
fam7394	0.03293	0.03074	0.05096	0.6776	0.0396043	0.03293	0.03512	0.0001	0.63757	0.0374886	0.03293	0.03294	0.0001	0.99609	0.0476865
fam7398	0.0583	0.05897	0.05031	0.89355	0.045997	0.0583	0.05658	0.08979	0.70215	0.039589	0.0583	0.06076	0.0001	0.31271	0.0248402
fam7399	0.43432	0.44942	0.15832	0.38633	0.0302283	0.43432	0.42976	0.4816	0.87753	0.0445967	0.43432	0.43432	3.0418	1	0.0489802
fam7400	0.25354	0.2745	0.0001	0.024247	0.00884323	0.25354	0.27929	0.0001	0.0049507	0.00377473	0.25354	0.26003	0.0001	0.21299	0.0202283
fam7401	0.04675	0.05077	0.0001	0.024868	0.00890411	0.04675	0.04954	0.0236	0.31673	0.0259056	0.04675	0.04759	0.036	0.74818	0.0398935
fam7403	0.17864	0.17992	0.13589	0.66173	0.0390563	0.17864	0.1777	0.19043	0.87782	0.0446119	0.17864	0.17382	0.30934	0.41106	0.0286454
fam7404	0.09335	0.09722	0.06956	0.4773	0.0334094	0.09335	0.09586	0.05894	0.51912	0.0334855	0.09335	0.08831	0.1698	0.27338	0.0230898
fam7406	0.0001	0.0001	0.0001	1	0.0499391	0.0001	0.0001	0.0001	1	0.0499087	0.0001	0.0001	0.0001	1	0.0497412
fam7407	0.18947	0.18573	0.24112	0.73557	0.0415221	0.18947	0.18947	0.0001	0.98129	0.047519	0.18947	0.21277	0.04076	0.073227	0.0112024
fam7408	0.32778	0.31381	0.42692	0.41296	0.0310046	0.32778	0.3232	999	0.56262	0.0349467	0.32778	0.35112	0.13604	0.10936	0.013516
fam7409	0.29688	0.25434	999	0.0075227	0.0060274	0.29688	0.34236	0.07719	0.014986	0.0061796	0.29688	0.31066	0.17369	0.6208	0.0360578
fam7411	0.17688	0.1778	0.16882	0.91161	0.0464536	0.17688	0.17865	0.1396	0.76674	0.0415221	0.17688	0.2002	0.0001	0.0020466	0.00196347
fam7412	0.11449	0.11449	23.0179	0.98315	0.0482496	0.11449	0.11159	0.15768	0.68626	0.039102	0.11449	0.11274	0.14478	0.92887	0.0447336
fam7413	0.00512	0.006	0.0001	0.5788	0.036484	0.00512	0.0001	0.05378	0.055311	0.0111568	0.00512	0.0001	0.09774	0.055827	0.00975647
fam7414	0.13013	0.14752	0.01688	0.0093291	0.00656012	0.13013	0.12959	0.13531	0.9392	0.0461339	0.13013	0.13549	0.0001	0.3314	0.025449
fam7415	0.261	0.25479	0.35922	0.54794	0.0354947	0.261	0.22012	0.45734	0.070042	0.012481	0.261	0.22201	999	0.08659	0.0121005
fam7416	0.2196	0.22625	0.0912	0.16494	0.0197412	0.2196	0.24043	0.0001	0.00018411	0.00118721	0.2196	0.21299	0.26746	0.61125	0.0357382
fam7417	0.43125	0.39693	0.70288	0.23704	0.0237139	0.43125	0.31821	1.01697	0.0046335	0.00360731	0.43125	0.49666	0.0001	0.058752	0.0100457
fam7418	0.20902	0.19635	0.2993	0.31627	0.027382	0.20902	0.22195	0.0001	0.026255	0.00802131	0.20902	0.23244	0.0001	0.0022202	0.00202435
fam7419	0.32703	0.36121	0.15994	0.10448	0.0163014	0.32703	0.32325	0.37589	0.80576	0.0427397	0.32703	0.34517	0.17903	0.30246	0.0243836
fam7420	0.08509	0.0893	0.04616	0.37401	0.0297412	0.08509	0.08979	0.03428	0.30365	0.0253577	0.08509	0.09232	0.0001	0.043609	0.00855403
fam7421	0.20938	0.1999	0.67548	0.35067	0.0287976	0.20938	0.21918	0.0001	0.17365	0.0192237	0.20938	0.22053	0.0001	0.13578	0.0152664
fam7422	0.12856	0.04107	0.34785	1.0119e-05	0.00136986	0.12856	0.09738	0.55722	0.074835	0.012968	0.12856	0.12968	0.0001	0.8857	0.0432877
fam7423	0.46193	0.44336	0.63482	0.42031	0.0312329	0.46193	0.45553	0.50946	0.82633	0.0432116	0.46193	0.44203	999	0.15118	0.0162405
fam7424	0.1508	0.15608	0.0001	0.20202	0.0218113	0.1508	0.16916	0.0001	0.22784	0.021796	0.1508	0.18172	0.0001	0.071206	0.0110198
fam7425	0.25603	0.26167	0.17475	0.66879	0.0393303	0.25603	0.2749	0.02404	0.029671	0.00847793	0.25603	0.25367	0.28887	0.87383	0.0430137
fam7426	0.29959	0.31278	0.06756	0.12709	0.017656	0.29959	0.32653	0.0001	0.030359	0.00861492	0.29959	0.33558	0.0001	0.013674	0.0047793
fam7427	0.30365	0.29618	0.37246	0.56004	0.0358904	0.30365	0.31608	0.15295	0.19259	0.0202283	0.30365	0.3039	0.30088	0.98381	0.046484
fam7428	0.3724	0.37655	0.32604	0.81468	0.04379	0.3724	0.31035	1.10226	0.0060667	0.00407915	0.3724	0.3687	0.40485	0.86394	0.0428311
fam7429	0.03878	0.04143	0.0001	0.26153	0.0249619	0.03878	0.03878	4.06854	1	0.0488128	0.03878	0.03472	0.08711	0.5031	0.0319635
fam7431	0.16087	0.17665	0.04138	0.026462	0.00928463	0.16087	0.166	0.08105	0.35036	0.0274734	0.16087	0.16063	0.16517	0.97591	0.0460883
fam7432	0.03802	0.0406	0.0001	0.16459	0.0196651	0.03802	0.04141	0.0001	0.11082	0.0152968	0.03802	0.03731	2.99131	1	0.0496651
fam7433	0.15966	0.14787	0.27463	0.099481	0.0160731	0.15966	0.16	0.15621	0.95912	0.0467275	0.15966	0.16406	0.08686	0.36344	0.0266514
fam7436	0.20219	0.21946	0.0001	0.071057	0.01379	0.20219	0.19455	999	0.50354	0.0330289	0.20219	0.23875	0.0001	0.014055	0.00488584
fam7438	0.06776	0.08223	0.01985	0.13903	0.0183562	0.06776	0.07006	0.04749	0.74268	0.0407915	0.06776	0.07181	0.02421	0.69572	0.0384475
fam7439	0.4586	0.46634	0.3736	0.56142	0.0359361	0.4586	0.50599	0.18527	0.016451	0.00648402	0.4586	0.49009	0.22984	0.10594	0.0133029
fam7440	0.12498	0.13337	0.05954	0.43873	0.0320091	0.12498	0.13988	0.0001	0.060712	0.0117656	0.12498	0.13823	0.0001	0.15412	0.0165449
fam7442	0.03687	0.03903	0.0001	0.51238	0.0345205	0.03687	0.02266	0.33812	0.086223	0.0136986	0.03687	0.03995	0.0001	0.6221	0.0361339
fam7444	0.18584	0.04424	0.75334	8.8388e-09	0.000547945	0.18584	0.20201	0.0001	0.046439	0.010274	0.18584	0.20225	0.0001	0.069688	0.0108219
fam7445	0.3547	0.365	0.20012	0.45134	0.032481	0.3547	0.36183	0.31669	0.79766	0.0425571	0.3547	0.37903	0.08623	0.17325	0.0177778
fam7446	0.1825	0.18536	0.0001	0.35137	0.0288432	0.1825	0.19946	0.0001	0.1217	0.0161035	0.1825	0.20806	0.04807	0.23578	0.0214612
fam7447	0.15156	0.14795	0.18832	0.71991	0.0409741	0.15156	0.14453	0.2461	0.45451	0.0314764	0.15156	0.13447	0.33182	0.19019	0.0187976
fam7448	0.10115	0.10743	0.0001	0.16712	0.0198782	0.10115	0.10553	0.0001	0.30344	0.0253272	0.10115	0.11067	0.04388	0.39846	0.028067
fam7450	0.21218	0.24932	0.0001	1.3372e-05	0.00146119	0.21218	0.22634	0.0001	0.0067436	0.00423136	0.21218	0.22977	0.0001	0.0030809	0.00231355
fam7452	0.42481	0.44999	0.15459	0.034395	0.0104414	0.42481	0.33438	0.80365	0.00033164	0.00141552	0.42481	0.47645	0.0001	0.00085225	0.00144597
fam7455	0.00931	0.01056	0.0001	0.48596	0.033653	0.00931	0.01016	0.0001	0.56272	0.0349619	0.00931	0.01023	0.0001	0.54674	0.0336225
fam7456	0.17514	0.1743	0.18792	0.91241	0.0464688	0.17514	0.19335	0.0001	0.046378	0.0102588	0.17514	0.13377	0.41634	0.049581	0.00907154
fam7457	0.45229	0.47085	0.13231	0.38525	0.0301979	0.45229	0.27971	1.93315	0.0019744	0.00252664	0.45229	0.49438	0.17954	0.27316	0.0230441
fam7458	0.24741	0.2465	0.25857	0.90377	0.0462709	0.24741	0.2599	0.11533	0.10489	0.014825	0.24741	0.27509	0.05376	0.0022095	0.00200913
fam7459	0.29324	0.30506	0.20181	0.49953	0.034003	0.29324	0.29014	0.33604	0.8256	0.0431963	0.29324	0.29523	0.2725	0.90804	0.0440335
fam7460	0.23803	0.16378	0.6212	0.00042685	0.00269406	0.23803	0.25089	0.08614	0.19745	0.0205327	0.23803	0.23803	0.0001	0.98738	0.0468037
fam7461	0.13476	0.13297	0.16412	0.78	0.0427702	0.13476	0.13445	0.13816	0.97647	0.0473516	0.13476	0.12603	0.19185	0.49826	0.031796
fam7462	0.08675	0.03392	0.20896	5.3642e-06	0.00126332	0.08675	0.03964	0.6835	0.0015776	0.00232877	0.08675	0.08587	2.32509	1	0.0481279
fam7463	0.06473	0.06895	0.0001	0.42692	0.0314612	0.06473	0.07462	0.0001	0.39037	0.0288432	0.06473	0.05898	0.2932	0.70649	0.0387519
fam7464	0.35783	0.36584	0.0001	0.35086	0.0288128	0.35783	0.25862	2.39432	0.02472	0.007793	0.35783	0.25926	0.94276	0.04641	0.00882801
fam7465	0.14847	0.1331	0.3438	0.53623	0.0350381	0.14847	0.14847	0.85591	0.99748	0.0486758	0.14847	0.14847	1.11962	0.9984	0.0478234
fam7466	0.03352	0.03474	0.0001	0.47096	0.0331355	0.03352	0.03837	0.0001	0.034741	0.00916286	0.03352	0.03533	0.01656	0.47573	0.0310654
fam7467	0.23722	0.2279	0.46979	0.20441	0.0219787	0.23722	0.25625	0.07669	0.02999	0.00858447	0.23722	0.24064	0.18892	0.70449	0.0387062
fam7468	0.21541	0.20999	0.25428	0.63809	0.0383409	0.21541	0.22385	0.14371	0.36529	0.0279756	0.21541	0.22284	0.14448	0.45251	0.0302588
fam7469	0.23094	0.24746	0.01933	0.0012793	0.00357686	0.23094	0.2437	0.03004	0.021422	0.00739726	0.23094	0.2653	0.0001	3.8063e-06	0.000273973
fam7470	0.27064	0.2564	0.40251	0.24806	0.0242314	0.27064	0.26606	0.33155	0.67137	0.0385693	0.27064	0.2603	0.44881	0.34759	0.0259361
fam7471	0.12311	0.13041	0.07629	0.47199	0.0332268	0.12311	0.07718	0.35866	0.001119	0.00200913	0.12311	0.12129	0.14742	0.85336	0.0424962
fam7472	0.11398	0.10494	0.39468	0.08395	0.0149163	0.11398	0.09957	0.34255	0.10049	0.0144597	0.11398	0.1074	0.14717	0.56663	0.0343379
fam7473	0.33879	0.35326	0.0001	0.21376	0.0225266	0.33879	0.36839	0.0001	0.081348	0.0134094	0.33879	0.33896	0.92039	1	0.049102
fam7474	0.35237	0.37488	0.07689	0.088021	0.0152968	0.35237	0.36243	0.21551	0.47879	0.0322679	0.35237	0.36264	0.23135	0.59974	0.0354338
fam7476	0.70487	0.73225	0.48563	0.26939	0.0253577	0.70487	0.76836	0.26161	0.0090689	0.00488584	0.70487	0.73226	0.22376	0.18615	0.0185845
fam7477	0.32691	0.32762	0.31989	0.96696	0.04793	0.32691	0.34797	0.10373	0.11635	0.0157078	0.32691	0.30863	1.0056	0.24517	0.0218874
fam7478	0.50062	0.49917	0.51316	0.93111	0.0469406	0.50062	0.4989	0.53817	0.89088	0.0450381	0.50062	0.51645	0.20144	0.23976	0.0216743
fam7479	0.53209	0.54574	0.46212	0.76424	0.0423288	0.53209	0.52062	0.63919	0.76671	0.0415068	0.53209	0.53584	0.47574	0.91439	0.0442618
fam7480	0.25501	0.26215	0.1694	0.46947	0.0330898	0.25501	0.23879	0.48402	0.11537	0.0156621	0.25501	0.28751	0.06222	0.011906	0.00439878
fam7481	0.09031	0.0959	0.04443	0.49083	0.0338204	0.09031	0.10524	0.0001	0.04774	0.010411	0.09031	0.10727	0.0001	0.045589	0.00876712
fam7482	0.4224	0.43717	0.0001	0.13115	0.0178995	0.4224	0.4224	1.56406	1	0.0499696	0.4224	0.4224	1.27071	1	0.0498935
fam7484	0.13518	0.13956	0.0001	0.16204	0.019589	0.13518	0.14152	0.0001	0.22269	0.0214612	0.13518	0.14236	0.06337	0.41043	0.0285845
fam7485	0.16036	0.15131	0.22078	0.61277	0.0374581	0.16036	0.16101	0.14284	0.92164	0.0456621	0.16036	0.17301	0.08883	0.55992	0.0341553
fam7488	0.39376	0.44326	0.23033	0.17796	0.0205023	0.39376	0.4077	0.16485	0.30138	0.0252511	0.39376	0.45092	0.11314	0.044864	0.00869102
fam7490	0.41374	0.41856	0.34887	0.65752	0.0389498	0.41374	0.44097	0.11806	0.019899	0.00718417	0.41374	0.43742	0.15232	0.04992	0.00914764
fam7491	0.31476	0.33414	0.17179	0.24813	0.0242466	0.31476	0.31908	0.25304	0.76358	0.0413851	0.31476	0.32825	0.16901	0.46866	0.0308067
fam7494	0.28174	0.23667	0.467	0.030653	0.00986301	0.28174	0.27396	0.36612	0.55824	0.0347336	0.28174	0.28671	0.22369	0.74898	0.0399543
fam7495	0.63485	0.68134	0.32687	0.14419	0.0187367	0.63485	0.62578	1.13284	0.59182	0.0357686	0.63485	0.64577	0.53021	0.75002	0.0399696
fam7496	0.14068	0.15383	0.02676	0.046022	0.0118113	0.14068	0.15058	0.03084	0.10294	0.0146423	0.14068	0.14655	0.04842	0.31	0.0246575
fam7497	0.24216	0.26411	0.05333	0.081762	0.0147032	0.24216	0.23201	0.94867	0.22292	0.0214764	0.24216	0.2384	0.32823	0.77428	0.0408219
fam7498	0.04068	0.04205	0.0001	0.35738	0.0291476	0.04068	0.04014	0.07583	0.93519	0.045997	0.04068	0.03988	0.04525	0.90684	0.0439574
fam7499	0.12806	0.12417	0.19511	0.6546	0.0388737	0.12806	0.13915	0.0001	0.088394	0.0137747	0.12806	0.13561	0.0001	0.1638	0.0170928
fam7500	0.28894	0.3262	0.0001	0.0015225	0.00372907	0.28894	0.34127	0.0001	0.00013148	0.00100457	0.28894	0.32915	0.05251	0.086815	0.0121157
fam7501	0.21905	0.19685	0.43132	0.39811	0.0305936	0.21905	0.21905	0.0001	0.99414	0.0483409	0.21905	0.21905	0.95453	1	0.0486758
fam7502	0.16485	0.17777	0.0001	0.044002	0.0114916	0.16485	0.16797	0.0001	0.19155	0.0201065	0.16485	0.16485	4.04559	1	0.049376
fam7504	0.57206	0.56828	0.72808	0.7859	0.0429224	0.57206	0.58322	0.42341	0.62563	0.0370472	0.57206	0.55151	0.98448	0.41166	0.0287215
fam7505	0.10634	0.10865	0.08425	0.72832	0.0412938	0.10634	0.10911	0.04859	0.57972	0.0354642	0.10634	0.11701	0.0001	0.026568	0.00681887
fam7506	0.2279	0.24557	0.08652	0.18178	0.0206088	0.2279	0.2417	0.09862	0.27029	0.02379	0.2279	0.23782	0.13476	0.49181	0.0316286
fam7507	0.09964	0.11024	0.03595	0.020942	0.00832572	0.09964	0.11296	0.0001	0.001202	0.00207002	0.09964	0.10573	0.03534	0.1787	0.0180974
fam7509	0.44295	0.41105	999	0.21091	0.0223288	0.44295	0.47483	0.21697	0.52462	0.0336073	0.44295	0.4768	0.0001	0.21069	0.0201674
fam7510	0.27444	0.27937	0.2475	0.80296	0.0434247	0.27444	0.24895	0.61172	0.13874	0.0171842	0.27444	0.25258	6.16934	0.061049	0.0101826
fam7512	0.07488	0.06941	0.25879	0.15364	0.0192237	0.07488	0.07414	0.08326	0.88795	0.0449315	0.07488	0.06657	0.20177	0.19019	0.0187823
fam7513	0.04479	0.04064	0.0822	0.43563	0.0318265	0.04479	0.04479	0.04464	1	0.0496499	0.04479	0.04475	0.04519	0.99549	0.0476104
fam7515	0.02688	0.02688	1.00784	1	0.0490715	0.02688	0.02688	0.0001	0.99392	0.0483257	0.02688	0.01968	655.944	0.61472	0.0359056
fam7516	0.55734	0.56666	0.49161	0.74703	0.0419026	0.55734	0.5874	0.3001	0.32595	0.0263623	0.55734	0.60732	0.31982	0.22387	0.0208524
fam7519	0.36993	0.38411	0.14166	0.21139	0.0223744	0.36993	0.3787	0.21604	0.54288	0.0341705	0.36993	0.39538	0.1592	0.2017	0.0195282
fam7521	0.33054	0.34382	0.0001	0.12481	0.0175038	0.33054	0.24525	1.03642	0.093129	0.0141096	0.33054	0.31849	0.44806	0.84187	0.0421918
fam7522	0.13938	0.13801	0.19694	0.69398	0.0400609	0.13938	0.14385	0.10629	0.64869	0.0378234	0.13938	0.132	999	0.33573	0.0255556
fam7523	0.14403	0.15328	0.05383	0.1489	0.0189802	0.14403	0.15139	0.04588	0.22214	0.0214307	0.14403	0.11793	0.38886	0.013988	0.00484018
fam7524	0.36728	0.34668	0.5109	0.15292	0.0191324	0.36728	0.39731	0.16195	0.054599	0.0110959	0.36728	0.3961	0.0001	0.01492	0.00511415
fam7525	0.04491	0.04541	0.03954	0.89976	0.0461948	0.04491	0.04311	0.09249	0.55114	0.0344292	0.04491	0.04607	0.0001	0.48481	0.0314003
fam7526	0.25382	0.26078	0.0001	0.16465	0.0196804	0.25382	0.24173	999	0.24821	0.0227397	0.25382	0.26383	0.10414	0.44554	0.03
fam7527	0.25803	0.25919	0.22953	0.87841	0.045586	0.25803	0.24958	0.37395	0.74763	0.0409285	0.25803	0.23363	0.49595	0.32111	0.0250685
fam7528	0.23845	0.24868	0.04055	0.051083	0.0121766	0.23845	0.23772	0.26694	0.89633	0.0451598	0.23845	0.25096	0.08726	0.20618	0.0198021
fam7529	0.19131	0.20409	0.0001	0.076377	0.0143075	0.19131	0.13166	1.41434	0.062922	0.0118569	0.19131	0.06231	0.45574	0.062958	0.0103349
fam7530	0.14379	0.1516	0.09287	0.4496	0.0324049	0.14379	0.15235	0.04407	0.19705	0.0204414	0.14379	0.14475	0.1333	0.91754	0.0443988
fam7531	0.02681	0.02823	0.01928	0.73739	0.0416286	0.02681	0.02728	0.0001	0.63623	0.0374581	0.02681	0.02471	0.07634	0.43543	0.0294977
fam7533	0.4088	0.41021	0.37397	0.93133	0.0469559	0.4088	0.45413	0.0001	0.14206	0.017382	0.4088	0.36966	0.73742	0.41136	0.0286758
fam7534	0.25535	0.24327	404.586	0.090108	0.0154642	0.25535	0.24273	0.79644	0.2796	0.0242161	0.25535	0.27139	0.07784	0.27946	0.0233638
fam7535	0.17812	0.18957	0.0296	0.035939	0.0106697	0.17812	0.18389	0.10569	0.487	0.0325419	0.17812	0.18842	0.09346	0.34531	0.02586
fam7536	0.07263	0.06614	0.13605	0.19368	0.0214155	0.07263	0.07373	0.05654	0.76203	0.0413394	0.07263	0.08398	0.0001	0.0069554	0.00342466
fam7538	0.22584	0.17655	0.69897	0.067343	0.0135616	0.22584	0.17771	0.52889	0.10298	0.0146728	0.22584	0.16956	0.39493	0.13895	0.0154642
fam7539	0.3755	0.38363	0.26153	0.40135	0.030624	0.3755	0.38584	0.31503	0.56246	0.0349163	0.3755	0.35618	0.75804	0.20777	0.0199239
fam7540	0.11184	0.11705	0.0001	0.4519	0.0324962	0.11184	0.12946	0.0001	0.18059	0.0196804	0.11184	0.11184	0.0001	0.99495	0.0475038
fam7541	0.143	0.15086	0.1009	0.33755	0.0282344	0.143	0.14579	0.11318	0.66465	0.0383562	0.143	0.13702	0.2081	0.43816	0.0296043
fam7542	0.03415	0.03892	0.00533	0.35265	0.0289041	0.03415	0.03647	0.0001	0.44462	0.0310502	0.03415	0.0163	0.25605	0.051472	0.00936073
fam7544	0.09797	0.10269	0.04859	0.48356	0.0336073	0.09797	0.05449	0.24051	0.0015264	0.00228311	0.09797	0.08869	0.20949	0.27421	0.0231659
fam7545	0.45566	0.44162	0.55385	0.54935	0.0355556	0.45566	0.52783	0.0001	0.049831	0.0106393	0.45566	0.45566	1.6687	0.99887	0.0479148
fam7546	0.24147	0.25482	0.0001	0.16866	0.0199543	0.24147	0.2566	0.14314	0.49211	0.0326484	0.24147	0.22436	0.46528	0.41357	0.0287671
fam7547	0.02727	0.03245	0.0001	0.19973	0.0216895	0.02727	0.03037	0.0001	0.31606	0.02586	0.02727	0.0292	0.0001	0.42707	0.029102
fam7549	0.17811	0.16433	0.35303	0.22526	0.0230137	0.17811	0.19597	0.0001	0.0086291	0.00474886	0.17811	0.19741	0.0001	0.012318	0.00444444
fam7550	0.42664	0.44717	0.15008	0.20965	0.0222527	0.42664	0.46077	0.10944	0.077046	0.0130898	0.42664	0.45885	0.18083	0.24183	0.0217352
fam7551	0.38971	0.4243	0.2002	0.22103	0.0228919	0.38971	0.32527	1.10799	0.038633	0.00949772	0.38971	0.38757	0.41744	0.93438	0.0448402
fam7552	0.38152	0.38676	0.35193	0.87027	0.0452207	0.38152	0.34661	0.88184	0.17236	0.0191172	0.38152	0.35593	999	0.12206	0.0144292
fam7554	0.07431	0.07477	0.06932	0.94812	0.0474581	0.07431	0.0801	0.0001	0.19884	0.020624	0.07431	0.07078	0.10382	0.70429	0.038691
fam7555	0.05897	0.06657	0.0001	0.069113	0.0136682	0.05897	0.05822	0.07181	0.85687	0.0439422	0.05897	0.0604	0.04435	0.77369	0.0407763
fam7557	0.11379	0.09626	0.21891	0.0055062	0.00544901	0.11379	0.11511	0.08704	0.66828	0.0384018	0.11379	0.12249	0.0371	0.076889	0.0115221
fam7558	0.28992	0.30003	0.10987	0.12468	0.0174734	0.28992	0.30154	0.14492	0.43955	0.0308524	0.28992	0.29934	0.11102	0.52774	0.0329528
fam7559	0.42161	0.39955	0.70608	0.2098	0.0222679	0.42161	0.40593	0.52498	0.5127	0.0333029	0.42161	0.43823	0.19471	0.37617	0.0271842
fam7560	0.01431	0.01456	0.0001	0.79361	0.0432268	0.01431	0.00782	0.08217	0.14257	0.0174429	0.01431	0.01486	0.0001	0.7023	0.0385845
fam7561	0.32555	0.21734	0.58309	0.0020114	0.00410959	0.32555	0.35996	0.0001	0.0070157	0.00430746	0.32555	0.35763	0.0001	0.020168	0.00599696
fam7562	0.26926	0.23747	0.59093	0.0094047	0.00657534	0.26926	0.28001	0.18639	0.31301	0.0257839	0.26926	0.27448	0.05839	0.28909	0.0237595
fam7563	0.33501	0.37787	0.06558	0.066336	0.0134703	0.33501	0.36345	0.08598	0.15999	0.0184627	0.33501	0.35285	0.0001	0.18004	0.0182192
fam7564	0.08666	0.04672	0.20077	0.00046578	0.00275495	0.08666	0.0528	0.58334	0.002591	0.00286149	0.08666	0.09087	0.04981	0.41205	0.0287367
fam7567	0.13962	0.14875	0.0001	0.087393	0.0152055	0.13962	0.00562	0.72406	1.4077e-14	1.52e-05	0.13962	0.15676	0.0001	0.019301	0.00587519
fam7568	0.19773	0.20092	0.14627	0.64928	0.0387215	0.19773	0.20199	0.13249	0.62869	0.0371994	0.19773	0.20842	0.09747	0.35701	0.0263318
fam7569	0.33314	0.34581	0.20123	0.3503	0.0287671	0.33314	0.30973	0.73937	0.22153	0.0213699	0.33314	0.30293	0.57121	0.24445	0.0218113
fam7570	0.13428	0.10642	0.31496	0.014502	0.00748858	0.13428	0.14012	0.04896	0.30313	0.025312	0.13428	0.14151	0.0001	0.075254	0.0114307
fam7571	0.36665	0.36403	0.3999	0.84644	0.0446728	0.36665	0.38067	0.27697	0.49194	0.0326332	0.36665	0.38011	0.0001	0.47722	0.0311111
fam7572	0.38275	0.30904	0.67788	0.0083895	0.00628615	0.38275	0.39295	0.30692	0.64592	0.0377626	0.38275	0.40088	0.19235	0.29115	0.0238661
fam7573	0.19636	0.20487	0.10858	0.32848	0.0280213	0.19636	0.19985	0.11613	0.61369	0.0366514	0.19636	0.22307	0.05842	0.069789	0.0108524
fam7574	0.23749	0.24071	0.16131	0.63215	0.0381126	0.23749	0.22831	0.36857	0.50497	0.0330746	0.23749	0.24029	0.21197	0.85984	0.0426484
fam7575	0.0469	0.05049	0.0001	0.13712	0.0182648	0.0469	0.04483	0.10799	0.50868	0.0332268	0.0469	0.04993	0.0001	0.22421	0.0208676
fam7576	0.59116	0.53234	999	0.15424	0.0192542	0.59116	0.56381	999	0.35254	0.0275951	0.59116	0.76205	0.0001	0.051652	0.00937595
fam7578	0.15591	0.17107	0.0001	0.032982	0.0103044	0.15591	0.16471	0.0001	0.10119	0.0145053	0.15591	0.16726	0.02402	0.24048	0.0217047
fam7579	0.33147	0.34163	0.0001	0.61794	0.037656	0.33147	0.35503	0.13525	0.42726	0.0303957	0.33147	0.33147	1.0596	0.99887	0.0478691
fam7581	0.19204	0.19633	0.11927	0.5498	0.0356012	0.19204	0.2041	0.04521	0.17393	0.019239	0.19204	0.18177	999	0.31172	0.0247641
fam7582	0.43571	0.42372	0.90363	0.47365	0.0332725	0.43571	0.48146	0.14399	0.095937	0.014277	0.43571	0.45881	0.19628	0.3712	0.0269559
fam7585	0.26491	0.23349	0.37482	0.41097	0.0309132	0.26491	0.26502	0.26359	0.99578	0.0485236	0.26491	0.31103	0.06514	0.098424	0.0127854
fam7587	0.22319	0.07866	0.5385	7.185e-05	0.00194825	0.22319	0.23576	0.0001	0.265	0.0235769	0.22319	0.24544	0.0001	0.1524	0.0163623
fam7589	0.1025	0.11222	0.0001	0.085671	0.0150837	0.1025	0.11265	0.0001	0.080189	0.0133638	0.1025	0.10152	0.1116	0.91477	0.0442922
fam7590	0.32781	0.36048	0.21573	0.20046	0.0217504	0.32781	0.34061	0.08952	0.33894	0.0268341	0.32781	0.34624	0.0001	0.065842	0.0104718
fam7592	0.20975	0.21491	0.12266	0.638	0.0383257	0.20975	0.20201	0.24077	0.78541	0.0421309	0.20975	0.19478	0.8104	0.27504	0.023242
fam7594	0.03291	0.03781	0.0001	0.4658	0.0329833	0.03291	0.02126	0.3857	0.41893	0.0299543	0.03291	0.02127	108.04	0.42009	0.0289041
fam7598	0.46048	0.48063	0.33361	0.32026	0.0275342	0.46048	0.52969	0.13946	0.0092719	0.00490106	0.46048	0.45807	0.50113	0.91405	0.0442466
fam7600	0.03103	0.02661	0.07502	0.25075	0.024414	0.03103	0.02981	0.06208	0.57171	0.0352359	0.03103	0.02413	0.17508	0.061591	0.0102435
fam7601	0.48472	0.44819	0.64852	0.52411	0.0347489	0.48472	0.43291	0.55591	0.5851	0.0356164	0.48472	0.4847	0.80825	0.99593	0.0476712
fam7602	0.03655	0.03782	0.02078	0.41664	0.0311416	0.03655	0.02791	0.10527	0.0013588	0.002207	0.03655	0.03904	0.01171	0.19149	0.0189346
fam7603	0.32782	0.35881	0.15796	0.11315	0.016758	0.32782	0.3317	0.25885	0.75942	0.0412785	0.32782	0.31287	0.51151	0.40654	0.0284779
fam7604	0.15931	0.16741	0.0792	0.34271	0.028417	0.15931	0.15866	0.1683	0.94082	0.04621	0.15931	0.16261	0.13047	0.76688	0.040624
fam7606	0.05788	0.05987	0.0001	0.064133	0.013242	0.05788	0.0367	0.21262	8.5555e-09	0.000152207	0.05788	0.06772	0.0001	0.00016804	0.000791476
fam7607	0.35813	0.33275	0.70184	0.03161	0.0100457	0.35813	0.36976	0.25219	0.39801	0.0290563	0.35813	0.38083	0.18265	0.16221	0.0169863
fam7608	0.50459	0.54873	0.22282	0.10994	0.016621	0.50459	0.54456	0.0001	0.016954	0.00657534	0.50459	0.50988	0.41964	0.82946	0.0419482
fam7609	0.11555	0.12939	0.0001	0.021179	0.00840183	0.11555	0.12782	0.0001	0.34578	0.027169	0.11555	0.12779	0.0001	0.35488	0.0261948
fam7610	0.20143	0.2143	0.04085	0.071952	0.0138661	0.20143	0.21584	0.0001	0.016291	0.00645358	0.20143	0.22993	0.0001	0.0003795	0.000989346
fam7611	0.06597	0.00456	0.27049	2.4307e-09	0.000380518	0.06597	0.06908	0.0001	0.23143	0.0219482	0.06597	0.07523	0.0001	0.037021	0.00803653
fam7613	0.31493	0.32122	0.092	0.25575	0.0246575	0.31493	0.34836	0.05793	0.010726	0.00509893	0.31493	0.33074	0.066	0.10146	0.0129072
fam7614	0.1726	0.18897	0.0001	0.17398	0.0202892	0.1726	0.03202	0.3529	0.00096728	0.00191781	0.1726	0.21914	0.0001	0.047791	0.00894977
fam7617	0.40815	0.41836	0.0001	0.26048	0.0249011	0.40815	0.33763	999	0.067291	0.0122374	0.40815	0.35959	0.53987	0.46086	0.0304718
fam7618	0.0568	0.05495	0.07854	0.53972	0.0351446	0.0568	0.05949	0.02079	0.25113	0.0229528	0.0568	0.05137	0.11948	0.13168	0.0149772
fam7619	0.0582	0.05957	0.0001	0.29911	0.0265449	0.0582	0.0536	0.12687	0.22268	0.021446	0.0582	0.06704	0.0001	0.0084797	0.00380518
fam7624	0.39996	0.39805	0.40471	0.97565	0.048067	0.39996	0.40016	0.39812	0.99459	0.0483866	0.39996	0.36404	1.67352	0.18647	0.0185997
fam7627	0.17773	0.1976	0.07011	0.030802	0.0099239	0.17773	0.1913	0.03877	0.059433	0.0116438	0.17773	0.18554	0.13641	0.57949	0.0347184
fam7628	0.16226	0.16507	0.11336	0.70234	0.0403196	0.16226	0.14755	0.25487	0.39667	0.0290107	0.16226	0.16225	3.40438	0.98595	0.0466971
fam7629	0.03801	0.03426	0.06768	0.59545	0.0369711	0.03801	0.04	0.0001	0.49327	0.0327397	0.03801	0.04225	0.0001	0.32717	0.025312
fam7630	0.25682	0.28373	0.0001	0.0037237	0.00487062	0.25682	0.25682	0.0001	0.99003	0.0481431	0.25682	0.25682	4.95088	1	0.0487062
fam7632	0.26083	0.27616	0.0001	0.050831	0.0121613	0.26083	0.25581	0.32482	0.75286	0.0411111	0.26083	0.25562	999	0.5126	0.0323135
fam7634	0.26063	0.26705	0.0001	0.29339	0.0262709	0.26063	0.20037	0.58659	0.0028922	0.00298326	0.26063	0.26125	0.24952	0.95747	0.0456012
fam7635	0.06862	0.06102	0.13135	0.1211	0.0171994	0.06862	0.06602	0.09504	0.54619	0.034277	0.06862	0.06967	0.05434	0.77392	0.0407915
fam7636	0.0001	0.0001	0.0001	1	0.0491933	0.0001	0.0001	0.0001	1	0.0490259	0.0001	0.0001	0.0001	1	0.0483409
fam7637	0.20652	0.22133	0.06806	0.2323	0.0234551	0.20652	0.21605	0.0001	0.17212	0.0190868	0.20652	0.22857	0.05876	0.16399	0.0171537
fam7638	0.32009	0.34348	0.18545	0.1598	0.0194825	0.32009	0.32546	0.2112	0.56587	0.0350685	0.32009	0.31672	0.41383	0.75425	0.0400913
fam7639	0.15369	0.15248	0.16634	0.87616	0.0454795	0.15369	0.14436	0.4009	0.14264	0.0174581	0.15369	0.14785	0.25494	0.40323	0.0282801
fam7640	0.04246	0.04546	0.0001	0.20682	0.0221157	0.04246	0.0381	0.06858	0.44038	0.030898	0.04246	0.0418	0.04873	0.8929	0.0435464
fam7642	0.10543	0.11201	0.0001	0.054569	0.0125114	0.10543	0.10657	0.09822	0.88628	0.0448402	0.10543	0.12528	0.0001	0.001191	0.00162861
fam7643	0.1375	0.01295	0.56937	3.3119e-06	0.00117199	0.1375	0.15004	0.0001	0.16737	0.0188432	0.1375	0.14802	0.0001	0.20613	0.0197869
fam7644	0.58249	0.56995	1.00187	0.54125	0.0352359	0.58249	0.52138	0.77401	0.2339	0.0220852	0.58249	0.59692	0.31821	0.66008	0.0375495
fam7645	0.14414	0.15158	0.0491	0.25904	0.0247945	0.14414	0.15097	0.0001	0.086071	0.0136682	0.14414	0.13879	0.27933	0.41618	0.0288128
fam7647	0.21903	0.24357	0.03479	0.023806	0.0087519	0.21903	0.21903	0.0001	0.98618	0.047793	0.21903	0.2519	0.00716	0.014671	0.00502283
fam7648	0.1174	0.12319	0.0001	0.32246	0.027656	0.1174	0.13897	0.0001	0.076938	0.0130746	0.1174	0.12125	0.0001	0.79776	0.0412024
fam7649	0.11524	0.11666	0.08801	0.72446	0.0411416	0.11524	0.11766	0.09747	0.79542	0.0424962	0.11524	0.11889	0.09158	0.72565	0.0393455
fam7650	0.29798	0.29699	0.30229	0.94584	0.0473516	0.29798	0.2745	0.53766	0.051671	0.0107763	0.29798	0.30785	0.07129	0.20863	0.0200152
fam7651	0.19477	0.19866	0.14165	0.63463	0.0382344	0.19477	0.20441	0.0001	0.18471	0.0198478	0.19477	0.14906	1.36425	0.0018153	0.00187215
fam7653	0.41417	0.51001	0.05881	0.021116	0.00835616	0.41417	0.41417	0.0001	0.98738	0.0479452	0.41417	0.4146	0.40174	0.98396	0.0464992
fam7654	0.33061	0.3478	0.14618	0.064166	0.0132572	0.33061	0.35198	0.10869	0.028661	0.00835616	0.33061	0.35622	0.07801	0.056148	0.00980213
fam7655	0.08279	0.06021	0.34231	0.081339	0.0146728	0.08279	0.09355	0.0001	0.20655	0.0208524	0.08279	0.09413	0.0001	0.19662	0.0192542
fam7656	0.20322	0.20907	0.15337	0.63288	0.0381431	0.20322	0.21274	0.0001	0.15706	0.0182953	0.20322	0.14932	0.90495	0.00056671	0.00121766
fam7657	0.18847	0.18897	0.17768	0.94763	0.0474429	0.18847	0.19287	0.11699	0.64013	0.0375495	0.18847	0.20217	0.07492	0.26577	0.0226788
fam7658	0.3865	0.38431	0.42824	0.88185	0.0456925	0.3865	0.42399	0.08953	0.039187	0.00957382	0.3865	0.39598	0.0001	0.19956	0.0194216
fam7659	0.13957	0.14226	0.09019	0.60152	0.0370928	0.13957	0.15371	0.02608	0.039129	0.0095586	0.13957	0.14233	0.11842	0.74824	0.0399087
fam7660	0.28711	0.28319	0.32939	0.8547	0.0448402	0.28711	0.25188	0.62845	0.17016	0.018965	0.28711	0.26838	0.44881	0.52728	0.0329224
fam7661	0.42728	0.29861	1.00233	0.0054336	0.00541857	0.42728	0.46302	0.0678	0.085422	0.0136225	0.42728	0.45393	0.08007	0.18554	0.0185693
fam7662	0.1151	0.1288	0.0001	0.072296	0.0138813	0.1151	0.05176	124.015	0.0029174	0.00299848	0.1151	0.04093	2.37964	0.00046011	0.00108067
fam7663	0.15574	0.14749	0.21015	0.61769	0.0376408	0.15574	0.15332	0.18707	0.82218	0.0430594	0.15574	0.14337	0.37155	0.36567	0.0267123
fam7665	0.48878	0.45043	3.86845	0.20663	0.0221005	0.48878	0.43316	1.33015	0.17283	0.0191781	0.48878	0.50718	0.32073	0.6559	0.0373059
fam7666	0.0001	0.0001	0.0001	1	0.0496651	0.0001	0.0001	0.0001	1	0.0495738	0.0001	0.0001	0.0001	1	0.0491933
fam7667	0.20984	0.24587	0.02902	0.0095969	0.00665145	0.20984	0.22905	0.0001	0.016156	0.00640792	0.20984	0.22468	0.01814	0.17973	0.0181735
fam7669	0.02274	0.0001	0.30678	0.0022803	0.00427702	0.02274	0.02612	0.0001	0.46573	0.0318417	0.02274	0.02418	0.0001	0.63084	0.036484
fam7671	0.28491	0.28162	0.32081	0.82836	0.0441857	0.28491	0.31599	0.03236	0.0049482	0.00375951	0.28491	0.32326	0.0001	0.0020092	0.00193303
fam7672	0.18703	0.15459	1.76627	0.0061992	0.00567732	0.18703	0.15279	0.5554	0.13726	0.017032	0.18703	0.17004	0.36339	0.51489	0.0324505
fam7673	0.39098	0.37879	0.84047	0.35815	0.0291629	0.39098	0.45918	0.05899	0.0081507	0.00462709	0.39098	0.42219	0.09613	0.14918	0.0160578
fam7674	0.15519	0.11911	0.40324	0.011331	0.00695586	0.15519	0.11581	0.48615	0.0077932	0.00447489	0.15519	0.16021	0.0001	0.4519	0.0302283
fam7675	0.08931	0.09774	0.02566	0.13771	0.0183105	0.08931	0.08167	0.16744	0.31587	0.0258447	0.08931	0.0871	0.11151	0.76553	0.0405479
fam7677	0.14149	0.15251	0.0001	0.090807	0.0155708	0.14149	0.16899	0.0001	0.009425	0.00491629	0.14149	0.1774	0.0001	0.30094	0.0243075
fam7678	0.12286	0.10445	0.36691	0.044632	0.011583	0.12286	0.12715	0.05092	0.3733	0.0282344	0.12286	0.11437	0.21416	0.42434	0.0290411
fam7679	0.36629	0.39727	0.18074	0.045225	0.0117047	0.36629	0.36065	0.94032	0.40409	0.0292694	0.36629	0.3686	0.34571	0.89521	0.0436073
fam7680	0.19919	0.09629	0.60313	0.0021001	0.00418569	0.19919	0.1984	0.21019	0.96202	0.0468341	0.19919	0.21705	0.0001	0.15027	0.0161644
fam7683	0.55383	0.42836	0.84994	0.096523	0.0159513	0.55383	0.53469	0.60841	0.77471	0.0417504	0.55383	0.57431	0.03367	0.64925	0.037032
fam7684	0.07912	0.08391	0.03037	0.30901	0.0270472	0.07912	0.08157	0.06426	0.68827	0.0392237	0.07912	0.07435	0.15766	0.35503	0.0262253
fam7685	0.03316	0.0256	0.27442	0.1474	0.0189041	0.03316	0.03419	0.0001	0.63227	0.0373059	0.03316	0.0356	0.0001	0.47326	0.0309437
fam7686	0.27764	0.31759	0.0001	5.1915e-05	0.00187215	0.27764	0.32112	0.0001	0.043525	0.0100304	0.27764	0.27833	0.0001	0.95602	0.0454642
fam7687	0.05201	0.05201	0.90565	0.99593	0.0488584	0.05201	0.042	0.15687	0.53993	0.0340183	0.05201	0.04187	0.15907	0.53153	0.033105
fam7688	0.33431	0.34618	0.17954	0.1599	0.0194977	0.33431	0.35707	0.13826	0.047589	0.0103957	0.33431	0.34389	0.14309	0.28596	0.0236377
fam7689	0.03815	0.03762	0.04575	0.86442	0.0451142	0.03815	0.03973	0.0001	0.32706	0.0264079	0.03815	0.04182	0.0001	0.14091	0.0156469
fam7690	0.22481	0.24196	0.09317	0.28268	0.0259361	0.22481	0.2369	0.08804	0.38945	0.0288128	0.22481	0.21773	0.33357	0.65485	0.0372451
fam7691	0.24288	0.25456	0.0001	0.13261	0.0180213	0.24288	0.25318	0.01275	0.68753	0.0391933	0.24288	0.26047	0.11966	0.54735	0.0336377
fam7692	0.45651	0.34006	0.69575	0.026952	0.00934551	0.45651	0.45652	0.0001	0.9696	0.0470776	0.45651	0.46458	0.0001	0.15148	0.0162709
fam7693	0.11259	0.11583	0.06932	0.54305	0.0352968	0.11259	0.11528	0.08384	0.65996	0.0382192	0.11259	0.11815	0.0001	0.27578	0.0232725
fam7694	0.42443	0.43	0.35669	0.69752	0.0402131	0.42443	0.3789	0.85842	0.033211	0.00899543	0.42443	0.45534	0.0001	0.11902	0.0142161
fam7695	0.27205	0.25501	0.48731	0.17643	0.0203957	0.27205	0.31526	0.04597	0.0066957	0.00420091	0.27205	0.28219	0.18067	0.50554	0.0320244
fam7696	0.36098	0.3859	0.04906	0.004248	0.00506849	0.36098	0.36878	0.32491	0.69088	0.0392998	0.36098	0.38205	0.0001	0.017132	0.00549467
fam7698	0.1107	0.10306	0.24038	0.30622	0.0268645	0.1107	0.1064	0.17392	0.65652	0.0380822	0.1107	0.13005	0.0001	0.041527	0.00840183
fam7699	0.43557	0.45999	0.29928	0.47168	0.0331811	0.43557	0.48261	0.06306	0.039201	0.00958904	0.43557	0.41986	1.01951	0.4808	0.0312481
fam7701	0.1135	0.10654	0.17027	0.47263	0.033242	0.1135	0.10687	0.51032	0.22326	0.0215221	0.1135	0.11631	0.0987	0.82778	0.0419026
fam7703	0.49028	0.49947	0.29934	0.47299	0.0332572	0.49028	0.44888	1.1357	0.19741	0.0204871	0.49028	0.5101	0.36762	0.57433	0.0345205
fam7706	0.55107	0.51844	0.96757	0.21675	0.0227397	0.55107	0.51616	1.40405	0.33348	0.0266514	0.55107	0.52932	999	0.58542	0.0349924
fam7708	0.05792	0.06858	0.0001	0.027108	0.00939117	0.05792	0.05065	0.26005	0.61014	0.036484	0.05792	0.04813	0.13366	0.55386	0.0338661
fam7709	0.15941	0.13958	0.30661	0.003148	0.00461187	0.15941	0.16584	0.06814	0.11268	0.0154033	0.15941	0.16981	0.02172	0.011655	0.0043379
fam7710	0.35572	0.3392	0.55201	0.29355	0.0262861	0.35572	0.3636	0.15202	0.74596	0.0408524	0.35572	0.34488	0.42071	0.6574	0.0374125
fam7711	0.20869	0.21473	0.15684	0.72422	0.0411111	0.20869	0.23162	0.0612	0.17927	0.0195434	0.20869	0.1837	999	0.082308	0.0118265
fam7712	0.36876	0.36876	0.0001	0.99392	0.0487215	0.36876	0.36877	0.0001	0.98326	0.0476104	0.36876	0.46269	0.0001	3.4103e-05	0.000517504
fam7713	0.06537	0.05952	999	0.075661	0.0142466	0.06537	0.06537	2.55069	0.98866	0.048067	0.06537	0.06537	0.6967	1	0.0495282
fam7714	0.08877	0.09512	0.0001	0.021556	0.00847793	0.08877	0.09365	0.01892	0.078059	0.0131659	0.08877	0.07994	0.1906	0.10385	0.0130898
fam7715	0.37613	0.32496	0.73213	0.010586	0.00680365	0.37613	0.40027	0.1854	0.14972	0.01793	0.37613	0.44673	0.05675	0.00077932	0.00135464
fam7716	0.27711	0.27711	0.0001	0.99372	0.048691	0.27711	0.32982	0.09512	0.35046	0.0274886	0.27711	0.2771	10.6237	0.99063	0.0471385
fam7717	0.01297	0.01472	0.0001	0.17675	0.020411	0.01297	0.01347	0.0001	0.45644	0.0315221	0.01297	0.01235	0.0001	1	0.0493912
fam7718	0.24697	0.24604	0.25319	0.93581	0.0470472	0.24697	0.24649	0.2623	0.93837	0.0460731	0.24697	0.23839	0.42139	0.35438	0.0261492
fam7719	0.11646	0.10864	0.16837	0.47532	0.0333333	0.11646	0.1142	0.22725	0.64505	0.0376865	0.11646	0.12189	0.0001	0.55692	0.0339878
fam7720	0.07691	0.02572	0.32048	3.6279e-07	0.000821918	0.07691	0.08036	0.0001	0.21984	0.0212785	0.07691	0.09061	0.0001	0.0091063	0.0039726
fam7721	0.32924	0.30807	0.50235	0.12814	0.0177017	0.32924	0.33678	0.19964	0.40006	0.0291324	0.32924	0.33548	0.23335	0.65383	0.0372146
fam7722	0.27161	0.26652	0.30896	0.78208	0.0428463	0.27161	0.28146	0.12598	0.44497	0.0311111	0.27161	0.28302	0.06712	0.30964	0.0246423
fam7723	0.0439	0.04647	0.0001	0.321	0.0275647	0.0439	0.0492	0.0001	0.13473	0.0169102	0.0439	0.03797	0.0753	0.44632	0.0300304
fam7725	0.05887	0.06145	0.0001	0.25876	0.0247793	0.05887	0.06679	0.0001	0.25365	0.023105	0.05887	0.04687	471.658	0.042528	0.00846271
fam7726	0.17362	0.17957	0.0001	0.2012	0.021796	0.17362	0.18307	0.06913	0.33953	0.0268645	0.17362	0.18649	0.0001	0.096756	0.0126636
fam7728	0.11596	0.12221	0.0001	0.19104	0.0211872	0.11596	0.11914	0.0001	0.35921	0.0278082	0.11596	0.11596	0.0001	0.98769	0.0468493
fam7729	0.41445	0.33655	0.7076	0.015866	0.00768645	0.41445	0.46356	0.0001	0.0016562	0.00235921	0.41445	0.45536	0.0001	0.0087745	0.0038965
fam7730	0.07624	0.06818	0.39064	0.51164	0.0344749	0.07624	0.0651	0.12312	0.49063	0.0326027	0.07624	0.08136	0.0001	0.315	0.0248858
fam7731	0.36923	0.37068	0.35977	0.95415	0.0475951	0.36923	0.35913	1.04908	0.34559	0.0271081	0.36923	0.3685	0.37605	0.97485	0.045997
fam7732	0.22924	0.2449	0.08061	0.28477	0.0259817	0.22924	0.24211	0.13273	0.39135	0.0288584	0.22924	0.20831	0.41145	0.39787	0.0280061
fam7733	0.01234	0.00981	0.02537	0.47906	0.0334855	0.01234	0.00633	0.07977	0.28221	0.0243836	0.01234	0.00631	0.07443	0.27762	0.0233181
fam7734	0.04658	0.04937	0.0001	0.42843	0.0315525	0.04658	0.04658	0.0001	0.99774	0.048691	0.04658	0.04747	0.0001	0.83235	0.0420244
fam7735	0.27806	0.22691	0.73309	0.037755	0.0108371	0.27806	0.28822	0.0001	0.14668	0.0177778	0.27806	0.28652	0.18055	0.65673	0.0373516
fam7736	0.0001	0.0001	0.0001	1	0.0490411	0.0001	0.0001	0.0001	1	0.0488432	0.0001	0.0001	1.30271	1	0.0480061
fam7737	0.06465	0.0685	0.0001	0.2102	0.0222831	0.06465	0.06784	0.02869	0.7208	0.0401065	0.06465	0.06776	0.03845	0.72659	0.0393912
fam7738	0.29769	0.27638	0.45991	0.099998	0.0161339	0.29769	0.31691	0.14133	0.1051	0.0148554	0.29769	0.30255	0.24403	0.69307	0.0383866
fam7739	0.55086	0.56755	0.41279	0.32344	0.0277169	0.55086	0.58567	0.33985	0.12575	0.016347	0.55086	0.549	0.6128	0.91865	0.0444597
fam7740	0.07399	0.05244	0.22021	0.028858	0.0095586	0.07399	0.07741	0.03103	0.33606	0.0267428	0.07399	0.05706	0.23206	0.080206	0.0116743
fam7741	0.10767	0.10911	0.09207	0.77117	0.0424962	0.10767	0.05318	0.30704	4.3698e-11	7.61e-05	0.10767	0.11014	0.05925	0.56808	0.0343683
fam7742	0.2736	0.26268	0.63662	0.41394	0.0310502	0.2736	0.30478	0.04516	0.042113	0.00984779	0.2736	0.29011	0.0718	0.23423	0.0214003
fam7743	0.1388	0.12448	0.36145	0.16801	0.0198935	0.1388	0.14924	0.07811	0.42806	0.0304566	0.1388	0.14331	0.07775	0.60776	0.0356621
fam7744	0.20143	0.18182	0.44471	0.26491	0.0251446	0.20143	0.21156	0.0001	0.19162	0.020137	0.20143	0.20143	51.2961	0.9901	0.0470624
fam7746	0.12389	0.03133	0.66067	8.1399e-14	0.000121766	0.12389	0.13341	0.0001	1	0.0497108	0.12389	0.12958	0.0462	0.30598	0.024551
fam7748	0.19114	0.1966	0.11729	0.45854	0.0327854	0.19114	0.1915	0.18056	0.95228	0.0465753	0.19114	0.16536	0.71414	0.025899	0.00675799
fam7749	0.49264	0.47819	0.58427	0.54977	0.035586	0.49264	0.47323	0.70674	0.37793	0.0283714	0.49264	0.48251	0.56826	0.72204	0.0392237
fam7750	0.25491	0.26868	0.15429	0.3919	0.0304262	0.25491	0.24537	0.49084	0.41237	0.0296043	0.25491	0.25134	0.29581	0.81611	0.0416134
fam7751	0.21902	0.26265	0.04637	0.032868	0.010274	0.21902	0.23593	0.1257	0.41316	0.0296347	0.21902	0.23209	0.0001	0.34647	0.0258904
fam7752	0.01442	0.01706	0.0001	0.11279	0.0167428	0.01442	0.01121	0.03434	0.19575	0.0203349	0.01442	0.01491	0.0001	0.47062	0.0308676
fam7753	0.07878	0.07437	0.20359	0.47943	0.0335008	0.07878	0.0872	0.0001	0.35112	0.0275495	0.07878	0.08679	0.0001	0.40291	0.0282496
fam7754	0.44481	0.49339	0.11665	0.0035737	0.00479452	0.44481	0.44854	0.40348	0.82834	0.0433029	0.44481	0.44081	0.54472	0.77163	0.0407154
fam7755	0.11659	0.12774	0.0001	0.043531	0.0114003	0.11659	0.12959	0.0001	0.036927	0.00936073	0.11659	0.12124	0.0001	0.20854	0.0199848
fam7756	0.1909	0.19642	0.07196	0.59259	0.0368798	0.1909	0.20749	0.01817	0.001728	0.00240487	0.1909	0.18356	0.64846	0.37054	0.0269102
fam7757	0.16692	0.11965	0.43582	0.021191	0.00843227	0.16692	0.18925	0.04579	0.14456	0.0175647	0.16692	0.15215	0.83697	0.22285	0.0207763
fam7758	0.10935	0.11904	0.0001	0.014473	0.00747336	0.10935	0.11524	0.0534	0.29292	0.0249163	0.10935	0.10271	1.49073	0.1173	0.0140791
fam7759	0.23588	0.25069	0.16338	0.18637	0.0208524	0.23588	0.23967	0.18137	0.59742	0.0359817	0.23588	0.23092	0.37795	0.52269	0.0327397
fam7760	0.29282	0.29988	0.21646	0.63578	0.0382801	0.29282	0.23446	0.4744	0.032532	0.00893455	0.29282	0.31567	0.122	0.16361	0.0170624
fam7762	0.24746	0.06403	0.58052	9.1266e-07	0.000974125	0.24746	0.26111	0.0001	0.35109	0.0275342	0.24746	0.27855	0.0001	0.024906	0.00663622
fam7763	0.74983	0.74339	1.1114	0.88079	0.0456621	0.74983	0.60038	1.0421	0.26259	0.0234399	0.74983	0.69291	999	0.12685	0.0147032
fam7764	0.02828	0.02547	0.04228	0.68793	0.0399391	0.02828	0.02574	0.05684	0.85169	0.04379	0.02828	0.02581	0.05696	0.85464	0.0425419
fam7765	0.201	0.2143	0.07114	0.33086	0.0280822	0.201	0.20829	0.15398	0.70423	0.0396956	0.201	0.21325	0.06732	0.37212	0.0270167
fam7766	0.32772	0.28932	0.56366	0.25665	0.024688	0.32772	0.25984	1.06196	0.018467	0.0069102	0.32772	0.33956	0.00277	0.27772	0.0233333
fam7768	0.18659	0.19984	0.0001	0.02307	0.00864536	0.18659	0.18384	0.22397	0.76995	0.0416134	0.18659	0.19414	0.09603	0.42211	0.0290107
fam7769	0.10992	0.09238	0.17723	0.43141	0.0316743	0.10992	0.08169	1.4755	0.030015	0.0085997	0.10992	0.12802	0.0001	0.43364	0.0294673
fam7770	0.26209	0.23909	0.45257	0.44294	0.0321766	0.26209	0.29194	0.08381	0.2604	0.0233333	0.26209	0.24938	170.729	0.28092	0.0234551
fam7771	0.12161	0.13158	0.02986	0.49335	0.0338661	0.12161	0.1319	0.05021	0.48179	0.0323744	0.12161	0.12341	0.0001	0.62701	0.0363166
fam7772	0.08329	0.09227	0.0001	0.21443	0.0225875	0.08329	0.05792	0.34735	0.032955	0.00896499	0.08329	0.08758	0.0001	0.38361	0.0275342
fam7773	0.04032	0.04183	0.02171	0.52005	0.0346575	0.04032	0.03099	0.36297	0.013039	0.00569254	0.04032	0.03459	0.09142	0.20463	0.0196347
fam7774	0.71638	0.47267	1.68782	0.0024764	0.00436834	0.71638	0.74407	0.30721	0.38683	0.0287062	0.71638	0.71638	0.0001	0.99218	0.0472907
fam7775	0.47734	0.47219	0.66536	0.62537	0.0378843	0.47734	0.55663	0.08881	0.00067642	0.00175038	0.47734	0.48007	0.45449	0.91545	0.0443227
fam7776	0.05905	0.06152	0.0001	0.26308	0.0250381	0.05905	0.06832	0.0001	0.3048	0.0254338	0.05905	0.06906	0.0001	0.32726	0.0253272
fam7777	0.35147	0.34951	0.44544	0.84034	0.0445358	0.35147	0.34635	0.36634	0.87847	0.0446728	0.35147	0.37614	0.0001	0.10659	0.0133486
fam7778	0.05414	0.04716	0.4081	0.18274	0.0207154	0.05414	0.04329	0.1415	0.24663	0.0226484	0.05414	0.058	0.0001	0.36297	0.0266362
fam7781	0.0001	0.0001	0.0001	1	0.0499087	0.0001	0.0001	0.0001	1	0.0498478	0.0001	0.0001	0.0001	1	0.0496195
fam7782	0.30039	0.29559	0.3718	0.55582	0.0357686	0.30039	0.27507	0.62617	0.12129	0.0160426	0.30039	0.2639	0.58639	0.036681	0.00800609
fam7783	0.25245	0.25517	0.16388	0.72099	0.0410198	0.25245	0.29357	0.0001	0.17777	0.0194368	0.25245	0.23048	0.59495	0.47082	0.0308828
fam7784	0.34978	0.33733	0.75036	0.25909	0.0248097	0.34978	0.36637	0.15991	0.2413	0.0224962	0.34978	0.36134	0.0001	0.17638	0.0179756
fam7785	0.16997	0.17149	0.15051	0.83394	0.044414	0.16997	0.18406	0.02595	0.0314	0.00873668	0.16997	0.17318	0.13377	0.70766	0.0388128
fam7786	0.21906	0.22982	0.09754	0.3689	0.0294977	0.21906	0.20246	0.38115	0.33045	0.0265753	0.21906	0.2313	0.1019	0.39889	0.0280822
fam7787	0.22638	0.23067	0.16683	0.69237	0.0400304	0.22638	0.25638	0.0001	0.041389	0.00977169	0.22638	0.23881	0.1758	0.64459	0.036895
fam7789	0.10106	0.1037	0.06984	0.61664	0.0376104	0.10106	0.08844	0.1931	0.16406	0.0186758	0.10106	0.09825	0.13536	0.71148	0.0389193
fam7790	0.01375	0.01522	0.0001	0.65682	0.0389193	0.01375	0.0001	999	0.041031	0.00974125	0.01375	0.0001	0.13579	0.041004	0.00834094
fam7791	0.31916	0.3126	0.40273	0.63155	0.038067	0.31916	0.31451	0.44378	0.59707	0.0359665	0.31916	0.30202	999	0.33896	0.0256773
fam7792	0.23847	0.27374	0.06248	0.0037567	0.00488584	0.23847	0.24479	0.08081	0.33014	0.0265601	0.23847	0.24102	0.20836	0.7918	0.0410959
fam7794	0.22611	0.24615	0.06719	0.026238	0.00920852	0.22611	0.2411	0.06507	0.056825	0.011309	0.22611	0.23201	0.13585	0.48773	0.0315221
fam7796	0.04594	0.05072	0.0001	0.17679	0.0204262	0.04594	0.04976	0.0001	0.22342	0.0215677	0.04594	0.04796	0.0001	0.40411	0.0283562
fam7801	0.46054	0.46054	1.16347	1	0.0494368	0.46054	0.47569	0.25434	0.76475	0.0414307	0.46054	0.46053	3.21468	0.98954	0.0470015
fam7802	0.23815	0.25117	0.0001	0.1264	0.0176256	0.23815	0.25434	0.0001	0.086444	0.0137139	0.23815	0.22243	999	0.11141	0.0137595
fam7803	0.04126	0.02358	0.16654	0.048344	0.0119939	0.04126	0.04411	0.0001	0.39975	0.029102	0.04126	0.04448	0.0001	0.36799	0.0268189
fam7805	0.21157	0.22775	0.0001	0.11662	0.0169254	0.21157	0.1304	1.07604	0.091224	0.0139878	0.21157	0.10185	1.12582	0.014534	0.00500761
fam7806	0.0001	0.0001	0.87728	1	0.0493455	0.0001	0.0001	1.39405	1	0.0491933	0.0001	0.0001	0.0001	1	0.0485388
fam7807	0.38922	0.20647	0.74515	0.0034235	0.00473364	0.38922	0.37326	999	0.3416	0.0269559	0.38922	0.41856	0.0001	0.13604	0.0152816
fam7808	0.01058	0.01121	0.0001	0.736	0.0415373	0.01058	0.01121	0.0001	0.73592	0.0405327	0.01058	0.01058	0.0001	0.99701	0.0477626
fam7809	0.15964	0.1591	0.16481	0.9509	0.0475342	0.15964	0.16464	0.08845	0.39649	0.0289802	0.15964	0.1719	0.07346	0.1918	0.0189802
fam7810	0.30795	0.30904	0.30366	0.97108	0.0480213	0.30795	0.32634	0.0001	0.10351	0.0147336	0.30795	0.33308	0.12148	0.19736	0.0193303
fam7811	0.25024	0.28037	0.0001	0.001099	0.00339422	0.25024	0.27056	0.13755	0.6057	0.0363166	0.25024	0.25648	0.0001	0.77201	0.0407306
fam7812	0.29467	0.30851	0.18681	0.38837	0.0302892	0.29467	0.29033	0.38181	0.72808	0.0403196	0.29467	0.25214	0.54066	0.19119	0.0188889
fam7813	0.1461	0.14203	0.16944	0.68774	0.0399239	0.1461	0.13634	0.30291	0.26369	0.0234703	0.1461	0.14567	0.14974	0.96469	0.0457382
fam7814	0.38733	0.34409	0.616	0.14678	0.0188584	0.38733	0.38272	0.56727	0.67758	0.0388737	0.38733	0.34174	0.76999	0.088768	0.0121766
fam7815	0.13022	0.06998	0.45181	4.1009e-09	0.0004414	0.13022	0.08467	1.57187	3.2136e-06	0.000410959	0.13022	0.14445	0.04003	0.038318	0.00808219
fam7817	0.049	0.04367	0.07741	0.53921	0.0351294	0.049	0.05269	0.0001	0.30054	0.0252207	0.049	0.03772	0.14477	0.19597	0.0192085
fam7818	0.0507	0.03511	0.42257	0.011668	0.0069863	0.0507	0.05283	0.02977	0.5873	0.0356469	0.0507	0.05721	0.0001	0.34365	0.0257991
fam7819	0.0181	0.0188	0.0001	0.64253	0.0385236	0.0181	0.01939	0.0001	0.53197	0.0337747	0.0181	0.01877	0.0001	0.79746	0.0411872
fam7820	0.85003	0.87649	0.75739	0.80962	0.0436377	0.85003	0.81352	1.23648	0.61024	0.0364992	0.85003	0.88489	0.0001	0.4313	0.0293151
fam7821	0.48639	0.47432	0.59927	0.60378	0.0371689	0.48639	0.50395	0.38182	0.56885	0.035175	0.48639	0.44307	2.1019	0.10413	0.0131202
fam7822	0.09317	0.10272	0.0001	0.036273	0.0107002	0.09317	0.09724	0.0001	0.13645	0.0170015	0.09317	0.10041	0.0001	0.11064	0.0137139
fam7824	0.31084	0.235	0.63219	0.0066534	0.00584475	0.31084	0.33509	0.06943	0.12728	0.0164992	0.31084	0.28877	0.82136	0.24887	0.0219939
fam7826	0.04249	0.04481	0.0001	0.65775	0.038965	0.04249	0.04513	0.0001	0.63563	0.0374429	0.04249	0.04504	0.0001	0.64173	0.0368189
fam7827	0.01184	0.01278	0.0001	0.58811	0.0367123	0.01184	0.00653	0.0611	0.17933	0.0195586	0.01184	0.01345	0.0001	0.48564	0.031446
fam7828	0.15288	0.17302	0.0001	0.022134	0.00853881	0.15288	0.16233	0.10029	0.50818	0.0331963	0.15288	0.1581	0.0001	0.29551	0.0240335
fam7829	0.4054	0.39041	0.54575	0.40899	0.0308524	0.4054	0.38615	1.25319	0.32948	0.0265145	0.4054	0.39593	0.6441	0.62211	0.0361492
fam7830	0.05211	0.05347	0.03825	0.42476	0.0313699	0.05211	0.05286	0.0443	0.66895	0.038417	0.05211	0.05409	0.02473	0.25011	0.0220852
fam7832	0.46581	0.44963	0.61872	0.36835	0.0294521	0.46581	0.49579	0.1964	0.056696	0.0112938	0.46581	0.48428	0.2355	0.21038	0.0201218
fam7834	0.20719	0.20312	0.24468	0.76056	0.0422374	0.20719	0.20563	0.2343	0.8681	0.0442161	0.20719	0.20789	0.20185	0.9622	0.0456621
fam7835	0.13433	0.13947	0.08085	0.46339	0.0329224	0.13433	0.1241	0.24883	0.19224	0.0201826	0.13433	0.147	0.06747	0.19304	0.0190411
fam7836	0.14086	0.13252	0.26862	0.1735	0.0202588	0.14086	0.14851	0.06538	0.20958	0.0209285	0.14086	0.14711	0.09293	0.41835	0.0288432
fam7837	0.02296	0.0001	999	0.0064401	0.00576865	0.02296	0.02668	0.0001	0.59184	0.0357839	0.02296	0.02296	0.0001	0.99887	0.0479452
fam7838	0.4579	0.45921	0.44569	0.96618	0.0479148	0.4579	0.48321	0.2279	0.31788	0.025997	0.4579	0.45394	0.58728	0.83797	0.0421309
fam7842	0.32824	0.34937	0.14868	0.17288	0.0202283	0.32824	0.33214	0.26953	0.76764	0.0415525	0.32824	0.3502	0.0001	0.012521	0.00452055
fam7843	0.23947	0.24952	0.0998	0.057981	0.0127702	0.23947	0.23477	0.29258	0.6409	0.0375951	0.23947	0.22751	0.59003	0.14605	0.0158752
fam7844	0.07577	0.06028	0.14372	0.2042	0.0219635	0.07577	0.08574	0.0001	0.11908	0.0158295	0.07577	0.08836	0.0001	0.37166	0.0270015
fam7845	0.46574	0.49638	0.29422	0.10415	0.0162709	0.46574	0.46951	0.43692	0.86452	0.0441705	0.46574	0.49268	0.24305	0.24576	0.0219026
fam7846	0.04739	0.04945	0.0001	0.48045	0.0335312	0.04739	0.05186	0.0001	0.30231	0.0252816	0.04739	0.04739	1.07302	1	0.0480517
fam7847	0.13667	0.06833	0.32001	3.7422e-05	0.00178082	0.13667	0.1469	0.0001	0.12102	0.0160122	0.13667	0.1394	0.10896	0.75043	0.0400152
fam7848	0.32341	0.3309	0.26034	0.78883	0.043105	0.32341	0.38112	0.0001	0.025342	0.00789954	0.32341	0.30602	2.82386	0.38319	0.0275038
fam7850	0.21139	0.19221	0.61647	0.063072	0.013105	0.21139	0.20107	0.2944	0.43617	0.0307306	0.21139	0.22664	0.13166	0.35729	0.0263623
fam7851	0.18646	0.1908	0.15147	0.69701	0.0401826	0.18646	0.16555	0.48245	0.05977	0.0117047	0.18646	0.19249	0.11237	0.50224	0.0319178
fam7853	0.07714	0.08755	0.0001	0.34424	0.0284932	0.07714	0.08181	0.0001	0.52148	0.0335464	0.07714	0.048	0.31563	0.28072	0.0234399
fam7854	0.69033	0.66163	0.88064	0.4405	0.0321005	0.69033	0.76426	0.12802	0.0065146	0.00412481	0.69033	0.70211	0.53015	0.65787	0.0374277
fam7855	0.18821	0.18079	0.26995	0.62431	0.0378387	0.18821	0.1882	1.82802	0.98457	0.0476408	0.18821	0.17057	0.54603	0.25848	0.0223592
fam7856	0.21658	0.21825	0.17607	0.81211	0.0437291	0.21658	0.2343	0.03803	0.033632	0.00908676	0.21658	0.22571	0.15409	0.52914	0.0330137
fam7857	0.15298	0.1579	0.0001	0.12485	0.017519	0.15298	0.16325	0.0001	0.028706	0.00837139	0.15298	0.16015	0.0001	0.067696	0.0106849
fam7858	0.24465	0.23485	0.37829	0.062971	0.0130898	0.24465	0.25171	0.17817	0.29666	0.0250685	0.24465	0.25455	0.14333	0.14397	0.0157686
fam7859	0.25463	0.2644	0.10276	0.37873	0.0299543	0.25463	0.27457	0.0001	0.26156	0.0234094	0.25463	0.24722	0.43403	0.6285	0.0363775
fam7860	0.10142	0.10551	0.08388	0.78061	0.0427854	0.10142	0.1058	0.0001	0.15998	0.0184475	0.10142	0.11498	0.0001	0.17853	0.0180517
fam7861	0.29904	0.26202	0.64709	0.083205	0.0148402	0.29904	0.29905	0.29864	0.99887	0.0487976	0.29904	0.33033	0.0001	0.017333	0.00554034
fam7862	0.07601	0.08532	0.02091	0.13969	0.0183714	0.07601	0.07951	0.03683	0.47271	0.0320548	0.07601	0.08971	0.0001	0.051902	0.00940639
fam7863	0.58152	0.5808	0.58347	0.99148	0.0485845	0.58152	0.59581	0.43455	0.68547	0.0390411	0.58152	0.59614	0.3158	0.6464	0.0369406
fam7864	0.50879	0.52656	0.35318	0.32111	0.0275799	0.50879	0.46019	0.91714	0.071596	0.0126636	0.50879	0.46917	1.21285	0.13113	0.0149315
fam7866	0.32854	0.31534	0.46533	0.43753	0.0319482	0.32854	0.33903	0.20738	0.44907	0.031309	0.32854	0.30753	0.53075	0.28412	0.0235616
fam7867	0.22839	0.18481	0.54961	0.20349	0.021933	0.22839	0.21876	0.49413	0.61106	0.0365449	0.22839	0.1898	0.8485	0.1839	0.0184018
fam7868	0.3111	0.25627	0.70757	0.03126	0.00996956	0.3111	0.32238	0.12882	0.69764	0.0394673	0.3111	0.40879	0.02555	0.002058	0.00197869
fam7869	0.2507	0.27224	0.0001	0.072507	0.0139422	0.2507	0.23976	0.38592	0.60336	0.0362405	0.2507	0.24107	999	0.23385	0.0213699
fam7870	0.35733	0.39326	0.13003	0.11829	0.017032	0.35733	0.32481	0.46834	0.34946	0.0274277	0.35733	0.42303	0.04325	0.0095014	0.00404871
fam7871	0.36082	0.3437	0.53675	0.30277	0.0267428	0.36082	0.3689	0.22743	0.41381	0.0296651	0.36082	0.37217	0.22086	0.44164	0.0297717
fam7872	0.18743	0.19317	0.07851	0.081021	0.0146423	0.18743	0.19108	0.14669	0.48662	0.0325266	0.18743	0.19195	0.09272	0.29043	0.0238204
fam7873	0.17413	0.18995	0.04203	0.12021	0.0171081	0.17413	0.1101	0.42643	0.019499	0.00710807	0.17413	0.15028	36.7722	1	0.0487671
fam7874	0.12731	0.13431	0.0001	0.094781	0.0157686	0.12731	0.12968	0.11006	0.79729	0.0425266	0.12731	0.13735	0.03442	0.14585	0.01586
fam7875	0.39079	0.39287	0.36607	0.81368	0.0437747	0.39079	0.4012	0.26254	0.1998	0.0207002	0.39079	0.4018	0.25501	0.20611	0.0197717
fam7876	0.16052	0.02771	0.58094	1.2337e-18	4.57e-05	0.16052	0.16251	0.09179	0.76608	0.0414764	0.16052	0.17659	0.0001	0.0065115	0.00330289
fam7877	0.10872	0.12719	0.0001	0.058392	0.0128158	0.10872	0.10872	0.0001	0.98855	0.0480365	0.10872	0.1216	0.0001	0.10901	0.0134703
fam7878	0.13394	0.1425	0.0001	0.13314	0.0180517	0.13394	0.01119	0.5838	2.3006e-11	6.09e-05	0.13394	0.15634	0.0001	0.008132	0.00368341
fam7879	0.23049	0.24234	0.1045	0.28616	0.0260426	0.23049	0.23105	0.21738	0.94956	0.046484	0.23049	0.26047	0.06318	0.072492	0.0111416
fam7880	0.11527	0.1124	0.19113	0.68331	0.0397565	0.11527	0.11577	0.11344	0.97766	0.0473973	0.11527	0.11526	0.6215	1	0.0499696
fam7882	0.12294	0.10955	0.16158	0.78919	0.0431202	0.12294	0.06287	0.65763	0.14643	0.0177169	0.12294	0.13563	0.0001	0.37842	0.0272907
fam7883	0.22458	0.24438	0.09147	0.030558	0.00984779	0.22458	0.24505	0.08557	0.040289	0.00968036	0.22458	0.22335	0.23797	0.8998	0.0437291
fam7884	0.10764	0.09183	0.17254	0.087079	0.015175	0.10764	0.10912	0.06632	0.66039	0.0382344	0.10764	0.08367	0.30259	0.015518	0.00520548
fam7885	0.024	0.0001	0.36495	0.056693	0.0126636	0.024	0.03047	0.0001	0.49944	0.0329528	0.024	0.0001	0.34374	0.057994	0.01
fam7886	0.41626	0.44429	0.18171	0.092139	0.0156925	0.41626	0.41766	0.39045	0.91558	0.0455556	0.41626	0.39174	0.7954	0.16958	0.0175342
fam7888	0.24254	0.25981	0.04617	0.063602	0.0131659	0.24254	0.24933	0.19973	0.81135	0.0428158	0.24254	0.22078	0.82062	0.64789	0.0369559
fam7889	0.09783	0.09405	0.12217	0.72587	0.041172	0.09783	0.11141	0.0001	0.044503	0.010137	0.09783	0.09529	0.12825	0.76653	0.0406088
fam7890	0.44339	0.4922	0.07414	0.061838	0.0130441	0.44339	0.49054	0.0001	0.055973	0.0112177	0.44339	0.46819	0.0001	0.21405	0.0202892
fam7891	0.43703	0.45959	0.26104	0.10639	0.0164231	0.43703	0.42758	0.56676	0.49308	0.0327093	0.43703	0.38535	0.96924	0.0080572	0.00365297
fam7892	0.14649	0.16063	0.03225	0.06743	0.0135769	0.14649	0.15688	0.0001	0.033452	0.0090411	0.14649	0.15274	0.0001	0.10152	0.0129224
fam7894	0.93138	0.98273	0.69351	0.37147	0.0296195	0.93138	0.92806	0.96318	0.94368	0.046347	0.93138	0.88882	2.09911	0.24253	0.0217656
fam7896	0.15245	0.16243	0.0001	0.02643	0.00925419	0.15245	0.16487	0.0001	0.013267	0.00578387	0.15245	0.15771	0.06271	0.38199	0.0274429
fam7897	0.10547	0.11402	0.04918	0.4578	0.0327702	0.10547	0.05082	0.27713	0.0080122	0.00458143	0.10547	0.12063	0.0001	0.076159	0.0114916
fam7898	0.12079	0.12484	0.0001	0.41892	0.0311872	0.12079	0.11428	0.3149	0.49679	0.0328767	0.12079	0.13822	0.0001	0.11625	0.014003
fam7899	0.34885	0.3332	0.41969	0.38914	0.0303501	0.34885	0.36833	0.0001	0.0049378	0.00374429	0.34885	0.38751	0.01696	0.00016023	0.000776256
fam7900	0.21031	0.2268	0.08175	0.19769	0.0216134	0.21031	0.22735	0.0001	0.043119	0.01	0.21031	0.22415	0.0001	0.089268	0.0122527
fam7902	0.16834	0.00677	0.61626	1.2311e-12	0.000167428	0.16834	0.17008	0.0001	0.77852	0.0419482	0.16834	0.19938	0.0001	0.0040594	0.00270929
fam7903	0.06893	0.07122	0.0001	0.50252	0.0341248	0.06893	0.06893	0.0001	0.98948	0.0481126	0.06893	0.08802	0.02772	0.28178	0.0234855
fam7904	0.37988	0.36155	0.45648	0.63048	0.0380518	0.37988	0.27485	0.99177	0.001631	0.00234399	0.37988	0.38871	0.22254	0.51954	0.0326027
fam7905	0.06866	0.07748	0.0001	0.18972	0.021035	0.06866	0.07026	0.0001	0.56732	0.0351294	0.06866	0.07136	0.0001	0.46192	0.0305175
fam7906	0.20387	0.20704	0.15052	0.79714	0.0432725	0.20387	0.20387	33.1045	0.99097	0.048204	0.20387	0.20668	0.18031	0.90714	0.0439878
fam7908	0.13058	0.09781	0.30632	0.052723	0.0123135	0.13058	0.13358	0.0001	0.42976	0.0305175	0.13058	0.13684	0.0001	0.20821	0.0199696
fam7909	0.08518	0.09382	0.0001	0.44049	0.0320852	0.08518	0.08457	0.09217	0.95337	0.0466362	0.08518	0.09011	0.0001	0.25814	0.022344
fam7910	0.16987	0.17866	0.0001	0.024092	0.00879757	0.16987	0.17448	0.10699	0.60771	0.0363927	0.16987	0.16293	0.24808	0.47058	0.0308524
fam7911	0.14172	0.1467	0.0916	0.56439	0.0361035	0.14172	0.13977	0.1806	0.78699	0.042207	0.14172	0.14049	0.16366	0.89928	0.0436986
fam7912	0.2867	0.2376	0.68182	0.0065325	0.00581431	0.2867	0.28351	0.31042	0.88715	0.0449011	0.2867	0.27253	2.37593	0.36734	0.0267884
fam7913	0.10162	0.1101	0.0001	0.11717	0.0169559	0.10162	0.10267	0.08862	0.90026	0.0452664	0.10162	0.10821	0.05316	0.53643	0.0332877
fam7914	0.23431	0.24989	0.05802	0.033772	0.0103653	0.23431	0.24631	0.11141	0.2072	0.0208676	0.23431	0.23826	0.19648	0.72283	0.039239
fam7915	0.42556	0.42403	0.43772	0.94031	0.0471994	0.42556	0.40963	999	0.16201	0.0185845	0.42556	0.41986	0.48677	0.8345	0.04207
fam7916	0.56463	0.58847	0.11821	0.14048	0.0184779	0.56463	0.58056	0.29853	0.4692	0.0319482	0.56463	0.58528	0.45008	0.63998	0.0367428
fam7917	0.39233	0.39901	0.32051	0.87126	0.045312	0.39233	0.35364	0.70509	0.37281	0.0282192	0.39233	0.31656	0.80115	0.25533	0.0222679
fam7918	0.41811	0.36507	0.75772	0.12293	0.0173212	0.41811	0.40411	1.27248	0.30438	0.0254186	0.41811	0.43626	0.0001	0.11849	0.0141553
fam7919	0.21736	0.20504	0.52748	0.31138	0.0271385	0.21736	0.21736	0.0001	0.98972	0.0481279	0.21736	0.24316	0.08862	0.29233	0.0238965
fam7922	0.12155	0.10078	0.33896	0.023094	0.00866058	0.12155	0.13431	0.0001	0.015466	0.00624049	0.12155	0.11774	0.26829	0.45482	0.0303044
fam7923	0.11268	0.11863	0.0454	0.24849	0.0242922	0.11268	0.05075	0.43543	6.7901e-11	9.13e-05	0.11268	0.11479	0.0001	0.52022	0.0326636
fam7924	0.00291	0.00324	0.0001	0.64632	0.0386454	0.00291	0.00295	0.0001	0.86642	0.0442009	0.00291	0.00338	0.0001	0.59191	0.0351142
fam7926	0.30338	0.29083	0.41407	0.3736	0.029726	0.30338	0.30552	0.24999	0.81444	0.0429224	0.30338	0.32198	0.01167	0.20097	0.0195129
fam7927	0.30504	0.3091	0.24878	0.77975	0.0427549	0.30504	0.33389	0.15548	0.26723	0.0236377	0.30504	0.30168	0.35159	0.88593	0.0433029
fam7928	0.48396	0.47184	0.61442	0.70063	0.0402588	0.48396	0.48806	0.44288	0.88768	0.0449163	0.48396	0.48119	0.50431	0.93645	0.0449011
fam7929	0.11445	0.11983	0.0001	0.17715	0.0204566	0.11445	0.13554	0.02322	0.045542	0.0101979	0.11445	0.11931	0.0001	0.23588	0.0214764
fam7930	0.11903	0.07779	0.33043	0.003399	0.0047032	0.11903	0.12768	0.05185	0.21932	0.0212481	0.11903	0.10649	12.3279	0.1244	0.0145358
fam7931	0.02208	0.01929	0.05188	0.4447	0.0322679	0.02208	0.01883	0.07009	0.32977	0.0265297	0.02208	0.02304	0.0001	0.59817	0.0353272
fam7932	0.0001	0.0001	0.0001	1	0.0492542	0.0001	0.0001	0.0001	1	0.0490715	0.0001	0.0001	0.0001	1	0.0484018
fam7933	0.0318	0.02943	0.06085	0.67969	0.0396804	0.0318	0.0001	0.65801	1	0.0499543	0.0318	0.03245	0.02245	0.9117	0.0441553
fam7934	0.48403	0.48423	0.48203	0.98412	0.0482801	0.48403	0.48846	0.44503	0.68923	0.039239	0.48403	0.49179	0.40581	0.47568	0.0310502
fam7936	0.03653	0.04502	0.0001	0.37803	0.0299087	0.03653	0.03903	0.0001	0.61944	0.0368798	0.03653	0.03901	0.0001	0.62162	0.0361035
fam7937	0.05918	0.058	0.09521	0.68291	0.0397412	0.05918	0.04922	0.40948	0.042712	0.0099239	0.05918	0.06172	0.03393	0.68113	0.0380974
fam7938	0.1526	0.16077	0.03392	0.10291	0.0162253	0.1526	0.14564	0.27333	0.55867	0.0347793	0.1526	0.1489	0.18178	0.81235	0.0415221
fam7939	0.10915	0.11949	0.0001	0.11849	0.0170472	0.10915	0.10915	0.0001	0.98618	0.0478082	0.10915	0.12097	0.0001	0.11924	0.0142314
fam7941	0.21626	0.21009	0.25573	0.70944	0.0406088	0.21626	0.21607	0.21852	0.98759	0.0479604	0.21626	0.21123	0.32921	0.68957	0.0382953
fam7942	0.0001	0.0001	0.0001	1	0.0493912	0.0001	0.0001	0.73912	1	0.0492085	0.0001	0.0001	0.19928	1	0.0485997
fam7943	0.12937	0.11921	0.29138	0.25778	0.0247184	0.12937	0.1333	0.06694	0.55491	0.0346271	0.12937	0.13627	0.08544	0.55843	0.0340944
fam7945	0.07974	0.08651	0.03786	0.27777	0.0257078	0.07974	0.07772	0.12202	0.66684	0.0383866	0.07974	0.05375	0.40935	0.19398	0.0191172
fam7946	0.4864	0.50876	0.0001	0.027377	0.00943683	0.4864	0.56022	0.0001	0.0084986	0.0047032	0.4864	0.59229	0.0001	0.0033895	0.00242009
fam7947	0.46424	0.50454	0.15654	0.17185	0.0201218	0.46424	0.43218	0.63121	0.47708	0.0321157	0.46424	0.44678	0.671	0.63168	0.0365145
fam7948	0.16026	0.13067	1.03077	0.0056881	0.00550989	0.16026	0.17292	0.0001	0.094345	0.0141857	0.16026	0.19293	0.0001	0.003328	0.00237443
fam7949	0.0518	0.06879	0.0001	0.10572	0.0163623	0.0518	0.03309	0.33695	0.055098	0.0111416	0.0518	0.05284	0.0001	0.6786	0.0380213
fam7950	0.58321	0.54405	0.73992	0.55054	0.0356164	0.58321	0.65622	0.0001	0.0074134	0.00444444	0.58321	0.58325	0.0001	0.95639	0.0455099
fam7951	0.31908	0.31908	1.19609	1	0.0498021	0.31908	0.32772	0.0001	0.13877	0.0171994	0.31908	0.34566	0.0001	0.011784	0.00438356
fam7954	0.21516	0.23692	0.08004	0.083622	0.0148858	0.21516	0.20817	0.40295	0.40324	0.029239	0.21516	0.23025	0.07049	0.14323	0.0157078
fam7955	0.14498	0.1428	0.16085	0.81637	0.0438661	0.14498	0.14603	0.11774	0.85471	0.0438356	0.14498	0.14815	0.11602	0.74553	0.0398478
fam7956	0.09672	0.08165	0.34435	0.19687	0.0215677	0.09672	0.08933	0.35022	0.37441	0.0283105	0.09672	0.1091	0.0001	0.16883	0.0174125
fam7957	0.0254	0.01975	0.06009	0.42686	0.031446	0.0254	0.02698	0.0001	0.87924	0.044688	0.0254	0.0254	1.67676	1	0.0488432
fam7958	0.44392	0.45489	0.31932	0.5483	0.0355251	0.44392	0.45326	0.40804	0.77251	0.0416895	0.44392	0.45167	0.0001	0.3002	0.0242466
fam7959	0.13272	0.11052	0.22072	0.07144	0.0138204	0.13272	0.14572	0.03633	0.071496	0.0126332	0.13272	0.15302	0.04401	0.047485	0.00890411
fam7960	0.32483	0.32177	0.35185	0.87032	0.0452359	0.32483	0.33249	0.20725	0.51888	0.0334703	0.32483	0.27778	2.47947	0.0084601	0.00378995
fam7961	0.15328	0.13032	0.24026	0.064703	0.0133486	0.15328	0.16562	0.0001	0.0041938	0.00350076	0.15328	0.15797	0.0001	0.15157	0.0163014
fam7962	0.5505	0.55273	0.53045	0.90947	0.0463775	0.5505	0.53311	0.66884	0.51611	0.0334094	0.5505	0.52905	0.8037	0.37234	0.0270472
fam7963	0.27736	0.2864	0.13122	0.19231	0.0212633	0.27736	0.28594	0.15469	0.40783	0.0294216	0.27736	0.29936	0.0001	0.019248	0.00585997
fam7964	0.06547	0.0001	0.77483	0.0071559	0.00595129	0.06547	0.06547	1.57706	1	0.0498326	0.06547	0.0001	0.26734	0.0037939	0.0026484
fam7965	0.1889	0.19466	0.1311	0.58374	0.0366667	0.1889	0.18462	0.28131	0.60524	0.0363014	0.1889	0.18343	0.42751	0.48127	0.0312633
fam7966	0.2043	0.20689	0.17916	0.7936	0.0432116	0.2043	0.20904	0.15169	0.57988	0.0355099	0.2043	0.23026	0.06288	0.024938	0.00665145
fam7967	0.03618	0.03583	0.03882	0.92321	0.0466058	0.03618	0.03394	0.06387	0.47779	0.0321461	0.03618	0.03735	0.0001	0.36192	0.0265906
fam7968	0.01722	0.01504	0.03468	0.37308	0.0296956	0.01722	0.01761	0.0001	0.55068	0.034414	0.01722	0.01735	0.01627	0.95439	0.0453729
fam7969	0.14181	0.14637	0.0001	0.19378	0.0214307	0.14181	0.15448	0.0001	0.03121	0.00872146	0.14181	0.16619	0.0001	0.0037805	0.00263318
fam7970	0.19025	0.19264	0.15749	0.7412	0.0416895	0.19025	0.19978	0.07121	0.29899	0.0251142	0.19025	0.20846	0.0001	0.068984	0.0107763
fam7971	0.17418	0.16071	0.25189	0.26261	0.0249924	0.17418	0.17654	0.16469	0.87052	0.0443075	0.17418	0.18615	0.0001	0.13125	0.0149467
fam7972	0.28309	0.19947	0.49337	0.010531	0.00678843	0.28309	0.28818	0.20407	0.79214	0.0423288	0.28309	0.31815	0.0001	0.082666	0.0118874
fam7974	0.00817	0.00905	0.0001	0.52879	0.0348402	0.00817	0.00925	0.0001	0.48733	0.0325571	0.00817	0.00865	0.0001	0.64125	0.0368037
fam7976	0.25161	0.25763	0.20087	0.66412	0.0391781	0.25161	0.26795	0.07656	0.22812	0.0218265	0.25161	0.24627	0.30947	0.75521	0.0401522
fam7979	0.40161	0.42801	0.0001	0.067048	0.0135312	0.40161	0.0001	0.67075	3.9101e-07	0.000243531	0.40161	0.4016	0.70235	1	0.0494216
fam7981	0.07801	0.08042	0.0001	0.26041	0.0248858	0.07801	0.0616	0.26909	0.016141	0.00639269	0.07801	0.08354	0.0001	0.14898	0.0160426
fam7982	0.31376	0.30289	0.48674	0.58703	0.0366971	0.31376	0.18715	0.5939	0.0077993	0.00449011	0.31376	0.32508	0.23151	0.65705	0.0373973
fam7983	0.35773	0.33885	0.58709	0.17916	0.0205632	0.35773	0.36602	0.2654	0.44109	0.0309285	0.35773	0.36216	0.29259	0.76366	0.0404566
fam7984	0.15976	0.16745	0.10381	0.36757	0.0294064	0.15976	0.18239	0.0001	0.026522	0.00808219	0.15976	0.17041	0.05253	0.20979	0.0200609
fam7985	0.03504	0.03575	0.0001	0.61208	0.0374277	0.03504	0.03651	0.0235	0.81572	0.0429528	0.03504	0.03654	0.01361	0.81211	0.0415068
fam7986	0.16522	0.18267	0.01307	0.0017488	0.0039726	0.16522	0.17927	0.0001	0.00080502	0.0018417	0.16522	0.08756	0.56972	5.3521e-07	0.000197869
fam7987	0.12252	0.12147	0.13771	0.87075	0.0452664	0.12252	0.11497	0.42853	0.15502	0.0181735	0.12252	0.12252	0.12249	1	0.0489498
fam7988	0.12691	0.13281	0.05619	0.35015	0.0287367	0.12691	0.10869	0.28015	0.0058589	0.00400304	0.12691	0.13468	0.04506	0.23903	0.0216286
fam7989	0.17096	0.17277	0.16146	0.92179	0.0465601	0.17096	0.17366	0.14927	0.87821	0.0446423	0.17096	0.16894	0.19012	0.91962	0.0445053
fam7990	0.27159	0.22802	0.33013	0.81098	0.0436986	0.27159	0.2494	1.56042	0.30894	0.0256773	0.27159	0.30407	0.0001	0.52621	0.0328311
fam7991	0.18133	0.13782	0.3384	0.034161	0.010411	0.18133	0.19069	0.12518	0.51995	0.033516	0.18133	0.18111	0.18856	0.9795	0.0463166
fam7994	0.11389	0.12074	0.05171	0.40584	0.030761	0.11389	0.11873	0.07055	0.61648	0.036758	0.11389	0.1323	0.0001	0.044524	0.00866058
fam7995	0.12739	0.12813	0.11923	0.95214	0.0475647	0.12739	0.13104	0.0001	0.43423	0.0306697	0.12739	0.12739	0.0001	0.98972	0.0470167
fam7996	0.02077	0.01725	0.11164	0.026034	0.00913242	0.02077	0.02203	0.0001	0.19942	0.0206697	0.02077	0.02303	0.0001	0.093528	0.0124353
fam7997	0.21769	0.22828	0.10556	0.34157	0.0283714	0.21769	0.2149	0.24025	0.86992	0.0442618	0.21769	0.22259	0.13228	0.66869	0.0378234
fam7998	0.21432	0.20809	0.24417	0.60565	0.0372451	0.21432	0.22564	0.06972	0.097538	0.0143683	0.21432	0.22902	0.03936	0.090833	0.0123135
fam7999	0.08306	0.08441	0.06602	0.74264	0.0417199	0.08306	0.0754	0.19296	0.080319	0.013379	0.08306	0.08737	0.03863	0.37219	0.027032
fam8000	0.0341	0.03537	0.01581	0.35873	0.0291781	0.0341	0.0343	0.02549	0.78054	0.0420396	0.0341	0.03549	0.02146	0.44544	0.0299848
fam8001	0.35506	0.3351	0.65712	0.27225	0.025449	0.35506	0.34996	0.41054	0.83195	0.0433638	0.35506	0.3541	0.37423	0.96817	0.0458447
fam8002	0.20679	0.23101	0.03165	0.043008	0.011309	0.20679	0.22583	0.03708	0.093086	0.0140791	0.20679	0.23732	0.0001	0.016979	0.00543379
fam8003	0.43179	0.41558	0.61783	0.45395	0.0325723	0.43179	0.42594	999	0.26127	0.023379	0.43179	0.4499	0.0001	0.10264	0.0130137
fam8004	0.41296	0.40039	1.00481	0.21359	0.0225114	0.41296	0.43144	0.1793	0.10383	0.0147793	0.41296	0.45137	0.07792	0.0066845	0.00334855
fam8005	0.74981	0.74272	0.87652	0.62378	0.0378082	0.74981	0.79542	0.40074	0.056115	0.0112329	0.74981	0.77451	0.34473	0.2449	0.0218721
fam8007	0.18123	0.16629	0.24861	0.37283	0.0296804	0.18123	0.16594	0.55501	0.6488	0.0378387	0.18123	0.13413	0.56096	0.11038	0.0136682
fam8008	0.04878	0.04734	0.05947	0.78617	0.0429376	0.04878	0.04835	0.05508	0.90827	0.0454186	0.04878	0.05048	0.02286	0.70871	0.038828
fam8009	0.19111	0.20553	0.06699	0.24376	0.0240487	0.19111	0.20447	0.0001	0.037406	0.00940639	0.19111	0.21459	0.0001	0.033127	0.00767123
fam8010	0.46081	0.47163	0.35606	0.70913	0.0405479	0.46081	0.50026	0.19436	0.19742	0.0205175	0.46081	0.53729	0.14632	0.099786	0.0128615
fam8011	0.28794	0.26471	999	0.073569	0.0140639	0.28794	0.30542	0.0678	0.14528	0.0176104	0.28794	0.32952	0.04832	0.050029	0.00917808
fam8012	0.39347	0.41946	0.20997	0.095027	0.0157839	0.39347	0.43264	0.11936	0.0084892	0.00468798	0.39347	0.39348	2.20051	1	0.0495434
fam8013	0.12425	0.13378	0.0001	0.12744	0.0176712	0.12425	0.13808	0.0001	0.069701	0.0123744	0.12425	0.13363	0.0001	0.14737	0.0159513
fam8014	0.12754	0.13629	0.0001	0.090944	0.0156164	0.12754	0.13454	0.0001	0.11514	0.0156164	0.12754	0.13451	0.0001	0.16286	0.017032
fam8015	0.13161	0.12184	0.2043	0.47874	0.0334703	0.13161	0.13144	0.13326	0.98844	0.0480213	0.13161	0.18515	0.0001	0.00086728	0.00146119
fam8016	0.27979	0.27814	0.49517	0.84112	0.0445967	0.27979	0.13546	0.79082	1.6485e-05	0.000593607	0.27979	0.13563	0.59139	5.7491e-05	0.000639269
fam8017	0.15828	0.16605	0.06244	0.3631	0.0292998	0.15828	0.10507	0.55075	0.096081	0.0143075	0.15828	0.13575	0.2924	0.65371	0.0371994
fam8018	0.22099	0.19863	0.36986	0.085573	0.0150685	0.22099	0.2344	0.11543	0.24399	0.0225571	0.22099	0.23993	0.12583	0.16673	0.0173212
fam8019	0.20196	0.22399	0.05966	0.15539	0.0193151	0.20196	0.21845	0.0001	0.10607	0.0149619	0.20196	0.21388	0.0001	0.25402	0.0222527
fam8020	0.13785	0.14789	0.0001	0.076794	0.0143379	0.13785	0.13744	0.14534	0.96819	0.047032	0.13785	0.14403	0.09877	0.60368	0.0356012
fam8021	0.25307	0.23244	0.53654	0.17766	0.0204871	0.25307	0.26671	0.0001	0.058433	0.0115677	0.25307	0.25789	0.2172	0.78849	0.0410198
fam8022	0.0001	0.0001	0.0001	1	0.0498782	0.0001	0.0001	0.0001	1	0.0497717	0.0001	0.0001	0.0001	1	0.0495738
fam8023	0.44288	0.44408	0.42337	0.93985	0.047169	0.44288	0.46255	0.13751	0.2117	0.0209893	0.44288	0.40545	0.74755	0.24834	0.0219482
fam8024	0.67944	0.67128	0.81429	0.66407	0.0391629	0.67944	0.67082	0.72799	0.81461	0.0429376	0.67944	0.66582	0.89793	0.62907	0.0364384
fam8025	0.16383	0.16212	0.17519	0.88786	0.0458904	0.16383	0.17347	0.07542	0.28968	0.0247945	0.16383	0.163	0.19903	0.89609	0.0436377
fam8026	0.08177	0.08892	0.0001	0.20234	0.0218417	0.08177	0.06595	0.33051	0.12407	0.0162709	0.08177	0.08177	0.0001	0.99626	0.0477169
fam8027	0.57143	0.63171	0.33162	0.13541	0.0181887	0.57143	0.59254	0.37281	0.44671	0.0312024	0.57143	0.60376	0.36695	0.36006	0.0264536
fam8028	0.33337	0.34697	0.12723	0.09895	0.0160426	0.33337	0.33952	0.23135	0.54279	0.0341553	0.33337	0.35403	0.07938	0.042437	0.00844749
fam8029	0.08409	0.09222	0.0001	0.11277	0.0167275	0.08409	0.07473	0.13488	0.39241	0.0288737	0.08409	0.07832	0.17218	0.43083	0.0292694
fam8031	0.38215	0.36095	0.50892	0.32582	0.0278691	0.38215	0.37083	0.58689	0.42696	0.0303653	0.38215	0.38069	0.39771	0.94391	0.0451294
fam8032	0.24485	0.21939	0.39461	0.023446	0.00873668	0.24485	0.24908	0.18833	0.56824	0.0351446	0.24485	0.24693	0.19673	0.73779	0.0396347
fam8033	0.16194	0.17867	0.0129	0.0014211	0.00366819	0.16194	0.15546	0.28028	0.28339	0.024414	0.16194	0.17665	0.0001	0.016236	0.00535769
fam8034	0.33149	0.33606	0.28716	0.78784	0.0430289	0.33149	0.3277	0.36521	0.83944	0.0435616	0.33149	0.31303	0.59295	0.30229	0.0243683
fam8035	0.05294	0.04675	308.244	0.064805	0.0133638	0.05294	0.05731	0.0001	0.37349	0.0282496	0.05294	0.06038	0.0001	0.25984	0.0224049
fam8036	0.45933	0.35412	0.89885	0.0072587	0.00599696	0.45933	0.50389	0.09879	0.082999	0.013516	0.45933	0.49419	0.12944	0.16616	0.0172451
fam8037	0.20435	0.20294	0.21621	0.88414	0.0457686	0.20435	0.2161	0.05909	0.069943	0.0124505	0.20435	0.21322	0.0001	0.020422	0.00604262
fam8038	0.2375	0.272	0.16704	0.68925	0.0399696	0.2375	0.2079	999	0.19719	0.0204566	0.2375	0.2375	1.49542	1	0.0498326
fam8039	0.13778	0.12629	0.17873	0.73543	0.0415068	0.13778	0.16033	0.07461	0.50611	0.0331202	0.13778	0.10741	0.78326	0.19062	0.018828
fam8040	0.48821	0.46811	0.7468	0.22041	0.022831	0.48821	0.49697	0.39781	0.66439	0.0383409	0.48821	0.5032	0.3813	0.54307	0.0335464
fam8041	0.14357	0.15374	0.05685	0.13237	0.0179909	0.14357	0.14929	0.07437	0.40554	0.0293455	0.14357	0.13946	0.19261	0.6426	0.0368493
fam8042	0.00335	0.00364	0.0001	0.57356	0.036347	0.00335	0.00364	0.0001	0.57318	0.0352511	0.00335	0.00356	0.0001	0.63453	0.0365906
fam8043	0.35279	0.33226	0.97991	0.30775	0.0269406	0.35279	0.36027	0.25193	0.78096	0.04207	0.35279	0.40176	0.0001	0.03074	0.00733638
fam8045	0.05511	0.0616	0.0001	0.02733	0.00940639	0.05511	0.05176	0.08578	0.45175	0.0314003	0.05511	0.05836	0.0001	0.24859	0.0219787
fam8046	0.12174	0.12162	0.12376	0.98357	0.0482648	0.12174	0.12992	0.06953	0.3257	0.0263318	0.12174	0.13744	0.0001	0.13077	0.0148858
fam8047	0.02258	0.01796	999	0.031491	0.01	0.02258	0.02489	0.0001	0.3456	0.0271233	0.02258	0.02403	0.0001	0.46314	0.0306088
fam8049	0.1948	0.20338	0.13014	0.59405	0.0369254	0.1948	0.20657	0.09358	0.42109	0.0301218	0.1948	0.20434	0.0001	0.15604	0.0166667
fam8051	0.28216	0.30808	0.07974	0.17419	0.0203196	0.28216	0.26212	0.46224	0.42707	0.0303805	0.28216	0.29799	0.12947	0.4659	0.0307458
fam8052	0.03865	0.0463	0.0001	0.4106	0.030898	0.03865	0.03865	0.0001	0.99549	0.0484779	0.03865	0.04125	0.0001	0.62304	0.03621
fam8054	0.12656	0.08705	0.78078	0.00021466	0.00232877	0.12656	0.15226	0.05957	0.11953	0.0158752	0.12656	0.12656	1.14577	1	0.0499543
fam8055	0.2101	0.20237	0.27728	0.50279	0.03414	0.2101	0.20789	0.23105	0.8345	0.0434703	0.2101	0.21034	0.20499	0.97531	0.0460122
fam8056	0.40076	0.41331	0.22651	0.16821	0.0199087	0.40076	0.41655	0.19329	0.14892	0.0178691	0.40076	0.39091	0.49102	0.5288	0.0329985
fam8057	0.1397	0.11675	0.30612	0.046763	0.0119178	0.1397	0.12447	0.32005	0.59946	0.0361187	0.1397	0.12663	0.21486	0.7026	0.0386149
fam8058	0.42478	0.31911	0.8762	0.0001896	0.00222222	0.42478	0.43984	0.18881	0.34107	0.0269254	0.42478	0.43919	0.07816	0.36014	0.0264688
fam8060	0.00549	0.00589	0.0001	0.60021	0.0370776	0.00549	0.00555	0.0001	0.83355	0.0434399	0.00549	0.00641	0.0001	0.44082	0.0297108
fam8061	0.16389	0.15923	0.27333	0.45977	0.0328311	0.16389	0.14032	0.35586	0.052158	0.0108676	0.16389	0.18143	0.0001	0.043745	0.0085997
fam8062	0.18063	0.17081	0.25259	0.076969	0.0143531	0.18063	0.18784	0.11287	0.11276	0.0154186	0.18063	0.1834	0.14891	0.5711	0.0344597
fam8063	0.17148	0.16131	0.22716	0.33832	0.0282648	0.17148	0.16633	0.23358	0.55308	0.034551	0.17148	0.16374	0.42957	0.31196	0.0247793
fam8064	0.17788	0.18352	0.13579	0.62281	0.0377778	0.17788	0.18123	0.13487	0.71458	0.0399543	0.17788	0.1689	0.44106	0.43071	0.0292542
fam8065	0.19553	0.2045	0.05307	0.15346	0.0191933	0.19553	0.18662	0.64389	0.28392	0.0244597	0.19553	0.17901	0.34829	0.26533	0.0226484
fam8066	0.08594	0.09076	0.03761	0.37753	0.0298935	0.08594	0.08594	0.32288	1	0.0493151	0.08594	0.09563	0.0001	0.047618	0.00893455
fam8067	0.29141	0.29249	0.27958	0.93068	0.0469254	0.29141	0.2906	0.29544	0.97193	0.0471842	0.29141	0.2763	0.68406	0.30768	0.0245967
fam8068	0.31998	0.39341	0.19529	0.34637	0.0285693	0.31998	0.25738	0.78622	0.11406	0.0155251	0.31998	0.27964	0.6537	0.63413	0.0365753
fam8069	0.21539	0.13084	0.62727	3.4483e-05	0.0017656	0.21539	0.21886	0.18864	0.7979	0.0425723	0.21539	0.22686	0.13114	0.39288	0.027793
fam8070	0.21386	0.2428	0.0001	0.0018204	0.00401827	0.21386	0.21637	0.17183	0.85064	0.0437443	0.21386	0.23338	0.0001	0.10445	0.0131659
fam8071	0.35712	0.26659	0.71516	0.034579	0.0104871	0.35712	0.33855	0.64033	0.35888	0.0277778	0.35712	0.43541	0.0001	0.0050392	0.00296804
fam8072	0.22036	0.22037	0.22033	1	0.0492694	0.22036	0.23304	0.0001	0.06675	0.0121918	0.22036	0.2234	0.0001	0.6398	0.0367275
fam8076	0.17709	0.15068	0.31594	0.13411	0.0180822	0.17709	0.17726	0.17416	0.98533	0.0477169	0.17709	0.19078	0.0001	0.043715	0.00856925
fam8078	0.14277	0.12936	0.32431	0.15456	0.0192846	0.14277	0.15726	0.04667	0.11958	0.0158904	0.14277	0.14369	0.13103	0.91389	0.0442161
fam8079	0.06155	0.06253	0.05266	0.78852	0.0430746	0.06155	0.06474	0.02936	0.30569	0.0254795	0.06155	0.06661	0.03903	0.41887	0.0288584
fam8080	0.22464	0.23543	0.15476	0.52218	0.0347032	0.22464	0.22719	0.16756	0.73838	0.0405936	0.22464	0.23354	0.15839	0.61381	0.0358447
fam8081	0.147	0.14354	0.21308	0.65413	0.0388584	0.147	0.14314	0.18237	0.68717	0.0391476	0.147	0.13886	0.28929	0.37533	0.0271537
fam8082	0.20379	0.2148	0.03278	0.024223	0.00882801	0.20379	0.20432	0.19726	0.94555	0.0463927	0.20379	0.209	0.13337	0.48744	0.0315068
fam8084	0.12596	0.13343	0.07816	0.64432	0.0385693	0.12596	0.13619	0.0001	0.2271	0.0217504	0.12596	0.13105	0.0001	0.43102	0.0292846
fam8085	0.10714	0.10766	0.0987	0.89862	0.0461492	0.10714	0.10475	0.12718	0.67051	0.0385236	0.10714	0.1168	0.05219	0.117	0.0140639
fam8087	0.57221	0.60434	0.18346	0.037283	0.0108067	0.57221	0.59374	0.37527	0.43951	0.0308371	0.57221	0.5919	0.30263	0.43296	0.0293912
fam8088	0.23487	0.25224	0.05557	0.12945	0.0178234	0.23487	0.21727	0.34298	0.67736	0.038828	0.23487	0.19777	0.45353	0.36055	0.0265297
fam8089	0.09652	0.1115	0.01464	0.016981	0.007793	0.09652	0.10676	0.0001	0.014417	0.00608828	0.09652	0.11178	0.0001	0.0024626	0.0021309
fam8090	0.21836	0.22009	0.21027	0.92626	0.0467123	0.21836	0.23986	0.07414	0.12947	0.0165297	0.21836	0.18403	999	0.024461	0.00662101
fam8091	0.13847	0.1391	0.13136	0.8864	0.0457991	0.13847	0.13917	0.12607	0.84757	0.0437139	0.13847	0.14808	0.05348	0.054918	0.00964992
fam8094	0.17678	0.18614	0.0001	0.030081	0.00975647	0.17678	0.20532	0.0001	0.035986	0.00926941	0.17678	0.19445	0.06534	0.23641	0.0215068
fam8095	0.04478	0.04643	0.03385	0.69032	0.0399848	0.04478	0.04453	0.04711	0.94704	0.0464231	0.04478	0.03998	0.35696	0.074792	0.0114003
fam8096	0.11378	0.08221	0.33396	0.025991	0.0091172	0.11378	0.08229	0.30597	0.029866	0.00855403	0.11378	0.12069	0.0001	0.10566	0.0132877
fam8097	0.22737	0.23892	0.09275	0.38231	0.0301218	0.22737	0.22229	0.33395	0.69869	0.0394825	0.22737	0.24093	0.08038	0.32784	0.0253425
fam8098	0.23502	0.25229	0.09905	0.40544	0.0307306	0.23502	0.24968	0.14758	0.5513	0.0344597	0.23502	0.26796	0.0001	0.08485	0.0120091
fam8100	0.15278	0.15679	0.06116	0.19285	0.0213394	0.15278	0.15711	0.0001	0.23928	0.022344	0.15278	0.15013	0.17985	0.69565	0.0384323
fam8101	0.19114	0.16718	0.4658	0.16588	0.0198021	0.19114	0.19555	0.05799	0.39346	0.0289193	0.19114	0.16616	0.46434	0.15522	0.016621
fam8102	0.06956	0.07252	0.0001	0.2065	0.0220852	0.06956	0.07535	0.0001	0.075963	0.0130137	0.06956	0.07586	0.0001	0.070377	0.0109285
fam8103	0.15686	0.15992	0.12762	0.70742	0.0404871	0.15686	0.14669	0.21945	0.44067	0.0309132	0.15686	0.15707	0.15397	0.98285	0.0464536
fam8104	0.16852	0.16446	0.33562	0.63327	0.0381735	0.16852	0.17926	0.0001	0.5497	0.0343836	0.16852	0.18862	0.0663	0.47365	0.0309589
fam8105	0.21957	0.22998	0.14728	0.37122	0.029589	0.21957	0.19565	0.36336	0.15471	0.0181431	0.21957	0.19119	0.78504	0.026842	0.00684931
fam8106	0.06452	0.05661	0.15718	0.24651	0.0241705	0.06452	0.06369	0.07416	0.83945	0.0435769	0.06452	0.06456	0.06419	0.99508	0.047519
fam8107	0.09353	0.0962	0.06179	0.58297	0.0366058	0.09353	0.09695	0.06147	0.55843	0.0347641	0.09353	0.09695	0.03985	0.51756	0.0325114
fam8109	0.11379	0.12278	0.02325	0.049459	0.01207	0.11379	0.1113	0.13365	0.76491	0.041446	0.11379	0.10626	0.28885	0.30104	0.0243227
fam8110	0.2142	0.20959	0.3387	0.5711	0.0362709	0.2142	0.20687	0.38323	0.56536	0.0350533	0.2142	0.21795	0.18226	0.82544	0.0418569
fam8112	0.28031	0.28406	0.25311	0.74845	0.0419482	0.28031	0.26218	0.40468	0.14649	0.0177626	0.28031	0.27788	0.3049	0.84016	0.0421766
fam8113	0.25523	0.24872	0.33024	0.42788	0.0315373	0.25523	0.25537	0.25308	0.98718	0.04793	0.25523	0.27308	0.08792	0.074734	0.0113699
fam8115	0.04725	0.04722	0.04785	0.99043	0.048554	0.04725	0.04457	0.08632	0.52469	0.0336225	0.04725	0.05177	0.00744	0.40945	0.0285693
fam8116	0.05793	0.01293	0.44285	1.8797e-06	0.00108067	0.05793	0.07022	0.0001	0.064568	0.0120244	0.05793	0.06432	0.0001	0.46177	0.0305023
fam8117	0.28222	0.29809	0.07432	0.18433	0.020761	0.28222	0.30384	0.0001	0.018634	0.00695586	0.28222	0.33363	0.0283	0.0060511	0.00322679
fam8118	0.4122	0.4542	0.0001	0.015123	0.00754947	0.4122	0.18275	1.68499	4.362e-05	0.000730594	0.4122	0.42116	0.34624	0.82146	0.0417808
fam8119	0.10998	0.08077	0.51981	0.0015326	0.00374429	0.10998	0.09026	0.4702	0.019151	0.00707763	0.10998	0.10906	0.11966	0.91094	0.04414
fam8121	0.04649	0.02734	0.18633	0.00092418	0.00319635	0.04649	0.03976	0.10269	0.17449	0.0192694	0.04649	0.04382	2.73178	1	0.0496043
fam8122	0.2378	0.21155	0.40905	0.11818	0.0170167	0.2378	0.18478	0.55517	0.0043021	0.00354642	0.2378	0.24568	0.07263	0.36853	0.0268493
fam8123	0.18163	0.20035	0.05169	0.042172	0.0112024	0.18163	0.19638	0.08871	0.14759	0.0178082	0.18163	0.17047	0.76351	0.16369	0.0170776
fam8124	0.00448	0.00502	0.0001	0.50917	0.0343379	0.00448	0.00451	0.0001	0.87299	0.0443683	0.00448	0.0027	0.01321	0.30056	0.0242618
fam8126	0.00744	0.00792	0.0001	0.72717	0.0412329	0.00744	0.00793	0.0001	0.72506	0.0402131	0.00744	0.00762	0.0001	0.83116	0.0420091
fam8127	0.33445	0.33951	0.26364	0.54879	0.0355403	0.33445	0.34004	0.23317	0.44914	0.0313242	0.33445	0.36985	0.01513	0.00023738	0.000852359
fam8128	0.07553	0.07293	0.10475	0.76785	0.0424049	0.07553	0.08053	0.0001	0.30831	0.0256621	0.07553	0.07553	0.52742	1	0.0488889
fam8129	0.22074	0.17994	0.3048	0.26163	0.0249772	0.22074	0.23776	0.07959	0.33315	0.0266362	0.22074	0.23467	0.12725	0.47982	0.0311872
fam8130	0.16807	0.15754	0.30589	0.19297	0.0213546	0.16807	0.1569	0.33079	0.23406	0.0221309	0.16807	0.17257	0.08077	0.49427	0.0317199
fam8131	0.37279	0.24081	0.92554	0.00048713	0.00277017	0.37279	0.42919	0.06015	0.026678	0.00812785	0.37279	0.36788	0.4435	0.84667	0.042344
fam8132	0.11591	0.11325	0.21164	0.63472	0.0382496	0.11591	0.12416	0.0001	0.41615	0.0297717	0.11591	0.1279	0.0001	0.32797	0.0253577
fam8133	0.11491	0.12627	0.01967	0.055974	0.012618	0.11491	0.1153	0.10727	0.93875	0.0461035	0.11491	0.12601	0.0001	0.03671	0.00802131
fam8134	0.14075	0.09555	0.42984	1.6116e-06	0.00106545	0.14075	0.14915	0.0001	0.021871	0.00747336	0.14075	0.14452	0.08993	0.63541	0.036621
fam8135	0.09322	0.10352	0.01693	0.030396	0.00978691	0.09322	0.09489	0.06785	0.68266	0.0389802	0.09322	0.10206	0.01715	0.078569	0.0115982
fam8136	0.49734	0.54484	0.12076	0.053301	0.0123744	0.49734	0.49886	0.47005	0.94207	0.0462709	0.49734	0.5209	0.23231	0.36203	0.0266058
fam8137	0.25073	0.24137	0.517	0.44086	0.0321157	0.25073	0.26356	0.20827	0.51867	0.0334551	0.25073	0.23115	5.97634	0.19012	0.0187671
fam8138	0.08734	0.04274	0.93592	4.1962e-05	0.00182648	0.08734	0.09166	0.0001	0.31644	0.0258904	0.08734	0.0834	0.19846	0.559	0.0341248
fam8139	0.16687	0.17988	0.0706	0.07353	0.0140487	0.16687	0.15801	0.23306	0.40434	0.0292998	0.16687	0.15266	0.43985	0.13139	0.0149619
fam8140	0.07142	0.07485	0.0001	0.559	0.0358447	0.07142	0.04385	0.1914	0.21876	0.0212329	0.07142	0.044	999	0.22532	0.0209437
fam8141	0.33078	0.26392	0.59196	3.4267e-05	0.00175038	0.33078	0.31022	0.58622	0.055064	0.0111263	0.33078	0.33683	0.26514	0.59846	0.0353425
fam8142	0.17286	0.16477	0.6382	0.27862	0.0257382	0.17286	0.15817	0.24704	0.44491	0.0310959	0.17286	0.1737	0.16059	0.93981	0.0449772
fam8143	0.28625	0.28625	1.09153	1	0.0496043	0.28625	0.31615	0.0001	0.055534	0.011172	0.28625	0.34135	0.0001	0.013279	0.00467275
fam8144	0.09594	0.10678	0.02876	0.15314	0.0191629	0.09594	0.09017	0.206	0.48609	0.0324962	0.09594	0.09188	0.15142	0.64542	0.0369102
fam8146	0.30566	0.29542	0.60979	0.25868	0.0247641	0.30566	0.30076	0.3332	0.80273	0.0426332	0.30566	0.30669	0.29683	0.95716	0.0455403
fam8147	0.26317	0.27007	0.19872	0.82624	0.0441553	0.26317	0.28008	0.0001	0.41267	0.0296195	0.26317	0.27047	0.23463	0.91465	0.044277
fam8148	0.36826	0.28555	0.84679	0.0067176	0.00589041	0.36826	0.39643	0.0001	0.027029	0.00814307	0.36826	0.41183	0.0001	0.0034753	0.00245053
fam8149	0.22466	0.23614	0.17487	0.41193	0.0309437	0.22466	0.22388	0.23476	0.93131	0.0458904	0.22466	0.22206	0.26808	0.76782	0.0406697
fam8150	0.23272	0.25735	0.03798	0.032197	0.0101826	0.23272	0.23701	0.13956	0.67336	0.0386454	0.23272	0.24336	0.09217	0.34561	0.0258752
fam8151	0.21492	0.231	0.09864	0.20413	0.0219482	0.21492	0.21781	0.17538	0.78395	0.0421005	0.21492	0.2278	0.0001	0.082229	0.0118113
fam8152	0.24205	0.26748	0.0677	0.035877	0.0106545	0.24205	0.24258	0.23578	0.96259	0.0468493	0.24205	0.2623	0.06407	0.10443	0.0131507
fam8153	0.11555	0.13056	0.0001	0.030883	0.00993912	0.11555	0.12489	0.0001	0.090114	0.0138965	0.11555	0.12206	0.0001	0.16107	0.0169102
fam8154	0.18797	0.19748	0.0001	0.11116	0.0166362	0.18797	0.19628	0.0001	0.13898	0.0172298	0.18797	0.18798	0.0001	0.98709	0.046758
fam8156	0.1571	0.16786	0.0001	0.14385	0.0186758	0.1571	0.17133	0.0496	0.29555	0.0249924	0.1571	0.16376	0.0001	0.52648	0.0328767
fam8157	0.41759	0.35499	1.00753	0.13211	0.0179452	0.41759	0.41759	0.0001	0.99323	0.0482953	0.41759	0.34624	1.55841	0.067611	0.0106545
fam8158	0.16696	0.11981	0.59389	0.0042621	0.00508371	0.16696	0.16335	0.30198	0.74278	0.0408067	0.16696	0.20277	0.0001	0.020783	0.00607306
fam8159	0.14209	0.04678	0.5043	5.1011e-08	0.000669711	0.14209	0.16486	0.0001	0.015081	0.00622527	0.14209	0.16771	0.0001	0.012797	0.00459665
fam8160	0.17507	0.18321	0.05007	0.18962	0.0210046	0.17507	0.1067	0.44207	0.00016371	0.00109589	0.17507	0.17506	2.0062	1	0.0495129
fam8161	0.29212	0.3076	0.0001	0.0027358	0.00449011	0.29212	0.32114	0.1589	0.029745	0.00852359	0.29212	0.29116	3.01528	1	0.0493151
fam8162	0.21073	0.20868	0.23088	0.86801	0.045175	0.21073	0.22091	0.14076	0.44568	0.031172	0.21073	0.21165	0.19811	0.93056	0.0447793
fam8163	0.12696	0.13318	0.0001	0.28246	0.0258904	0.12696	0.13166	0.0001	0.36617	0.0280213	0.12696	0.14016	0.0001	0.13021	0.0148402
fam8164	0.26649	0.28848	0.06678	0.011163	0.00694064	0.26649	0.28894	0.11435	0.074352	0.0129376	0.26649	0.28126	0.08353	0.19538	0.0191781
fam8165	0.08646	0.0858	0.09721	0.8838	0.0457534	0.08646	0.09257	0.01086	0.4474	0.0312177	0.08646	0.0812	0.20934	0.42959	0.0291781
fam8167	0.33319	0.35212	0.08826	0.01484	0.00753425	0.33319	0.36617	0.09389	0.0017393	0.00242009	0.33319	0.35884	0.01628	0.0065419	0.00331811
fam8168	0.13557	0.13601	0.1299	0.95828	0.0477321	0.13557	0.15088	0.0001	0.027955	0.00828006	0.13557	0.13266	0.17817	0.76706	0.0406393
fam8169	0.14785	0.14678	0.15336	0.92981	0.0469102	0.14785	0.15545	0.0001	0.052761	0.0109589	0.14785	0.1527	0.0001	0.36094	0.0265449
fam8171	0.35153	0.3529	0.33083	0.91114	0.0464384	0.35153	0.36646	0.23466	0.35412	0.0276408	0.35153	0.37278	0.06154	0.062613	0.0103044
fam8172	0.07144	0.06998	0.08321	0.84578	0.0446575	0.07144	0.07405	0.04002	0.58152	0.035586	0.07144	0.07923	0.0001	0.21427	0.0203044
fam8173	0.00889	0.00992	0.0001	0.51559	0.0345662	0.00889	0.00955	0.0001	0.59789	0.0360122	0.00889	0.01018	0.0001	0.47018	0.0308219
fam8174	0.24194	0.26455	0.0001	0.0051783	0.00534247	0.24194	0.24801	0.13543	0.55293	0.0345205	0.24194	0.24542	0.16547	0.7388	0.0396804
fam8176	0.27421	0.26297	0.4009	0.38879	0.0303349	0.27421	0.28326	0.17148	0.46053	0.031583	0.27421	0.2707	0.48452	0.6762	0.0379756
fam8177	0.33139	0.264	0.6847	0.020024	0.00812785	0.33139	0.33025	0.43021	0.8908	0.0450228	0.33139	0.36053	0.0001	0.011712	0.00435312
fam8178	0.55892	0.63489	0.2101	0.082332	0.0147184	0.55892	0.53952	0.69218	0.66236	0.0382648	0.55892	0.61286	0.26273	0.206	0.0197412
fam8180	0.13413	0.12155	0.13297	0.66777	0.0393151	0.13413	0.12428	0.0001	0.67121	0.038554	0.13413	0.12428	0.0001	0.67121	0.0378843
fam8181	0.03019	0.03057	0.02752	0.92779	0.0468037	0.03019	0.03481	0.0001	0.13332	0.0168189	0.03019	0.03501	0.0001	0.51901	0.0325723
fam8182	0.37251	0.33711	0.58203	0.24843	0.024277	0.37251	0.25117	1.26828	0.00018166	0.00115677	0.37251	0.37096	0.40116	0.93418	0.0448097
fam8183	0.32186	0.32319	0.29679	0.87089	0.0452816	0.32186	0.34994	0.0001	0.0002629	0.00133942	0.32186	0.35299	0.01846	0.0026083	0.00214612
fam8185	0.30211	0.28491	0.41348	0.42786	0.0315221	0.30211	0.31067	0.18979	0.53125	0.0337291	0.30211	0.30186	0.3105	0.98153	0.0463775
fam8188	0.3059	0.26024	0.47707	0.10351	0.0162405	0.3059	0.31774	0.09574	0.3367	0.026758	0.3059	0.36587	0.02946	0.0040881	0.00273973
fam8189	0.17579	0.18799	0.04393	0.12819	0.0177169	0.17579	0.18611	0.03983	0.10679	0.0150228	0.17579	0.18801	0.0001	0.0621	0.010274
fam8192	0.30411	0.29262	0.42922	0.37509	0.0297869	0.30411	0.2865	0.49994	0.21769	0.0211872	0.30411	0.34219	0.0001	0.003335	0.00240487
fam8193	0.24536	0.24264	0.30127	0.61368	0.0375038	0.24536	0.24991	0.19701	0.5934	0.0358447	0.24536	0.24953	0.20602	0.65886	0.0374734
fam8194	0.26854	0.18803	0.42749	0.0062282	0.00569254	0.26854	0.27796	0.0001	0.44366	0.0310046	0.26854	0.28863	0.10239	0.23885	0.0216134
fam8196	0.13057	0.15433	0.0001	0.03859	0.0109285	0.13057	0.10336	9.04032	0.036515	0.00929985	0.13057	0.12224	0.23991	0.62439	0.0362557
fam8198	0.18238	0.14465	0.33432	0.11401	0.0168189	0.18238	0.22086	0.0001	0.0051815	0.0038204	0.18238	0.18586	0.0001	0.71778	0.0390868
fam8199	0.15838	0.13987	0.78419	0.22065	0.0228767	0.15838	0.14763	0.31671	0.4748	0.0320852	0.15838	0.15888	0.15243	0.97425	0.0459665
fam8202	0.45538	0.39221	0.77762	0.22695	0.0231507	0.45538	0.44117	0.60591	0.76046	0.0412938	0.45538	0.47265	0.22677	0.46211	0.0305479
fam8203	0.08192	0.10789	0.01107	0.0036027	0.00482496	0.08192	0.087	0.0001	0.13598	0.0169863	0.08192	0.03228	0.34569	0.00028565	0.000913242
fam8204	0.18441	0.19184	0.09419	0.51227	0.0345053	0.18441	0.17705	0.36565	0.4939	0.0327854	0.18441	0.1846	0.18056	0.98582	0.0466514
fam8205	0.29703	0.28008	0.54548	0.28129	0.0258752	0.29703	0.28278	0.44247	0.43104	0.0305479	0.29703	0.29603	0.31261	0.95468	0.0454033
fam8206	0.12538	0.10312	0.28135	0.0088574	0.00648402	0.12538	0.12851	0.05455	0.45032	0.0313699	0.12538	0.13894	0.03957	0.056525	0.00984779
fam8207	0.2272	0.16596	0.85191	1.3273e-05	0.00144597	0.2272	0.24409	0.09231	0.11371	0.0154795	0.2272	0.24081	0.09017	0.16082	0.016895
fam8208	0.12202	0.12638	0.07833	0.42646	0.0314155	0.12202	0.12652	0.0583	0.28419	0.0245053	0.12202	0.13817	0.0195	0.0093837	0.00403349
fam8209	0.01212	0.01488	0.0001	0.37576	0.0298174	0.01212	0.01212	1.13878	1	0.0489954	0.01212	0.01328	0.0001	0.55864	0.0341096
fam8213	0.19575	0.15902	0.33939	0.068936	0.013653	0.19575	0.19661	0.18383	0.92015	0.0456317	0.19575	0.15592	999	0.0074264	0.00350076
fam8214	0.33575	0.28127	0.51579	0.031854	0.0101218	0.33575	0.37632	0.02233	0.0023628	0.0027245	0.33575	0.34936	0.13271	0.24831	0.021933
fam8215	0.11778	0.11886	0.09353	0.85167	0.0447336	0.11778	0.11523	0.13045	0.83119	0.0433333	0.11778	0.133	0.0001	0.019225	0.00584475
fam8216	0.03681	0.038	0.0001	0.63377	0.0381887	0.03681	0.0001	0.12987	0.033472	0.00905632	0.03681	0.0282	0.18121	0.75607	0.0402283
fam8217	0.25716	0.26337	0.14211	0.59378	0.0369102	0.25716	0.28002	0.0662	0.13796	0.0170776	0.25716	0.23765	1.41798	0.1509	0.01621
fam8218	0.18524	0.19262	0.06873	0.30231	0.0266971	0.18524	0.13881	0.4905	0.0067897	0.00424657	0.18524	0.18378	0.20111	0.9178	0.044414
fam8220	0.01135	0.0001	0.09437	0.045274	0.0117199	0.01135	0.01233	0.0001	0.6881	0.0392085	0.01135	0.01135	0.4548	1	0.049239
fam8222	0.14579	0.147	0.12867	0.80296	0.0434399	0.14579	0.13771	0.2041	0.32758	0.0264536	0.14579	0.15185	0.0672	0.35001	0.0260274
fam8223	0.24559	0.26834	0.02438	0.0063891	0.0057382	0.24559	0.22181	0.4018	0.068494	0.0123288	0.24559	0.2419	0.31488	0.70708	0.0387823
fam8224	0.23073	0.21504	0.3429	0.035358	0.0105936	0.23073	0.24997	0.10823	0.0037702	0.00330289	0.23073	0.24438	0.08117	0.010811	0.00421613
fam8225	0.16372	0.1643	0.13018	0.8941	0.0460274	0.16372	0.15983	0.19011	0.72468	0.0401979	0.16372	0.1605	0.2038	0.75463	0.0401065
fam8228	0.27701	0.19546	0.70319	1.2401e-06	0.00101979	0.27701	0.30316	0.0001	0.0018463	0.00246575	0.27701	0.30621	0.0001	0.0083522	0.00372907
fam8229	0.47467	0.45418	0.54401	0.56814	0.0361796	0.47467	0.50252	0.32927	0.31037	0.025723	0.47467	0.48866	0.30382	0.50853	0.0321157
fam8230	0.20036	0.19792	0.27576	0.73688	0.041583	0.20036	0.19933	0.22567	0.90351	0.0453272	0.20036	0.23848	0.0001	0.00055801	0.00120243
fam8231	0.31248	0.30067	0.56517	0.44939	0.0323896	0.31248	0.35775	0.08332	0.04982	0.010624	0.31248	0.37321	0.13651	0.074105	0.0112785
fam8232	0.1659	0.17355	0.0001	0.79984	0.0433181	0.1659	0.21518	0.0001	9.3186e-05	0.000913242	0.1659	0.17238	0.04376	0.88774	0.0433638
fam8233	0.12219	0.11987	0.14574	0.7306	0.0413699	0.12219	0.12841	0.0001	0.051994	0.0108371	0.12219	0.1265	0.0001	0.10919	0.0134855
fam8234	0.00815	0.00898	0.0001	0.6634	0.0391324	0.00815	0.00815	0.0001	0.99593	0.048554	0.00815	0.00901	0.0001	0.65843	0.0374429
fam8235	0.55018	0.53207	0.73656	0.39668	0.0305327	0.55018	0.52363	1.1749	0.12287	0.0161796	0.55018	0.54615	0.58854	0.88907	0.0434703
fam8237	0.19795	0.20053	0.17581	0.7633	0.0422983	0.19795	0.20245	0.1255	0.4783	0.0321766	0.19795	0.2029	0.14465	0.56892	0.0343988
fam8238	0.20411	0.2187	0.08044	0.071143	0.0138052	0.20411	0.2032	0.21347	0.92416	0.0457078	0.20411	0.21935	0.07273	0.074774	0.0113851
fam8239	0.0001	0.0001	0.0001	1	0.0491629	0.0001	0.0001	0.0001	1	0.0489346	0.0001	0.0001	0.0001	1	0.048204
fam8242	0.10161	0.10012	0.11593	0.83812	0.0445053	0.10161	0.08934	0.26385	0.11881	0.0158143	0.10161	0.10947	0.04086	0.29955	0.0241553
fam8243	0.64641	0.67175	0.42976	0.36777	0.0294216	0.64641	0.63564	0.84234	0.65397	0.0379604	0.64641	0.66505	0.49542	0.60251	0.0355403
fam8244	0.22452	0.22675	0.19159	0.81773	0.0438965	0.22452	0.2102	0.31805	0.30564	0.0254642	0.22452	0.22748	0.18298	0.76777	0.0406545
fam8246	0.10296	0.1092	0.0001	0.39751	0.0305784	0.10296	0.10296	1.05137	0.99805	0.0487367	0.10296	0.10829	0.0001	0.44314	0.0298478
fam8247	0.49823	0.4654	0.92509	0.295	0.0263623	0.49823	0.42023	0.75082	0.10085	0.0144901	0.49823	0.47932	0.75442	0.54176	0.0334551
fam8248	0.22717	0.2519	0.0001	0.054368	0.0124962	0.22717	0.17818	0.3305	0.2354	0.0221918	0.22717	0.17804	0.57299	0.16818	0.017382
fam8249	0.25221	0.23041	0.57768	0.16213	0.0196195	0.25221	0.2805	0.0001	0.02814	0.0083105	0.25221	0.26465	0.0001	0.084459	0.0119483
fam8250	0.25529	0.26971	0.0001	0.070555	0.0137291	0.25529	0.26947	0.0001	0.071769	0.0126788	0.25529	0.23673	0.90857	0.22789	0.0210807
fam8251	0.34971	0.36916	0.0001	0.17882	0.0205479	0.34971	0.25343	886.35	0.20274	0.020761	0.34971	0.29581	0.42114	0.55685	0.0339726
fam8253	0.30904	0.31567	0.16266	0.56883	0.0361948	0.30904	0.31775	0.18942	0.63124	0.0372755	0.30904	0.33771	0.0001	0.11678	0.0140487
fam8254	0.13611	0.154	0.0001	0.029697	0.00969559	0.13611	0.11643	0.47476	0.10454	0.0148097	0.13611	0.1347	0.14972	0.90698	0.0439726
fam8255	0.27293	0.29496	0.05491	0.073356	0.0140183	0.27293	0.27547	0.21984	0.81024	0.0427854	0.27293	0.29098	0.06971	0.14843	0.015997
fam8256	0.36212	0.39179	0.06745	0.0023481	0.00432268	0.36212	0.39032	0.02574	0.00075363	0.00179604	0.36212	0.38767	0.0001	0.0005106	0.00114155
fam8258	0.05107	0.04619	0.08425	0.23025	0.0232725	0.05107	0.0303	0.325	0.0020277	0.00258752	0.05107	0.0424	0.09777	0.35846	0.0263927
fam8259	0.10814	0.09566	0.23863	0.23942	0.0238356	0.10814	0.07815	0.70763	0.0016925	0.00238965	0.10814	0.10829	0.10734	0.99323	0.0473668
fam8260	0.23852	0.246	0.11659	0.34368	0.0284627	0.23852	0.26512	0.04063	0.028723	0.00838661	0.23852	0.28326	0.0001	0.00078456	0.00136986
fam8262	0.06409	0.05493	0.1121	0.26913	0.0253425	0.06409	0.06752	0.0001	0.13392	0.0168798	0.06409	0.05216	0.22916	0.072546	0.0111568
fam8263	0.09768	0.09964	0.06417	0.71377	0.0407763	0.09768	0.10303	0.04205	0.11246	0.0153881	0.09768	0.10056	0.07797	0.66027	0.0375799
fam8264	0.58284	0.57954	0.60747	0.8807	0.0456469	0.58284	0.59553	0.44463	0.46803	0.0319026	0.58284	0.5856	0.55928	0.89998	0.0437443
fam8266	0.0691	0.08319	0.0001	0.038371	0.0109132	0.0691	0.07673	0.0001	0.11842	0.0157839	0.0691	0.07623	0.0001	0.13994	0.0155708
fam8267	0.0001	0.0001	0.0001	1	0.0492998	0.0001	0.0001	0.0001	1	0.0491172	0.0001	0.0001	0.0001	1	0.0484323
fam8269	0.20064	0.18988	0.30797	0.65251	0.0387976	0.20064	0.19375	0.32362	0.75162	0.0410654	0.20064	0.20064	0.80733	1	0.0482192
fam8274	0.26251	0.25803	0.35304	0.69413	0.0400913	0.26251	0.30452	0.0001	0.003207	0.00310502	0.26251	0.27149	0.16812	0.59408	0.0351598
fam8275	0.04342	0.04625	0.0001	0.086721	0.0151446	0.04342	0.046	0.0001	0.10583	0.0149315	0.04342	0.04369	0.0001	0.82482	0.0418265
fam8276	0.05805	0.02088	0.14853	0.090624	0.0155099	0.05805	0.05805	0.0001	0.99535	0.0484475	0.05805	0.06652	0.0001	0.56337	0.0342314
fam8277	0.04084	0.04194	0.0001	0.65674	0.0388889	0.04084	0.05115	0.0001	0.34258	0.0270015	0.04084	0.04242	0.0001	0.70587	0.0387367
fam8278	0.19143	0.17988	0.46095	0.1404	0.0184475	0.19143	0.20232	0.0001	0.2707	0.0238204	0.19143	0.18238	0.2344	0.62842	0.0363623
fam8280	0.0802	0.08496	0.0001	0.1643	0.0196499	0.0802	0.08267	0.0001	0.31551	0.0258295	0.0802	0.08433	0.0001	0.19636	0.019239
fam8281	0.07151	0.0801	0.0001	0.099524	0.0160883	0.07151	0.07289	0.0001	0.49857	0.0329224	0.07151	0.07476	0.05415	0.76416	0.0404871
fam8282	0.12482	0.12767	0.11142	0.88256	0.0457078	0.12482	0.09883	0.86232	0.060476	0.0117504	0.12482	0.141	0.05854	0.43203	0.0293455
fam8283	0.20252	0.22062	0.0395	0.045648	0.0117504	0.20252	0.20368	0.18968	0.9078	0.0454033	0.20252	0.20233	0.21095	0.97655	0.0461339
fam8284	0.28384	0.27599	0.3136	0.7547	0.0421157	0.28384	0.31268	0.0001	0.0035524	0.00324201	0.28384	0.30036	0.0001	0.030844	0.00736682
fam8285	0.437	0.437	1.12872	1	0.0497717	0.437	0.43902	0.32916	0.84034	0.0436073	0.437	0.48317	0.0001	0.098452	0.0128158
fam8286	0.15813	0.14134	0.29389	0.019113	0.00805175	0.15813	0.16538	0.08569	0.22319	0.0215068	0.15813	0.16777	0.0612	0.10933	0.0135008
fam8287	0.13013	0.12024	0.37122	0.21132	0.0223592	0.13013	0.13661	0.0422	0.11115	0.0153272	0.13013	0.11475	0.36744	0.082502	0.0118721
fam8289	0.15866	0.16491	0.0001	0.23295	0.0235008	0.15866	0.07401	0.55507	9.0297e-07	0.000258752	0.15866	0.18211	0.0001	0.0027684	0.00217656
fam8290	0.08178	0.08587	0.0001	0.23366	0.0235464	0.08178	0.08658	0.0001	0.21127	0.0209589	0.08178	0.09113	0.0001	0.093822	0.0124962
fam8292	0.26251	0.19727	999	0.0026751	0.00444444	0.26251	0.21553	999	0.036761	0.00933029	0.26251	0.28641	0.10771	0.48977	0.0315525
fam8297	0.16373	0.09333	1.60879	0.010656	0.00681887	0.16373	0.17961	0.0001	0.23971	0.0223592	0.16373	0.17559	0.0001	0.32206	0.0251142
fam8299	0.23733	0.26496	0.0001	0.0036081	0.00484018	0.23733	0.24531	0.0001	0.11502	0.0156012	0.23733	0.26275	0.0001	0.016644	0.00538813
fam8300	0.19319	0.1761	0.41056	0.092657	0.015723	0.19319	0.20652	0.06041	0.092333	0.0140335	0.19319	0.20895	0.0001	0.056031	0.00977169
fam8302	0.13546	0.11456	0.46507	0.24834	0.0242618	0.13546	0.14505	0.04936	0.28364	0.0244444	0.13546	0.12583	0.22161	0.72546	0.0393151
fam8305	0.1253	0.09541	0.40312	0.026744	0.00933029	0.1253	0.12244	0.17361	0.79058	0.0422374	0.1253	0.12258	0.14238	0.85969	0.0426332
fam8306	0.19419	0.18279	0.28096	0.40872	0.0308371	0.19419	0.21752	0.03099	0.10319	0.014688	0.19419	0.21467	0.0001	0.040566	0.00829528
fam8308	0.20791	0.20235	0.28803	0.5831	0.036621	0.20791	0.22278	0.12715	0.34392	0.0270624	0.20791	0.2274	0.04275	0.14377	0.0157382
fam8309	0.34092	0.34567	0.26783	0.77763	0.0426484	0.34092	0.36578	0.0001	0.056897	0.0113242	0.34092	0.37606	0.0001	0.042825	0.00849315
fam8310	0.12865	0.13497	0.03799	0.095784	0.0158295	0.12865	0.12989	0.11073	0.79533	0.042481	0.12865	0.13925	0.04215	0.074434	0.0113546
fam8311	0.0454	0.04403	0.06371	0.55564	0.0357534	0.0454	0.04775	0.02124	0.63294	0.0373516	0.0454	0.04628	0.04035	0.85127	0.0424505
fam8313	0.44281	0.41798	0.65702	0.31491	0.0272603	0.44281	0.42479	0.57932	0.48304	0.0323896	0.44281	0.44948	0.36843	0.75197	0.0400304
fam8314	0.0001	0.0001	0.0001	1	0.0497108	0.0001	0.0001	0.0001	1	0.0496195	0.0001	0.0001	0.15924	1	0.0492694
fam8315	0.26979	0.28314	0.14595	0.5717	0.0363014	0.26979	0.27252	0.24464	0.93873	0.0460883	0.26979	0.27649	0.24525	0.89735	0.0436834
fam8316	0.13445	0.13891	0.0001	0.24683	0.0241857	0.13445	0.15973	0.0001	0.011206	0.00525114	0.13445	0.13929	0.0001	0.28255	0.023516
fam8317	0.08113	0.08759	0.0001	0.34404	0.0284779	0.08113	0.07568	0.14152	0.64256	0.0376256	0.08113	0.08113	0.0001	0.99609	0.0477017
fam8318	0.76076	0.76237	0.7244	0.96302	0.0478234	0.76076	0.76729	0.68142	0.91575	0.0455708	0.76076	0.75639	0.80219	0.9488	0.0452511
fam8319	0.08202	0.08286	0.071	0.85636	0.0448858	0.08202	0.08519	0.03717	0.41415	0.0296956	0.08202	0.07349	0.16185	0.2178	0.0205175
fam8320	0.2786	0.27439	0.32042	0.75569	0.0421461	0.2786	0.29605	0.14128	0.17252	0.0191324	0.2786	0.27805	0.28484	0.9659	0.0457534
fam8323	0.15142	0.15547	0.11637	0.59186	0.0368341	0.15142	0.15483	0.1126	0.62267	0.0369711	0.15142	0.16652	0.0277	0.043132	0.00850837
fam8324	0.33523	0.31793	0.52553	0.2596	0.0248402	0.33523	0.34238	0.29149	0.74748	0.040898	0.33523	0.2973	0.63273	0.1474	0.0159665
fam8325	0.14345	0.14833	0.0001	0.20509	0.0220244	0.14345	0.15696	0.0001	0.035836	0.00925419	0.14345	0.14235	0.18602	0.85175	0.0424658
fam8327	0.18976	0.18369	0.27191	0.67346	0.0395282	0.18976	0.18447	0.25772	0.717	0.0400152	0.18976	0.17307	0.38379	0.61694	0.0359665
fam8330	0.24885	0.26237	0.12367	0.022886	0.00858447	0.24885	0.25218	0.21661	0.57622	0.0353425	0.24885	0.25012	0.23141	0.86389	0.0428158
fam8331	0.18935	0.20195	0.0001	0.00021788	0.00235921	0.18935	0.19822	0.0001	0.0025323	0.00278539	0.18935	0.2074	0.0001	3.2611e-05	0.000502283
fam8332	0.07078	0.07494	0.0001	0.22325	0.0229224	0.07078	0.06326	0.13333	0.33972	0.026895	0.07078	0.07095	0.06858	0.97746	0.0462253
fam8333	0.1316	0.14543	0.0001	0.04594	0.011796	0.1316	0.14338	0.0001	0.071094	0.0125723	0.1316	0.13339	0.09848	0.81667	0.0416286
fam8334	0.15039	0.1577	0.0001	0.087631	0.0152511	0.15039	0.08593	0.43995	0.00016195	0.00108067	0.15039	0.16581	0.0001	0.018617	0.00575343
fam8335	0.87376	0.91095	0.69286	0.51007	0.0343988	0.87376	0.84357	1.40949	0.44478	0.0310807	0.87376	0.90825	0.43085	0.37589	0.027169
fam8337	0.27302	0.28022	0.14683	0.45656	0.0326941	0.27302	0.30545	0.1668	0.34919	0.027382	0.27302	0.25991	999	0.44964	0.0301674
fam8338	0.21606	0.20971	0.28086	0.62057	0.0376865	0.21606	0.21329	0.26163	0.83031	0.0433181	0.21606	0.21645	0.21062	0.97718	0.0461644
fam8339	0.35639	0.36773	0.28082	0.41323	0.0310198	0.35639	0.36047	0.33309	0.79681	0.0425114	0.35639	0.36202	0.29979	0.74006	0.0397412
fam8340	0.27696	0.25543	0.40418	0.49668	0.0339422	0.27696	0.27544	0.29808	0.94042	0.0461796	0.27696	0.26357	0.46488	0.56485	0.034277
fam8341	0.43634	0.43078	0.57221	0.65076	0.0387671	0.43634	0.4505	0.24163	0.47869	0.0322527	0.43634	0.46462	0.27701	0.3116	0.0247489
fam8343	0.10979	0.10579	0.15411	0.40711	0.0308067	0.10979	0.11049	0.09513	0.8568	0.0439269	0.10979	0.10781	0.14159	0.67999	0.038067
fam8344	0.18876	0.20138	0.09024	0.2103	0.0222983	0.18876	0.18354	0.28922	0.58141	0.0355708	0.18876	0.20145	0.0001	0.24063	0.0217199
fam8346	0.27301	0.27713	0.25089	0.74679	0.0418874	0.27301	0.24016	0.52999	0.010854	0.00517504	0.27301	0.26636	0.33268	0.55931	0.03414
fam8347	0.01648	0.01778	0.0001	0.44362	0.0321918	0.01648	0.01742	0.0001	0.51201	0.0332572	0.01648	0.01715	0.0001	0.58055	0.0347641
fam8348	0.24166	0.22937	0.35269	0.34551	0.0285236	0.24166	0.28802	0.0001	8.2577e-05	0.000882801	0.24166	0.2741	0.0001	0.00085115	0.00143075
fam8349	0.20235	0.17928	0.44199	0.020088	0.00814307	0.20235	0.21467	0.02823	0.027132	0.00817352	0.20235	0.21404	0.02961	0.03879	0.00812785
fam8351	0.13637	0.13595	0.13933	0.96553	0.0478843	0.13637	0.14822	0.0001	0.020855	0.0073516	0.13637	0.13464	0.15491	0.83954	0.0421613
fam8353	0.08822	0.0836	0.12839	0.27835	0.025723	0.08822	0.08743	0.09475	0.83982	0.0435921	0.08822	0.09767	0.0001	0.0018073	0.00185692
fam8354	0.01294	0.00916	0.0723	0.16607	0.0198326	0.01294	0.01339	0.0001	0.65643	0.038067	0.01294	0.0136	0.0001	0.59576	0.0352207
fam8355	0.17987	0.18913	0.0001	0.12185	0.0172603	0.17987	0.20795	0.03753	0.0089898	0.00487062	0.17987	0.18796	0.10163	0.42571	0.0290563
fam8356	0.0386	0.04098	0.0001	0.12077	0.0171689	0.0386	0.0381	0.04874	0.91164	0.0455099	0.0386	0.03825	0.04611	0.93876	0.0449619
fam8357	0.20972	0.23301	0.0001	0.013215	0.00726027	0.20972	0.22237	0.11892	0.47108	0.0319939	0.20972	0.2171	0.0001	0.33531	0.0255251
fam8359	0.22597	0.22622	0.22148	0.96469	0.0478539	0.22597	0.23639	0.08405	0.072857	0.0127549	0.22597	0.24291	0.0001	0.0006563	0.00127854
fam8360	0.21244	0.20116	0.29304	0.49015	0.03379	0.21244	0.18361	0.39169	0.14333	0.0175038	0.21244	0.21856	0.0001	0.32999	0.0254033
fam8362	0.17939	0.18379	0.10094	0.598	0.0370015	0.17939	0.15844	0.4027	0.22602	0.0216743	0.17939	0.1894	0.13866	0.6508	0.0370928
fam8363	0.28247	0.31464	0.14987	0.11802	0.0170015	0.28247	0.30277	0.03142	0.019256	0.00709285	0.28247	0.26454	0.80828	0.2132	0.0202435
fam8364	0.52189	0.47404	2.45347	0.0015432	0.00377473	0.52189	0.55249	0.19928	0.042593	0.00987823	0.52189	0.53929	0.36163	0.39215	0.0277626
fam8365	0.25453	0.23276	0.40981	0.20715	0.0221309	0.25453	0.23131	0.48932	0.16527	0.0187062	0.25453	0.29232	0.0001	0.0029457	0.00225266
fam8367	0.28996	0.254	0.82307	0.0123	0.00712329	0.28996	0.28307	999	0.55178	0.0345053	0.28996	0.3279	0.14391	0.10347	0.0130441
fam8369	0.18952	0.16757	0.27962	0.2586	0.0247489	0.18952	0.16612	0.38077	0.12657	0.0164688	0.18952	0.20193	0.0001	0.10959	0.0135464
fam8370	0.2757	0.26083	0.45056	0.33757	0.0282496	0.2757	0.27633	0.26611	0.96072	0.0467884	0.2757	0.27681	0.25767	0.94318	0.0450837
fam8371	0.0001	0.0001	0.0001	1	0.0498326	0.0001	0.0001	0.0001	1	0.049726	0.0001	0.0001	0.0001	1	0.0494064
fam8373	0.40676	0.39033	0.50419	0.42928	0.0316438	0.40676	0.41483	0.31142	0.66511	0.0383714	0.40676	0.43111	0.25322	0.27497	0.0232116
fam8374	0.15226	0.15687	0.0001	0.31701	0.0274277	0.15226	0.15628	0.09993	0.70266	0.0396651	0.15226	0.16332	0.06409	0.49885	0.0318265
fam8375	0.2069	0.23692	0.05884	0.17156	0.0200761	0.2069	0.21214	0.0001	0.37614	0.0283562	0.2069	0.18509	999	0.13569	0.0152511
fam8376	0.33944	0.34116	0.3325	0.93742	0.0471081	0.33944	0.35593	0.16421	0.19256	0.0202131	0.33944	0.35059	0.17698	0.3211	0.0250533
fam8377	0.14508	0.14238	0.16524	0.82376	0.0440487	0.14508	0.15163	0.01347	0.69468	0.0393912	0.14508	0.14554	0.14257	0.97862	0.0462557
fam8379	0.17508	0.16398	0.30668	0.33462	0.0281735	0.17508	0.17697	0.11548	0.83383	0.0434551	0.17508	0.20823	0.0001	0.0017835	0.0018417
fam8380	0.28703	0.28769	0.2794	0.97089	0.0479909	0.28703	0.23812	0.92782	0.019144	0.0070624	0.28703	0.2795	0.71747	0.63237	0.0365297
fam8381	0.11143	0.11314	0.09435	0.80727	0.0435312	0.11143	0.12325	0.0001	0.016965	0.00659056	0.11143	0.11359	0.08473	0.75475	0.040137
fam8383	0.23804	0.25104	0.0657	0.18038	0.0205784	0.23804	0.25559	0.08263	0.14915	0.0179148	0.23804	0.25039	0.0001	0.13983	0.0155556
fam8384	0.53738	0.4352	1.06168	0.019764	0.00809741	0.53738	0.48322	1.20036	0.15842	0.0183409	0.53738	0.57582	0.18834	0.14673	0.0159209
fam8385	0.13819	0.14495	0.04966	0.2725	0.0254642	0.13819	0.14593	0.04563	0.22329	0.0215373	0.13819	0.14956	0.05687	0.18752	0.018691
fam8386	0.33281	0.3377	0.2876	0.73296	0.0414307	0.33281	0.33429	0.32274	0.94265	0.0463166	0.33281	0.35915	0.10052	0.14621	0.0158904
fam8387	0.31277	0.32499	0.19892	0.37127	0.0296043	0.31277	0.32762	0.17472	0.32125	0.0261644	0.31277	0.33316	0.17672	0.26051	0.022481
fam8390	0.1763	0.12271	0.61695	7.593e-10	0.000334855	0.1763	0.18518	0.0001	0.064044	0.0119178	0.1763	0.17839	0.13333	0.68902	0.0382801
fam8392	0.22803	0.22752	0.23693	0.95685	0.0476865	0.22803	0.22924	0.21315	0.9102	0.0454795	0.22803	0.22287	0.53574	0.50788	0.0321005
fam8393	0.1813	0.19312	0.0001	0.00052037	0.00284627	0.1813	0.20991	0.0001	0.0004463	0.00150685	0.1813	0.19371	0.07588	0.18933	0.0187367
fam8395	0.26576	0.14482	0.39786	0.0072487	0.00598174	0.26576	0.23651	860.785	0.067306	0.0122527	0.26576	0.26656	0.25025	0.96727	0.0458295
fam8397	0.15851	0.16523	0.04176	0.70171	0.0402892	0.15851	0.18675	0.0001	0.0028187	0.00296804	0.15851	0.16859	0.05101	0.61244	0.0357991
fam8398	0.08767	0.09591	0.03148	0.53469	0.0350076	0.08767	0.09356	0.05143	0.43283	0.0306088	0.08767	0.09295	0.0001	0.60202	0.0355099
fam8399	0.14048	0.15786	0.06164	0.19273	0.021309	0.14048	0.13786	0.17213	0.79193	0.0422831	0.14048	0.11405	1.03332	0.092987	0.0124201
fam8401	0.10474	0.11468	0.0001	0.056478	0.0126484	0.10474	0.10344	0.11852	0.8805	0.0447489	0.10474	0.11808	0.0001	0.056838	0.00989346
fam8402	0.16238	0.17034	0.09359	0.64045	0.038417	0.16238	0.17107	0.08814	0.62805	0.0371842	0.16238	0.21579	0.03187	0.21376	0.0202588
fam8403	0.19466	0.19466	1.08609	1	0.0493607	0.19466	0.1302	0.63299	0.10609	0.0149772	0.19466	0.23922	0.0001	0.30007	0.0242161
fam8404	0.16535	0.16902	0.0001	0.1234	0.0173516	0.16535	0.16743	0.14276	0.83489	0.0434855	0.16535	0.18559	0.0001	0.12234	0.0144749
fam8405	0.45329	0.48463	0.22695	0.30258	0.0267123	0.45329	0.45569	0.38383	0.86898	0.0442314	0.45329	0.48035	0.19804	0.36028	0.0265145
fam8406	0.22369	0.18214	0.55571	0.020575	0.00826484	0.22369	0.26403	0.0001	0.0052709	0.00388128	0.22369	0.2417	0.0001	0.098757	0.0128311
fam8407	0.07406	0.0621	0.12075	0.64106	0.0384475	0.07406	0.08493	0.0001	0.39275	0.0289041	0.07406	0.04935	999	0.081464	0.0117808
fam8409	0.06709	0.0698	0.0001	0.35062	0.0287823	0.06709	0.07599	0.0001	0.071413	0.012618	0.06709	0.07431	0.0001	0.12134	0.0143227
fam8410	0.02977	0.02619	0.14808	0.24237	0.024003	0.02977	0.02631	0.13304	0.26442	0.0235312	0.02977	0.03659	0.0001	0.10442	0.0131355
fam8411	0.34876	0.36774	0.12447	0.15106	0.0190715	0.34876	0.32215	0.48876	0.24024	0.0224049	0.34876	0.37631	0.10816	0.05568	0.00974125
fam8412	0.09965	0.09767	0.12647	0.73718	0.0416134	0.09965	0.10026	0.0934	0.92303	0.0456773	0.09965	0.1042	0.04055	0.36498	0.0266819
fam8413	0.31405	0.2508	0.53785	0.00011301	0.00202435	0.31405	0.31474	0.30384	0.94137	0.0462557	0.31405	0.31466	0.30525	0.95493	0.0454186
fam8414	0.25559	0.22215	0.87594	0.010657	0.00683409	0.25559	0.25559	4.4005	1	0.0490868	0.25559	0.29362	0.0001	0.013595	0.00471842
fam8415	0.09256	0.08398	0.2977	0.0014667	0.00369863	0.09256	0.0992	0.0001	0.2237	0.021583	0.09256	0.10124	0.05543	0.16604	0.0172298
fam8416	0.23436	0.23236	0.25024	0.9269	0.0467275	0.23436	0.21892	0.59659	0.34862	0.0273059	0.23436	0.26907	0.0001	0.026923	0.00687976
fam8417	0.10145	0.11696	0.01787	0.025732	0.00910198	0.10145	0.05186	0.38858	0.0025433	0.00281583	0.10145	0.04503	0.86733	0.00013522	0.000745814
fam8418	0.13247	0.12747	0.15355	0.68605	0.0398174	0.13247	0.13686	0.10136	0.68584	0.0390563	0.13247	0.13126	0.14475	0.90745	0.0440183
fam8419	0.27582	0.28286	0.18874	0.50104	0.0340944	0.27582	0.27154	0.33093	0.68925	0.0392542	0.27582	0.29756	0.13573	0.1402	0.0156012
fam8420	0.29367	0.29286	0.30348	0.95854	0.0477473	0.29367	0.30891	0.18354	0.44168	0.0309437	0.29367	0.29632	0.26538	0.8826	0.0432572
fam8421	0.07255	0.0702	0.11022	0.61347	0.0374886	0.07255	0.07036	0.10496	0.65247	0.03793	0.07255	0.06339	0.23629	0.11338	0.0138813
fam8423	0.25886	0.15839	0.47223	0.0023356	0.00430746	0.25886	0.26825	0.0001	0.49979	0.032968	0.25886	0.31483	0.04326	0.010319	0.00412481
fam8424	0.12571	0.10472	0.39242	0.051668	0.0122222	0.12571	0.13273	0.0001	0.25271	0.0230441	0.12571	0.13603	0.07428	0.49293	0.0316743
fam8425	0.1636	0.16352	0.16388	0.99483	0.0487976	0.1636	0.17243	0.0001	0.025713	0.00794521	0.1636	0.1636	0.0001	0.97552	0.0460578
fam8426	0.20085	0.20478	0.18152	0.89881	0.0461644	0.20085	0.20085	0.0001	0.9909	0.0481887	0.20085	0.10932	0.30673	0.22496	0.0209285
fam8427	0.26009	0.22659	0.71054	0.023275	0.00870624	0.26009	0.25599	0.30215	0.77984	0.0420091	0.26009	0.25126	0.32045	0.62115	0.0360731
fam8428	0.24828	0.26215	0.14443	0.20877	0.022207	0.24828	0.27962	0.04363	0.017581	0.00668189	0.24828	0.26436	0.0001	0.031506	0.00747336
fam8429	0.14062	0.16658	0.0001	0.0018579	0.00406393	0.14062	0.13745	0.1741	0.7355	0.0405023	0.14062	0.14637	0.08843	0.54013	0.0334094
fam8430	0.03484	0.03889	0.0001	0.19933	0.0216743	0.03484	0.03463	0.0364	0.96498	0.0469406	0.03484	0.02459	0.15486	0.067266	0.0106088
fam8431	0.32806	0.3176	0.40119	0.55799	0.0358143	0.32806	0.32205	0.36217	0.77948	0.0419635	0.32806	0.31323	0.44594	0.43889	0.0296651
fam8432	0.04349	0.04723	0.0001	0.36113	0.0292694	0.04349	0.04349	0.9726	1	0.0496043	0.04349	0.05356	0.0001	0.10954	0.0135312
fam8434	0.24882	0.2776	0.01606	0.00012376	0.00207002	0.24882	0.27114	0.05554	0.0098666	0.00500761	0.24882	0.25335	0.20695	0.68811	0.0382496
fam8435	0.51722	0.5	0.7994	0.44889	0.0323592	0.51722	0.49397	1.82888	0.25044	0.0228767	0.51722	0.53672	0.40728	0.59531	0.0352055
fam8436	0.11651	0.10797	0.44206	0.15016	0.0190411	0.11651	0.11251	0.17198	0.59885	0.0360883	0.11651	0.11651	2.90614	1	0.0489041
fam8437	0.31419	0.30231	0.44004	0.45676	0.0327093	0.31419	0.33122	0.11387	0.23401	0.0221157	0.31419	0.33693	0.11981	0.16945	0.0175038
fam8438	0.09092	0.09092	1.0256	0.9984	0.0489346	0.09092	0.09092	1.00478	0.99805	0.0487062	0.09092	0.10581	0.0001	0.26596	0.0226941
fam8439	0.38802	0.39476	0.31424	0.66947	0.039376	0.38802	0.37886	0.46348	0.6584	0.0381279	0.38802	0.41203	0.1727	0.15401	0.0165145
fam8440	0.07843	0.08265	0.0001	0.049889	0.0121005	0.07843	0.0839	0.01514	0.12247	0.0161644	0.07843	0.08054	0.04412	0.58404	0.0349467
fam8441	0.47376	0.4603	0.63847	0.45405	0.0325875	0.47376	0.43206	1.76162	0.0074107	0.00442922	0.47376	0.51312	0.24791	0.11046	0.0136834
fam8442	0.30242	0.3433	0.10987	0.2963	0.0264231	0.30242	0.31706	0.0001	0.30372	0.0253729	0.30242	0.26814	999	0.10488	0.0132268
fam8443	0.21871	0.20977	0.31677	0.4124	0.0309893	0.21871	0.19113	0.40416	0.053603	0.0110046	0.21871	0.22265	0.15075	0.65559	0.0372755
fam8446	0.08952	0.08776	0.16102	0.57548	0.0363927	0.08952	0.09985	0.01495	0.022389	0.00751903	0.08952	0.09798	0.03373	0.15093	0.0162253
fam8447	0.19211	0.1001	0.55077	1.5545e-07	0.000730594	0.19211	0.1962	0.09246	0.47847	0.032207	0.19211	0.19289	0.16754	0.88886	0.0434399
fam8448	0.0489	0.05413	0.0001	0.2945	0.0263166	0.0489	0.01971	0.19205	0.013073	0.00572298	0.0489	0.05116	0.0001	0.47764	0.0311416
fam8450	0.30691	0.2771	0.61	0.099077	0.0160578	0.30691	0.32934	0.07754	0.13122	0.0166514	0.30691	0.33469	0.11193	0.22614	0.0209893
fam8451	0.10686	0.10347	0.14305	0.62172	0.0377169	0.10686	0.10531	0.12322	0.87685	0.044551	0.10686	0.10057	0.14187	0.62287	0.0361796
fam8452	0.00981	0.00988	0.00919	0.94674	0.0474125	0.00981	0.0093	0.02095	0.51426	0.033379	0.00981	0.00988	0.00922	0.94998	0.0452968
fam8454	0.0293	0.0246	0.07621	0.44443	0.0322374	0.0293	0.01954	0.12856	0.20587	0.0208067	0.0293	0.0293	0.0001	0.99286	0.0473516
fam8456	0.42278	0.40503	0.57818	0.21741	0.0227702	0.42278	0.42446	0.40745	0.9095	0.045449	0.42278	0.46366	0.08642	0.018568	0.00572298
fam8457	0.2353	0.15893	0.47351	0.00801	0.00621005	0.2353	0.28101	0.05842	0.017989	0.00678843	0.2353	0.25844	0.0001	0.065708	0.0104566
fam8458	0.25642	0.20688	0.42604	0.041599	0.0111416	0.25642	0.26693	0.07599	0.54097	0.0340639	0.25642	0.27408	0.12209	0.26282	0.0225571
fam8459	0.55527	0.5698	0.47235	0.6973	0.0401979	0.55527	0.4486	1.10079	0.012661	0.005586	0.55527	0.57603	0.21491	0.40253	0.0282344
fam8460	0.22834	0.23926	0.0001	0.035389	0.0106088	0.22834	0.21752	0.30459	0.59693	0.0359513	0.22834	0.23916	0.12756	0.66495	0.0376712
fam8461	0.28889	0.30929	0.17691	0.31994	0.0275038	0.28889	0.32807	0.10571	0.039052	0.00954338	0.28889	0.25958	999	0.032088	0.00754947
fam8462	0.36696	0.3182	0.58995	0.064517	0.0132877	0.36696	0.40294	0.22817	0.17988	0.0196347	0.36696	0.36696	3.43655	1	0.0482953
fam8463	0.06184	0.02845	0.19283	2.1951e-06	0.00109589	0.06184	0.06268	0.0418	0.71843	0.0400457	0.06184	0.06517	0.0001	0.10885	0.0134551
fam8464	0.06075	0.0001	0.4637	1.0507e-09	0.000350076	0.06075	0.06805	0.0001	0.12461	0.0163014	0.06075	0.0632	0.0001	0.38892	0.027656
fam8465	0.15492	0.12301	0.38812	0.00014966	0.00214612	0.15492	0.1467	0.26297	0.22812	0.0218113	0.15492	0.14772	0.28414	0.26495	0.022618
fam8466	0.36091	0.34314	1.20742	0.32344	0.0277321	0.36091	0.41614	0.0001	0.010849	0.00515982	0.36091	0.39404	0.13499	0.22927	0.0211568
fam8467	0.30637	0.26429	0.59522	0.021139	0.00837139	0.30637	0.30579	0.31121	0.97043	0.0471081	0.30637	0.32577	0.17414	0.23282	0.0213242
fam8469	0.28175	0.24839	0.45087	0.046743	0.0119026	0.28175	0.30015	0.0001	0.0024051	0.00273973	0.28175	0.29819	0.0001	0.010692	0.00420091
fam8470	0.27747	0.277	0.28195	0.97227	0.0480365	0.27747	0.28002	0.24304	0.82405	0.0431507	0.27747	0.27402	0.32708	0.78713	0.0410046
fam8472	0.5996	0.60729	0.39429	0.48584	0.0336377	0.5996	0.58506	0.75917	0.59539	0.0359209	0.5996	0.64084	0.20921	0.12663	0.0146728
fam8473	0.10259	0.06639	0.43313	0.018265	0.00792999	0.10259	0.0959	0.1561	0.61982	0.036895	0.10259	0.10259	0.10254	0.99887	0.0478843
fam8474	0.1299	0.1299	1.09117	0.99805	0.0489193	0.1299	0.14399	0.05586	0.38899	0.0287823	0.1299	0.14013	0.0001	0.23452	0.0214307
fam8475	0.44976	0.46414	0.27609	0.30314	0.026758	0.44976	0.46052	0.15008	0.19204	0.0201522	0.44976	0.48991	0.06839	0.0077118	0.00357686
fam8477	0.14351	0.16117	0.0001	0.0087792	0.00642313	0.14351	0.15126	0.0001	0.083694	0.0135464	0.14351	0.14351	0.0001	0.97682	0.0461492
fam8478	0.24831	0.24155	0.34293	0.48722	0.0337139	0.24831	0.25318	0.15225	0.54074	0.0340487	0.24831	0.25419	0.20257	0.65633	0.0373212
fam8479	0.09399	0.09936	0.05027	0.31008	0.0270624	0.09399	0.09589	0.07072	0.67754	0.0388584	0.09399	0.10053	0.02386	0.15188	0.0163318
fam8480	0.3867	0.40021	0.0001	0.18927	0.0209741	0.3867	0.41511	0.0001	0.057981	0.0114916	0.3867	0.43168	0.0001	0.028106	0.0070624
fam8481	0.36797	0.4082	0.04677	0.0067612	0.00590563	0.36797	0.42641	0.04032	0.0021735	0.00261796	0.36797	0.36758	0.37189	0.99049	0.0471233
fam8482	0.11512	0.11644	0.10152	0.86737	0.0451598	0.11512	0.12949	0.0466	0.25876	0.0232877	0.11512	0.11078	0.26922	0.5302	0.0330898
fam8483	0.16405	0.17639	0.08629	0.50996	0.0343836	0.16405	0.14327	0.39819	0.26598	0.0236073	0.16405	0.15584	0.24775	0.64403	0.0368645
fam8484	0.18516	0.15071	0.43419	0.008135	0.00624049	0.18516	0.18008	0.22042	0.76469	0.0414155	0.18516	0.18587	0.17791	0.96362	0.0457078
fam8486	0.12217	0.09017	0.42846	0.0089488	0.00651446	0.12217	0.12118	0.15984	0.94126	0.0462405	0.12217	0.11147	0.20684	0.40468	0.0283866
fam8487	0.34494	0.31288	0.64583	0.05323	0.0123592	0.34494	0.33947	0.35327	0.94255	0.0463014	0.34494	0.33715	12.0889	0.92337	0.0446423
fam8488	0.50245	0.48884	0.56618	0.79614	0.0432572	0.50245	0.45794	1.5428	0.19978	0.0206849	0.50245	0.56584	0.0001	0.018718	0.00578387
fam8489	0.52274	0.55697	0.18006	0.11163	0.0166514	0.52274	0.55155	0.24044	0.21534	0.0211111	0.52274	0.56648	0.0001	0.094115	0.0125419
fam8490	0.40966	0.26348	1.29572	0.00042283	0.00267884	0.40966	0.38527	0.7207	0.34695	0.0272755	0.40966	0.38483	999	0.078169	0.0115525
fam8491	0.24601	0.24378	0.2824	0.82778	0.0441705	0.24601	0.2663	0.09533	0.1674	0.0188584	0.24601	0.25914	0.0001	0.11012	0.0135921
fam8492	0.68174	0.52473	0.92416	0.044346	0.0115677	0.68174	0.70333	0.33275	0.29055	0.0248402	0.68174	0.6775	999	0.5577	0.0340487
fam8495	0.28842	0.2832	0.33896	0.7175	0.0408676	0.28842	0.28775	0.2977	0.96971	0.0470928	0.28842	0.27134	0.4438	0.48227	0.0312938
fam8496	0.21035	0.23357	0.0001	0.0014059	0.00365297	0.21035	0.22278	0.0001	0.018751	0.0069863	0.21035	0.22384	0.0001	0.016015	0.00528158
fam8497	0.14631	0.14032	0.20687	0.45127	0.0324658	0.14631	0.15043	0.10621	0.56686	0.0350989	0.14631	0.13681	0.25922	0.31728	0.0250076
fam8498	0.29001	0.32026	0.0001	0.00017309	0.00216134	0.29001	0.30419	0.08559	0.093824	0.0141705	0.29001	0.29116	0.22889	0.8538	0.0425114
fam8499	0.03291	0.03256	0.0001	1	0.049376	0.03291	0.03548	0.0001	0.46086	0.0315982	0.03291	0.05688	0.0001	0.048405	0.00899543
fam8501	0.1249	0.13159	0.0001	0.002505	0.00439878	0.1249	0.13001	0.0001	0.28443	0.0245205	0.1249	0.11506	0.16725	0.35228	0.0261035
fam8503	0.24712	0.22467	0.80607	0.30121	0.0266362	0.24712	0.25034	0.20798	0.88419	0.0448097	0.24712	0.26152	0.13642	0.5776	0.0346271
fam8505	0.18878	0.1829	0.25858	0.64115	0.0384627	0.18878	0.20901	0.0001	0.04732	0.0103349	0.18878	0.13601	0.57254	0.010354	0.00414003
fam8507	0.21189	0.21731	0.15596	0.71259	0.0407306	0.21189	0.24829	0.06886	0.087199	0.0137443	0.21189	0.21189	0.0001	0.98785	0.0468645
fam8508	0.28718	0.29651	0.20821	0.58352	0.0366514	0.28718	0.30264	0.15687	0.34884	0.0273364	0.28718	0.31635	0.0001	0.072662	0.011172
fam8509	0.25775	0.21328	0.74847	0.00045107	0.00270929	0.25775	0.25387	0.57118	0.41387	0.0296804	0.25775	0.26707	0.07783	0.16383	0.0171081
fam8511	0.38669	0.38669	1.02851	0.99887	0.0489802	0.38669	0.38671	0.0001	0.9866	0.0478387	0.38669	0.3748	17.1803	1	0.0480974
fam8513	0.09075	0.1	0.0001	0.018494	0.00799087	0.09075	0.09551	0.0001	0.090582	0.0139574	0.09075	0.10145	0.0001	0.01775	0.00563166
fam8514	0.37041	0.27391	0.92808	0.0066398	0.00582953	0.37041	0.40209	0.11377	0.12136	0.0160578	0.37041	0.39285	0.0001	0.049813	0.0091172
fam8515	0.15269	0.15856	0.07557	0.44935	0.0323744	0.15269	0.15752	0.10081	0.55154	0.0344749	0.15269	0.15173	0.16818	0.90919	0.0440791
fam8516	0.0484	0.04731	0.10212	0.60382	0.0371842	0.0484	0.04026	0.15864	0.13165	0.0166971	0.0484	0.04105	0.11681	0.36632	0.026758
fam8517	0.06915	0.07262	0.0001	0.082779	0.0147945	0.06915	0.07578	0.0001	0.020492	0.00730594	0.06915	0.07128	0.0001	0.21501	0.0203349
fam8518	0.0001	0.0001	0.0001	1	0.0495129	0.0001	0.0001	0.0001	1	0.049239	0.0001	0.0001	0.0001	1	0.0487976
fam8519	0.43894	0.60457	0.0001	0.0045153	0.0051446	0.43894	0.50592	0.0001	0.057591	0.0114307	0.43894	0.41783	999	0.51137	0.0322679
fam8520	0.30774	0.3287	0.12504	0.26568	0.025175	0.30774	0.31274	0.22165	0.7398	0.0406697	0.30774	0.33547	0.08979	0.21687	0.0204262
fam8521	0.30516	0.31634	0.21058	0.47873	0.0334551	0.30516	0.29852	0.4122	0.60805	0.0364231	0.30516	0.31879	0.23489	0.53971	0.033379
fam8524	0.40411	0.41671	0.3058	0.31207	0.0271842	0.40411	0.40812	0.34802	0.70021	0.0395434	0.40411	0.40508	0.38772	0.92348	0.0446575
fam8525	0.15714	0.16004	0.08306	0.54046	0.0351903	0.15714	0.16901	0.0001	0.019533	0.00712329	0.15714	0.16001	0.0001	0.54231	0.0335008
fam8526	0.07205	0.07767	0.0001	0.088804	0.0153577	0.07205	0.09874	0.0001	0.0034617	0.00321157	0.07205	0.07892	0.0001	0.13414	0.0150837
fam8527	0.36238	0.36756	0.29739	0.67429	0.0395586	0.36238	0.31604	0.80807	0.006573	0.00417047	0.36238	0.40388	0.19736	0.070284	0.0109132
fam8528	0.2313	0.20613	0.56532	0.19095	0.021172	0.2313	0.24514	0.0001	0.30548	0.025449	0.2313	0.25317	0.1284	0.41778	0.028828
fam8529	0.49174	0.50261	0.42293	0.68333	0.0397717	0.49174	0.50908	0.30507	0.37216	0.028204	0.49174	0.51595	0.23577	0.26216	0.0225114
fam8530	0.17315	0.19975	0.0001	0.0079184	0.0061796	0.17315	0.13369	0.45641	0.022546	0.00756469	0.17315	0.17315	1.36428	1	0.0497717
fam8531	0.20673	0.11415	0.96382	2.5242e-05	0.00162861	0.20673	0.23428	0.0001	0.015486	0.00625571	0.20673	0.23009	0.0001	0.014778	0.00506849
fam8532	0.1961	0.21511	0.0962	0.065379	0.0133942	0.1961	0.20246	0.14241	0.47712	0.0321309	0.1961	0.20404	0.08387	0.30337	0.0244749
fam8533	0.42072	0.39842	0.55024	0.39396	0.0304566	0.42072	0.43803	0.19931	0.27241	0.0238813	0.42072	0.43351	0.30942	0.58691	0.0350381
fam8534	0.06103	0.06168	0.05295	0.88774	0.0458752	0.06103	0.06301	0.03261	0.65087	0.0378995	0.06103	0.06462	0.0001	0.16899	0.0174277
fam8535	0.25264	0.20801	0.49841	0.0032645	0.00465753	0.25264	0.2623	0.0001	0.013434	0.00584475	0.25264	0.26996	0.0001	0.0012947	0.00170472
fam8536	0.08858	0.08942	0.07341	0.86088	0.0449772	0.08858	0.09317	0.05554	0.49653	0.0328615	0.08858	0.10037	0.0001	0.011782	0.00436834
fam8537	0.54425	0.55817	0.27213	0.50328	0.0341705	0.54425	0.49492	0.75323	0.56078	0.0348554	0.54425	0.50152	1.36858	0.44172	0.0297869
fam8539	0.29769	0.31418	0.08	0.19788	0.0216286	0.29769	0.31856	0.0001	0.035013	0.00920852	0.29769	0.31629	0.08901	0.28695	0.0236986
fam8542	0.01744	0.01717	0.01993	0.88912	0.0459209	0.01744	0.01297	0.11285	0.013418	0.00582953	0.01744	0.01671	0.02454	0.73285	0.0395129
fam8543	0.15374	0.14315	0.24667	0.43296	0.0317504	0.15374	0.15374	0.90056	1	0.0494064	0.15374	0.13673	0.38588	0.38054	0.0273668
fam8544	0.06298	0.06549	0.03892	0.57133	0.0362861	0.06298	0.06286	0.06522	0.97316	0.0472298	0.06298	0.06574	0.0001	0.17141	0.0177017
fam8545	0.0825	0.08393	0.07513	0.86967	0.0451903	0.0825	0.08987	0.0001	0.044056	0.0101065	0.0825	0.07076	0.23403	0.10236	0.0129833
fam8546	0.14881	0.12902	0.26731	0.11962	0.0170776	0.14881	0.16065	0.0001	0.029291	0.00843227	0.14881	0.14668	0.23469	0.7281	0.0394368
fam8550	0.00595	0.00727	0.0001	0.82062	0.0439878	0.00595	0.00324	0.05163	0.14237	0.0174125	0.00595	0.00639	0.0001	0.60316	0.035586
fam8551	0.12461	0.12233	0.14045	0.8191	0.0439117	0.12461	0.12021	0.23469	0.55306	0.0345358	0.12461	0.10867	0.41301	0.12625	0.0146271
fam8552	0.46989	0.46707	0.4846	0.94981	0.0475038	0.46989	0.48493	0.24892	0.40138	0.0291781	0.46989	0.46449	0.48334	0.94444	0.0451446
fam8553	0.29392	0.17861	0.66714	1.0301e-05	0.0014003	0.29392	0.3158	0.0436	0.10934	0.0151446	0.29392	0.36509	0.04524	0.0016835	0.00181126
fam8557	0.14528	0.11688	0.3028	0.020568	0.00824962	0.14528	0.13953	0.35346	0.35531	0.0276712	0.14528	0.14915	0.091	0.62775	0.036347
fam8558	0.58656	0.56911	0.65254	0.67202	0.0394521	0.58656	0.59297	0.47083	0.73038	0.0403805	0.58656	0.59094	0.43312	0.79178	0.0410807
fam8559	0.10309	0.10897	0.03611	0.062167	0.0130594	0.10309	0.10936	0.01459	0.01432	0.00605784	0.10309	0.10524	0.06751	0.46304	0.0305936
fam8560	0.23938	0.18326	0.42215	0.025396	0.00908676	0.23938	0.23386	0.59266	0.49446	0.0328158	0.23938	0.24938	0.017	0.37964	0.0273516
fam8561	0.08178	0.09115	0.0001	0.035199	0.0105632	0.08178	0.0838	0.05054	0.66285	0.0382953	0.08178	0.08576	0.03872	0.47586	0.0310807
fam8562	0.20108	0.18909	0.67796	0.416	0.0311111	0.20108	0.19185	0.25166	0.67716	0.0388128	0.20108	0.22106	0.09989	0.44998	0.0301826
fam8563	0.20738	0.20768	0.20513	0.97845	0.0481583	0.20738	0.21331	0.11371	0.40751	0.0293912	0.20738	0.23147	0.02112	0.0045846	0.00284627
fam8564	0.19225	0.18747	0.24056	0.53794	0.0351142	0.19225	0.19413	0.1605	0.74137	0.0407306	0.19225	0.19579	0.12153	0.50292	0.0319482
fam8565	0.10121	0.10179	0.09359	0.90254	0.0462557	0.10121	0.09429	0.32282	0.10985	0.0151903	0.10121	0.07774	0.84122	0.0010461	0.00155251
fam8566	0.06996	0.07881	0.0001	0.089404	0.0154033	0.06996	0.07245	0.05389	0.79213	0.0423135	0.06996	0.02016	0.36406	0.010464	0.00417047
fam8567	0.46641	0.47529	0.44624	0.86168	0.0450228	0.46641	0.46295	0.4811	0.93251	0.0459361	0.46641	0.4887	0.27639	0.51842	0.0325419
fam8568	0.06763	0.058	0.16529	0.10715	0.016484	0.06763	0.07243	0.0001	0.10146	0.0145358	0.06763	0.0724	0.0001	0.11234	0.0138052
fam8569	0.55098	0.51542	0.92091	0.12243	0.0172755	0.55098	0.53071	0.75351	0.40987	0.0294977	0.55098	0.53068	1.49906	0.40392	0.0283409
fam8570	0.1609	0.02735	0.58163	4.1351e-11	0.000243531	0.1609	0.17958	0.0001	0.0119	0.00547945	0.1609	0.17105	0.04683	0.22728	0.0210198
fam8571	0.15372	0.16087	0.04195	0.042987	0.0112938	0.15372	0.1668	0.0145	0.002197	0.00267884	0.15372	0.17212	0.01103	0.00014509	0.000761035
fam8572	0.28732	0.31109	0.0484	0.12457	0.0174429	0.28732	0.21014	0.89896	0.020114	0.00721461	0.28732	0.31373	0.0001	0.14392	0.0157534
fam8573	0.15409	0.16787	0.0001	0.012285	0.00709285	0.15409	0.16118	0.0001	0.072609	0.0127245	0.15409	0.16466	0.0001	0.032666	0.00759513
fam8577	0.10096	0.11677	0.0001	0.00022525	0.00238965	0.10096	0.10209	0.08203	0.77957	0.0419787	0.10096	0.09806	0.14405	0.59372	0.0351294
fam8578	0.13791	0.13924	0.12038	0.82464	0.0440791	0.13791	0.13531	0.17387	0.67523	0.0386758	0.13791	0.14033	0.12247	0.8013	0.0412633
fam8579	0.22328	0.14118	0.57602	0.00065499	0.00293759	0.22328	0.20165	0.37301	0.49322	0.0327245	0.22328	0.21731	0.30017	0.87933	0.0431659
fam8580	0.21275	0.20829	0.24069	0.68619	0.0398478	0.21275	0.19026	0.62445	0.013105	0.0057382	0.21275	0.2059	0.34628	0.44511	0.0299239
fam8581	0.24978	0.25801	0.09953	0.13987	0.0184018	0.24978	0.26088	0.16723	0.48513	0.0324505	0.24978	0.20032	0.47849	0.018508	0.00570776
fam8582	0.16403	0.18565	0.0001	0.0038859	0.00494673	0.16403	0.16845	0.07988	0.47835	0.0321918	0.16403	0.16891	0.0001	0.21699	0.0204414
fam8583	0.4298	0.32117	1.15663	0.01418	0.0074277	0.4298	0.43076	0.41802	0.97076	0.0471233	0.4298	0.47236	0.066	0.068862	0.010761
fam8584	0.16666	0.16422	0.20339	0.78144	0.0428158	0.16666	0.18006	0.0001	0.056636	0.0112785	0.16666	0.16957	0.13408	0.81762	0.0416591
fam8585	0.37288	0.37812	1.03241	0.86142	0.0450076	0.37288	0.37803	3.70788	0.85555	0.0438813	0.37288	0.37753	1.21767	0.86151	0.0427549
fam8586	0.35092	0.31292	0.57847	0.069242	0.0136834	0.35092	0.34288	0.42355	0.5472	0.0343379	0.35092	0.39656	0.06195	0.016749	0.00540335
fam8587	0.0001	0.0001	0.0001	1	0.0493303	0.0001	0.0001	0.0001	1	0.0491629	0.0001	0.0001	0.0001	1	0.0485236
fam8588	0.7378	0.73082	0.80749	0.86553	0.0451294	0.7378	0.66841	1.32084	0.32148	0.0261796	0.7378	0.66067	2.23637	0.20813	0.0199543
fam8590	0.21707	0.22535	0.06341	0.070693	0.0137595	0.21707	0.23764	0.02119	0.043553	0.0100457	0.21707	0.21931	0.18903	0.81121	0.0414916
fam8591	0.07833	0.0737	0.14599	0.3216	0.0276408	0.07833	0.08109	0.04324	0.54647	0.0342922	0.07833	0.06528	0.16665	0.13429	0.0151142
fam8592	0.06214	0.07117	0.0001	0.082693	0.0147641	0.06214	0.06963	0.0001	0.057301	0.0114003	0.06214	0.05372	0.13166	0.17546	0.01793
fam8595	0.31011	0.33781	0.12901	0.059124	0.0128767	0.31011	0.30459	0.41507	0.62606	0.0370776	0.31011	0.32893	0.11235	0.10682	0.013379
fam8596	0.05233	0.05574	0.02676	0.47961	0.033516	0.05233	0.05787	0.0001	0.095034	0.0142314	0.05233	0.05681	0.0001	0.15836	0.0168189
fam8598	0.06458	0.07021	0.0001	0.24938	0.0243227	0.06458	0.06459	1.02593	1	0.0495282	0.06458	0.07601	0.0001	0.10999	0.0135769
fam8599	0.18523	0.21113	0.03416	0.040743	0.0110959	0.18523	0.18695	0.13864	0.81159	0.0428463	0.18523	0.18193	0.26707	0.72398	0.0392542
fam8600	0.03334	0.03795	0.0001	0.14174	0.0185845	0.03334	0.03624	0.0001	0.24078	0.0224658	0.03334	0.02968	0.09509	0.37397	0.0270776
fam8601	0.12992	0.14051	0.0001	0.0095473	0.00663622	0.12992	0.13259	0.09317	0.64815	0.037793	0.12992	0.11894	5.37741	0.069467	0.0107915
fam8602	0.41612	0.44291	0.06919	0.053629	0.0124049	0.41612	0.39808	0.98473	0.34167	0.0269711	0.41612	0.44347	0.02972	0.2737	0.023105
fam8603	0.42017	0.37747	0.91474	0.16835	0.0199239	0.42017	0.44297	0.0001	0.24251	0.0225266	0.42017	0.45306	0.0001	0.027422	0.00697108
fam8605	0.31574	0.32414	0.24039	0.64837	0.038691	0.31574	0.33386	0.17829	0.32391	0.0262557	0.31574	0.30619	0.71253	0.51275	0.0323288
fam8606	0.06833	0.04101	0.21483	0.00034657	0.00258752	0.06833	0.07115	0.04208	0.5465	0.0343075	0.06833	0.07528	0.0001	0.075502	0.011446
fam8607	0.16224	0.17674	0.0001	0.10573	0.0163775	0.16224	0.17427	0.0001	0.41799	0.0299239	0.16224	0.1317	999	0.010101	0.00410959
fam8610	0.35764	0.35985	0.32521	0.89692	0.0461035	0.35764	0.33664	1.10975	0.23575	0.022207	0.35764	0.34407	365.052	0.39587	0.0279452
fam8611	0.03135	0.03445	0.0001	0.34844	0.0287062	0.03135	0.02823	0.0561	0.5925	0.0358295	0.03135	0.02698	0.08879	0.40023	0.0281126
fam8613	0.42496	0.4738	0.16164	0.0020134	0.00412481	0.42496	0.43122	0.36004	0.65511	0.0380213	0.42496	0.44593	0.16874	0.10536	0.0132572
fam8614	0.18749	0.12458	0.44249	0.01282	0.00718417	0.18749	0.19616	0.13099	0.6868	0.0391324	0.18749	0.19503	0.12767	0.67216	0.0379148
fam8616	0.03244	0.03446	0.0001	0.31139	0.0271537	0.03244	0.03296	0.0001	0.61888	0.0368341	0.03244	0.03187	0.03789	0.88167	0.043242
fam8617	0.13457	0.12057	0.26659	0.072527	0.0139574	0.13457	0.12881	0.20947	0.40821	0.0294368	0.13457	0.13771	0.08672	0.62303	0.0361948
fam8618	0.38183	0.34935	1.165	0.095956	0.0158752	0.38183	0.40127	0.26536	0.49349	0.0327702	0.38183	0.40926	0.09804	0.15615	0.0166819
fam8619	0.10989	0.12065	0.0377	0.22775	0.0231963	0.10989	0.1092	0.91119	1	0.05	0.10989	0.1006	0.20199	0.52473	0.0328158
fam8620	0.28796	0.27281	0.41898	0.32588	0.0278843	0.28796	0.28866	0.28203	0.9659	0.0469711	0.28796	0.2902	0.26153	0.88686	0.0433181
fam8624	0.2134	0.22882	0.0001	0.03193	0.0101522	0.2134	0.23397	0.0001	0.037508	0.00942161	0.2134	0.23618	0.0001	0.06879	0.0107458
fam8625	0.17899	0.1981	0.0001	0.2301	0.0232572	0.17899	0.16443	0.62086	0.32913	0.0264992	0.17899	0.20767	0.0001	0.061061	0.0101979
fam8626	0.20771	0.20048	0.29321	0.48639	0.0336834	0.20771	0.21648	0.13426	0.46564	0.0318265	0.20771	0.21191	0.11277	0.6265	0.0363014
fam8627	0.05138	0.04953	0.08318	0.67903	0.0396651	0.05138	0.04573	0.12693	0.29982	0.025175	0.05138	0.05138	0.0001	0.99194	0.0472603
fam8628	0.19964	0.21129	0.0001	0.046661	0.0118721	0.19964	0.05568	1.71393	5.2814e-05	0.000821918	0.19964	0.06494	1.0815	0.00098719	0.00150685
fam8629	0.11569	0.11914	0.09075	0.59952	0.0370472	0.11569	0.12071	0.03554	0.18775	0.0199391	0.11569	0.11097	0.19972	0.40321	0.0282648
fam8630	0.5151	0.49868	0.631	0.50957	0.0343531	0.5151	0.55631	0.13271	0.057832	0.0114764	0.5151	0.55659	0.20549	0.17862	0.0180822
fam8631	0.20771	0.23222	0.09737	0.43684	0.0319026	0.20771	0.11108	379.306	0.0027427	0.00293759	0.20771	0.14175	223.394	0.13438	0.0151446
fam8632	0.32594	0.29375	0.78186	0.17857	0.0205175	0.32594	0.26659	1.01223	0.0143	0.00604262	0.32594	0.36251	0.0001	0.026716	0.00683409
fam8633	0.21795	0.19064	0.48966	0.46441	0.0329528	0.21795	0.17199	0.75667	0.19926	0.0206545	0.21795	0.21795	0.0001	0.99269	0.0473364
fam8634	0.18028	0.19474	0.0001	0.0018387	0.00404871	0.18028	0.18742	0.06683	0.17969	0.019589	0.18028	0.18798	0.03392	0.13649	0.0152968
fam8635	0.08099	0.06795	0.3311	0.064995	0.013379	0.08099	0.08075	0.08902	0.96288	0.0468645	0.08099	0.08564	0.04196	0.50024	0.0318721
fam8636	0.0206	0.01656	0.04577	0.41044	0.0308828	0.0206	0.0191	0.05293	0.44844	0.0312633	0.0206	0.0226	0.0001	0.75581	0.0401979
fam8637	0.02271	0.02177	0.03229	0.73692	0.0415982	0.02271	0.02391	0.0001	0.38123	0.0285084	0.02271	0.02469	0.0001	0.44249	0.0298021
fam8638	0.16132	0.1688	0.1158	0.74448	0.0418113	0.16132	0.13831	0.4662	0.26989	0.0237443	0.16132	0.16132	3.37215	0.99563	0.0476408
fam8639	0.08842	0.09626	0.03905	0.14393	0.018691	0.08842	0.08799	0.09932	0.91718	0.0456012	0.08842	0.09236	0.05156	0.49782	0.0317808
fam8640	0.04245	0.04851	0.0001	0.19164	0.0212177	0.04245	0.046	0.0001	0.33441	0.0266971	0.04245	0.0307	999	0.012536	0.00453577
fam8641	0.16809	0.19012	0.04224	0.082779	0.0147793	0.16809	0.17021	0.14726	0.86105	0.0440639	0.16809	0.17012	0.13872	0.86953	0.0429224
fam8642	0.2652	0.25246	0.33226	0.31405	0.0272298	0.2652	0.2693	0.23186	0.68598	0.0390868	0.2652	0.2785	0.1545	0.21746	0.0204871
fam8643	0.31809	0.31256	999	0.32036	0.0275495	0.31809	0.36207	0.0001	0.22329	0.0215525	0.31809	0.25541	999	0.043724	0.00858447
fam8644	0.08412	0.08748	0.03221	0.30647	0.0268798	0.08412	0.0876	0.03681	0.35721	0.0277321	0.08412	0.09301	0.0001	0.025989	0.00678843
fam8645	0.21265	0.17193	0.45481	0.00094167	0.00322679	0.21265	0.20477	0.26198	0.48912	0.0325875	0.21265	0.23157	0.0001	0.015905	0.00526636
fam8646	0.4299	0.45483	0.0001	0.13198	0.01793	0.4299	0.45062	0.34495	0.55572	0.0346728	0.4299	0.42368	0.50196	0.82171	0.041796
fam8647	0.26858	0.1282	0.4878	0.0010597	0.00333333	0.26858	0.3005	0.0001	0.062439	0.0118417	0.26858	0.30421	0.07719	0.091791	0.012344
fam8649	0.30073	0.32263	0.16847	0.25458	0.0246119	0.30073	0.24596	0.72327	0.012692	0.00560122	0.30073	0.28793	0.9971	0.28694	0.0236834
fam8652	0.17616	0.14968	0.35665	0.00023208	0.00240487	0.17616	0.17014	0.24878	0.30811	0.0256317	0.17616	0.1761	0.85459	1	0.0490868
fam8653	0.17228	0.18902	0.04047	0.081169	0.0146575	0.17228	0.18296	0.08478	0.30584	0.0254947	0.17228	0.15245	0.62749	0.045298	0.0087519
fam8654	0.29767	0.16281	0.74003	5.0006e-05	0.00185692	0.29767	0.29331	0.3649	0.77166	0.0416743	0.29767	0.31253	0.10047	0.30672	0.0245814
fam8656	0.1147	0.11651	0.08374	0.65921	0.0390107	0.1147	0.11626	0.09537	0.75501	0.041172	0.1147	0.12383	0.0001	0.022722	0.00636225
fam8657	0.03408	0.03688	0.0001	0.3076	0.0269254	0.03408	0.01581	0.31003	0.002183	0.00266362	0.03408	0.03617	0.01145	0.74329	0.0398174
fam8658	0.35161	0.3681	0.0001	0.026125	0.00916286	0.35161	0.35959	0.24484	0.61082	0.0365297	0.35161	0.37225	0.193	0.29985	0.0241857
fam8660	0.39442	0.39838	0.37372	0.89339	0.0459817	0.39442	0.38935	0.53479	0.73585	0.0405175	0.39442	0.37709	999	0.18725	0.0186454
fam8661	0.17267	0.17659	0.1278	0.69085	0.04	0.17267	0.18055	0.0001	0.14596	0.0176712	0.17267	0.16885	0.1918	0.80348	0.0413699
fam8662	0.03596	0.03056	0.12614	0.044712	0.0116134	0.03596	0.03355	0.06478	0.35463	0.027656	0.03596	0.03017	0.07628	0.12069	0.0142922
fam8663	0.21329	0.23687	0.0689	0.087154	0.0151903	0.21329	0.14341	0.58745	0.0002453	0.0013242	0.21329	0.24212	0.0001	0.0057929	0.00316591
fam8664	0.08993	0.08066	0.48814	0.14418	0.0187215	0.08993	0.06704	0.62755	0.0078837	0.00455099	0.08993	0.09206	0.05971	0.72711	0.0394064
fam8665	0.15143	0.18879	0.0001	0.0025522	0.004414	0.15143	0.1467	0.24265	0.60436	0.0362709	0.15143	0.15257	0.13463	0.91644	0.0443531
fam8666	0.63737	0.48575	5.0491	0.0033643	0.00468798	0.63737	0.65437	0.55587	0.77528	0.0417808	0.63737	0.70668	0.22914	0.22425	0.0208828
fam8669	0.16246	0.16246	1.71509	1	0.049863	0.16246	0.16246	1.09337	1	0.0497565	0.16246	0.08094	111.527	0.10454	0.0131963
fam8670	0.10278	0.10257	0.10684	0.96172	0.047793	0.10278	0.10856	0.0001	0.15959	0.018417	0.10278	0.10038	0.13842	0.6921	0.0383562
fam8671	0.07574	0.062	0.18753	0.061131	0.0130289	0.07574	0.07984	0.0346	0.45024	0.0313546	0.07574	0.07825	0.0001	0.61461	0.0358904
fam8673	0.20973	0.2329	0.08359	0.012924	0.00721461	0.20973	0.22588	0.02224	0.015889	0.00633181	0.20973	0.12794	0.91714	2.4944e-06	0.000258752
fam8674	0.16535	0.17714	0.0001	0.27744	0.0256621	0.16535	0.17692	0.0001	0.28344	0.0244292	0.16535	0.17852	0.0001	0.44431	0.0299087
fam8676	0.06135	0.06168	0.05573	0.9272	0.0467428	0.06135	0.06162	0.05974	0.96931	0.0470624	0.06135	0.05527	0.12519	0.37532	0.0271385
fam8677	0.20135	0.22019	0.0001	0.0091698	0.00652968	0.20135	0.20444	0.14753	0.71248	0.039863	0.20135	0.20035	0.2201	0.90998	0.0441096
fam8678	0.15324	0.18565	0.05908	0.0095206	0.00662101	0.15324	0.15595	0.0001	0.41853	0.0299391	0.15324	0.12313	0.32254	0.025295	0.00666667
fam8680	0.09861	0.0973	0.11262	0.79302	0.0431811	0.09861	0.10179	0.07435	0.57531	0.035312	0.09861	0.10082	0.08448	0.72736	0.0394216
fam8681	0.70826	0.69992	0.74076	0.92758	0.0467884	0.70826	0.70826	1.63252	1	0.0489193	0.70826	0.71689	0.61151	0.89484	0.0435921
fam8682	0.33451	0.32945	0.4176	0.77885	0.0427245	0.33451	0.31542	0.63657	0.34365	0.0270472	0.33451	0.32024	0.46824	0.67997	0.0380518
fam8684	0.32281	0.18435	1.0595	5.2384e-09	0.000517504	0.32281	0.34678	0.11119	0.25097	0.0229224	0.32281	0.34556	0.2472	0.40062	0.0281583
fam8685	0.28349	0.27564	0.82263	0.32425	0.027793	0.28349	0.31803	0.0001	0.011557	0.00537291	0.28349	0.30397	0.15553	0.32552	0.0252207
fam8687	0.25608	0.2483	0.33023	0.58625	0.0366819	0.25608	0.26312	0.22347	0.70541	0.039726	0.25608	0.26944	0.14162	0.40653	0.0284627
fam8688	0.07042	0.06955	0.08964	0.77873	0.0427093	0.07042	0.0634	0.16367	0.11455	0.0155708	0.07042	0.07367	0.04508	0.50595	0.0320548
fam8689	0.13115	0.13514	0.09804	0.62243	0.0377626	0.13115	0.13657	0.0001	0.12362	0.0162253	0.13115	0.13678	0.05873	0.43545	0.0295129
fam8690	0.04833	0.04745	0.0605	0.8364	0.0444901	0.04833	0.05211	0.0001	0.20564	0.0207915	0.04833	0.05123	0.0001	0.31725	0.0249772
fam8691	0.03508	0.03508	0.0001	0.99887	0.0490107	0.03508	0.03508	0.0001	0.99447	0.0483562	0.03508	0.03509	0.27044	1	0.0485845
fam8692	0.2837	0.29254	0.21145	0.46367	0.0329376	0.2837	0.28484	0.27311	0.92963	0.0458295	0.2837	0.28924	0.23265	0.70303	0.0386454
fam8693	0.0322	0.03828	0.0001	0.021158	0.00838661	0.0322	0.03726	0.0001	0.034958	0.0091933	0.0322	0.03433	0.0001	0.16624	0.0172603
fam8694	0.28838	0.29558	0.20266	0.7256	0.0411568	0.28838	0.32305	0.06295	0.088103	0.0137595	0.28838	0.29092	0.25551	0.90942	0.0440944
fam8695	0.03859	0.0407	0.02179	0.52984	0.0348706	0.03859	0.04284	0.0001	0.079655	0.0133181	0.03859	0.0362	0.1073	0.38296	0.0274886
fam8696	0.07168	0.07874	0.0001	0.072339	0.0138965	0.07168	0.07526	0.0001	0.20273	0.0207458	0.07168	0.07804	0.0001	0.08077	0.0117504
fam8698	0.6083	0.63376	0.30943	0.29844	0.0265297	0.6083	0.58792	0.69784	0.59874	0.0360578	0.6083	0.61967	0.37822	0.68871	0.0382648
fam8699	0.07401	0.08276	0.00932	0.23773	0.0237443	0.07401	0.05899	0.24657	0.05713	0.0113699	0.07401	0.07026	0.2021	0.44132	0.0297412
fam8700	0.03181	0.03437	0.0001	0.26711	0.0252511	0.03181	0.03387	0.0001	0.32515	0.0263166	0.03181	0.03711	0.0001	0.12684	0.014688
fam8701	0.18715	0.18493	0.20769	0.82949	0.0442314	0.18715	0.18205	0.34154	0.52659	0.033653	0.18715	0.19309	0.14741	0.6326	0.0365449
fam8702	0.25667	0.26851	0.16181	0.34762	0.0286606	0.25667	0.24745	0.40037	0.41696	0.0298478	0.25667	0.25772	0.24179	0.93489	0.0448706
fam8703	0.01891	0.02113	0.0001	0.19344	0.0213851	0.01891	0.02009	0.0001	0.33888	0.0268189	0.01891	0.02193	0.0001	0.13405	0.0150533
fam8705	0.02437	0.02516	0.0001	0.72722	0.0412481	0.02437	0.02568	0.0001	0.65841	0.0381431	0.02437	0.02783	0.0001	0.48079	0.0312329
fam8706	0.38375	0.40979	0.17067	0.21386	0.0225571	0.38375	0.37869	0.46768	0.83144	0.0433486	0.38375	0.39684	0.18051	0.49576	0.0317504
fam8707	0.21147	0.16843	0.58195	0.00021003	0.00231355	0.21147	0.19835	0.31138	0.22175	0.0213851	0.21147	0.20721	0.30637	0.61451	0.0358752
fam8709	0.01319	0.01416	0.0001	0.59964	0.0370624	0.01319	0.01443	0.0001	0.55446	0.0345967	0.01319	0.01301	19.4731	1	0.0483257
fam8710	0.19625	0.18834	0.26532	0.50981	0.0343683	0.19625	0.19094	0.24045	0.71558	0.0399696	0.19625	0.19257	0.23059	0.79862	0.0412177
fam8711	0.17994	0.12736	0.36195	0.068221	0.0136073	0.17994	0.19303	0.10776	0.50638	0.0331355	0.17994	0.1769	0.20143	0.9055	0.0439422
fam8712	0.32545	0.33706	0.19151	0.20469	0.0219939	0.32545	0.33979	0.10994	0.084192	0.0135616	0.32545	0.34392	0.13981	0.12689	0.0147184
fam8713	0.08215	0.08381	0.0001	0.18537	0.0207915	0.08215	0.07105	0.17236	0.24542	0.0225723	0.08215	0.06477	1.61631	0.019807	0.00595129
fam8714	0.2719	0.27509	0.2424	0.78763	0.0430137	0.2719	0.26929	0.2983	0.82295	0.0430898	0.2719	0.28622	0.17032	0.27217	0.022968
fam8715	0.09822	0.10055	0.06442	0.47586	0.0333638	0.09822	0.10444	0.0001	0.0065499	0.00415525	0.09822	0.10421	0.03041	0.13652	0.015312
fam8716	0.25758	0.25025	0.45585	0.35551	0.029102	0.25758	0.30615	0.00139	0.0069754	0.00429224	0.25758	0.31544	0.0001	0.00024401	0.00086758
fam8717	0.15017	0.13258	0.32807	0.049251	0.0120548	0.15017	0.16025	0.05488	0.15095	0.0179756	0.15017	0.15975	0.0001	0.034997	0.00783866
fam8718	0.31267	0.31052	0.35138	0.76492	0.0423592	0.31267	0.34563	0.11115	0.0084256	0.00467275	0.31267	0.33642	0.07926	0.061935	0.0102588
fam8719	0.0949	0.0741	0.43137	0.18272	0.0206849	0.0949	0.11189	0.0001	0.0118	0.00546423	0.0949	0.01247	0.7166	1.9082e-07	0.000152207
fam8720	0.11715	0.1274	0.04937	0.28957	0.0261948	0.11715	0.12488	0.0001	0.033816	0.0091172	0.11715	0.10949	0.20031	0.4216	0.0289802
fam8721	0.09611	0.09715	0.08112	0.8709	0.0452968	0.09611	0.09455	0.1048	0.90025	0.0452511	0.09611	0.09754	0.08333	0.88793	0.043379
fam8722	0.36337	0.35648	0.96909	0.44423	0.032207	0.36337	0.38175	0.24167	0.2883	0.0247489	0.36337	0.35924	0.47006	0.78851	0.041035
fam8723	0.04779	0.05094	0.0001	0.39075	0.0303957	0.04779	0.04727	0.05248	0.91648	0.045586	0.04779	0.05135	0.0001	0.17058	0.0176408
fam8724	0.14608	0.18415	0.0001	0.058067	0.0127854	0.14608	0.0857	0.83116	0.10994	0.0152207	0.14608	0.06183	999	0.024234	0.00652968
fam8725	0.40328	0.42941	0.18152	0.23318	0.023516	0.40328	0.44048	0.0001	0.031962	0.00884323	0.40328	0.43435	0.21243	0.322	0.0250989
fam8726	0.04903	0.05936	0.0001	0.011775	0.00700152	0.04903	0.05049	0.0001	0.25136	0.0229985	0.04903	0.05096	0.0001	0.30161	0.0243379
fam8727	0.09125	0.09573	0.0447	0.45505	0.0326484	0.09125	0.09667	0.036	0.62707	0.0371233	0.09125	0.0912	0.09153	0.99701	0.0477473
fam8728	0.0369	0.03361	0.1299	0.41435	0.0310807	0.0369	0.04047	0.0001	0.24307	0.0225419	0.0369	0.03685	0.03733	0.99202	0.0472755
fam8729	0.15838	0.15581	0.19377	0.70891	0.0405327	0.15838	0.16047	0.12397	0.69502	0.0394064	0.15838	0.15966	0.14008	0.85111	0.0424201
fam8730	0.0001	0.0001	0.0001	1	0.0492237	0.0001	0.0001	0.0001	1	0.0490563	0.0001	0.0001	0.0001	1	0.0483866
fam8731	0.27015	0.28777	0.07927	0.15018	0.0190563	0.27015	0.26605	0.35224	0.7234	0.040137	0.27015	0.2731	0.17634	0.73426	0.0395434
fam8732	0.05567	0.05639	0.0001	0.78811	0.0430441	0.05567	0.0496	0.08854	0.54826	0.0343531	0.05567	0.03863	0.20307	0.075723	0.0114764
fam8733	0.25196	0.18846	0.6933	4.0934e-05	0.00179604	0.25196	0.25134	0.26711	0.95081	0.0465449	0.25196	0.26457	0.17158	0.39362	0.0278539
fam8734	0.23371	0.23834	0.0001	0.37715	0.0298782	0.23371	0.25012	0.0001	0.051097	0.0107154	0.23371	0.27313	0.0001	0.056523	0.00983257
fam8735	0.15454	0.12359	0.41126	1.8043e-07	0.000791476	0.15454	0.15397	0.16192	0.89764	0.0451903	0.15454	0.15659	0.11406	0.53291	0.0331507
fam8736	0.03441	0.03274	0.07085	0.39409	0.0304718	0.03441	0.03851	0.0001	0.033388	0.00901065	0.03441	0.03827	0.0001	0.04236	0.00843227
fam8737	0.02876	0.03138	0.0001	0.43147	0.0316895	0.02876	0.02998	0.0001	0.58811	0.0356925	0.02876	0.02876	0.0001	0.99549	0.0475951
fam8738	0.31901	0.33043	0.10233	0.31026	0.0270776	0.31901	0.3398	0.17293	0.32378	0.0262405	0.31901	0.40355	0.0001	0.00013434	0.000730594
fam8740	0.14146	0.15002	0.0001	0.18965	0.0210198	0.14146	0.02918	0.58061	0.0012373	0.0021309	0.14146	0.04467	1.20134	0.013502	0.00468798
fam8741	0.30203	0.28626	0.62112	0.28078	0.0258447	0.30203	0.30779	0.19332	0.64957	0.0378539	0.30203	0.33331	0.05107	0.055256	0.00968036
fam8742	0.2029	0.14118	0.64182	0.00080171	0.00307458	0.2029	0.21847	0.05846	0.28074	0.0243075	0.2029	0.23858	0.01769	0.031722	0.00751903
fam8744	0.09545	0.10181	0.03926	0.1842	0.0207458	0.09545	0.09314	0.14081	0.65603	0.0380518	0.09545	0.10774	0.02447	0.060308	0.010137
fam8745	0.20546	0.14197	0.56377	0.00018859	0.002207	0.20546	0.21912	0.08706	0.27136	0.0238356	0.20546	0.20546	0.0001	0.98503	0.0465449
fam8746	0.07238	0.07688	0.0001	0.33356	0.0281431	0.07238	0.08496	0.0001	0.24551	0.0225875	0.07238	0.07238	0.0001	0.9926	0.0473212
fam8747	0.14149	0.14465	0.09857	0.51434	0.034551	0.14149	0.14316	0.11567	0.74433	0.0408219	0.14149	0.14323	0.12616	0.81875	0.0417047
fam8748	0.18328	0.19025	0.10184	0.12519	0.0175799	0.18328	0.19279	0.05369	0.013667	0.00593607	0.18328	0.1928	0.08948	0.070173	0.0108828
fam8750	0.2064	0.18559	0.37772	0.087763	0.0152664	0.2064	0.2532	0.0001	0.00018207	0.00117199	0.2064	0.25394	0.01372	0.0029865	0.00229833
fam8751	0.37802	0.38453	0.2655	0.58331	0.0366362	0.37802	0.37959	0.34673	0.89574	0.0451446	0.37802	0.39365	0.11496	0.25211	0.0221461
fam8753	0.18221	0.18146	0.18913	0.94112	0.0472603	0.18221	0.20826	0.0001	0.0040649	0.00340944	0.18221	0.19919	0.0001	0.023757	0.00645358
fam8754	0.28577	0.24605	0.45282	0.090927	0.0156012	0.28577	0.32818	0.0001	0.009629	0.00494673	0.28577	0.3022	0.18997	0.5056	0.0320396
fam8755	0.0001	0.0001	0.0001	1	0.0496195	0.0001	0.0001	0.0001	1	0.0495129	0.0001	0.0001	0.0001	1	0.0491172
fam8757	0.08564	0.09149	0.01865	0.071486	0.0138356	0.08564	0.09271	0.01544	0.051171	0.0107306	0.08564	0.10164	0.0001	0.00045575	0.00106545
fam8760	0.21241	0.21451	0.19481	0.83447	0.0444292	0.21241	0.20854	0.28019	0.65084	0.0378843	0.21241	0.22844	0.0985	0.15067	0.0161796
fam8761	0.02916	0.03212	0.0001	0.54588	0.0354338	0.02916	0.04242	0.0001	0.24063	0.0224505	0.02916	0.01895	0.06331	0.44658	0.0300457
fam8763	0.27161	0.29187	0.02911	0.0058904	0.005586	0.27161	0.20734	1.02518	0.0053063	0.0038965	0.27161	0.19724	1.45212	0.0014999	0.0017656
fam8764	0.15933	0.15344	0.20019	0.50651	0.0342618	0.15933	0.16686	0.09345	0.28047	0.0242922	0.15933	0.16335	0.12732	0.64035	0.036758
fam8765	0.15674	0.16165	0.11926	0.70978	0.0406393	0.15674	0.16915	0.0001	0.088495	0.01379	0.15674	0.15428	0.18842	0.82929	0.041933
fam8766	0.03269	0.03922	0.0001	0.035175	0.0105479	0.03269	0.03586	0.0001	0.13374	0.0168645	0.03269	0.03525	0.0001	0.17843	0.0180365
fam8768	0.21881	0.16143	0.55341	1.0637e-05	0.00143075	0.21881	0.22415	0.12443	0.42984	0.0305327	0.21881	0.22391	0.14562	0.51674	0.032481
fam8769	0.07758	0.08243	0.0001	0.053607	0.0123897	0.07758	0.08082	0.0001	0.1202	0.0159361	0.07758	0.08073	0.0001	0.22472	0.0209132
fam8771	0.2598	0.23862	0.62868	0.28058	0.0258143	0.2598	0.19592	1.02082	0.0038142	0.00331811	0.2598	0.25789	0.34257	0.85605	0.0425723
fam8772	0.16355	0.16644	0.13926	0.7419	0.0417047	0.16355	0.11593	0.50438	3.4616e-05	0.000684932	0.16355	0.17091	0.04567	0.21072	0.0201826
fam8773	0.11158	0.10331	1.05363	0.25455	0.0245967	0.11158	0.09912	0.57884	0.24643	0.0226332	0.11158	0.10725	0.14761	0.78698	0.0409893
fam8775	0.48	0.49753	0.21976	0.38002	0.0299696	0.48	0.47672	0.63975	0.81188	0.0428767	0.48	0.48569	0.27096	0.70111	0.038554
fam8777	0.10232	0.10939	0.0001	0.20486	0.0220091	0.10232	0.10232	0.0001	0.98424	0.0476256	0.10232	0.09703	0.13899	0.72485	0.0392998
fam8779	0.1453	0.14905	0.10709	0.74453	0.0418265	0.1453	0.14703	0.10022	0.80489	0.0427245	0.1453	0.16377	0.0001	0.012675	0.00455099
fam8780	0.46699	0.44858	1.05332	0.139	0.0183409	0.46699	0.459	0.65895	0.64581	0.0377321	0.46699	0.4572	0.61607	0.63801	0.0366514
fam8782	0.17675	0.16107	0.40521	0.025122	0.00898021	0.17675	0.15977	0.36963	0.03904	0.00952816	0.17675	0.18857	0.07649	0.1492	0.0160731
fam8783	0.15571	0.16153	0.1254	0.78669	0.042968	0.15571	0.1557	0.75938	1	0.0488737	0.15571	0.17069	0.08975	0.52249	0.0327245
fam8784	0.26392	0.25299	0.36688	0.37476	0.0297565	0.26392	0.27107	0.20397	0.49142	0.032618	0.26392	0.26426	0.26101	0.98043	0.0463318
fam8786	0.12621	0.13498	0.0001	0.23276	0.0234703	0.12621	0.11451	0.27991	0.37861	0.0284018	0.12621	0.12286	0.1834	0.76048	0.0403653
fam8787	0.59548	0.43462	2.03076	0.015487	0.00762557	0.59548	0.56698	0.68448	0.72367	0.0401522	0.59548	0.62033	0.31527	0.65247	0.0371385
fam8788	0.19444	0.20804	0.04523	0.10578	0.0163927	0.19444	0.21622	0.0001	0.0052415	0.00385084	0.19444	0.19877	0.0001	0.71722	0.0390563
fam8790	0.32105	0.32359	0.29158	0.90066	0.04621	0.32105	0.32217	0.31154	0.96333	0.046895	0.32105	0.32486	0.29466	0.90315	0.0438965
fam8791	0.13632	0.12456	0.30412	0.254	0.0245814	0.13632	0.137	0.12462	0.94087	0.0462253	0.13632	0.1541	0.0001	0.032713	0.00764079
fam8793	0.04637	0.05133	0.0001	0.084476	0.0150076	0.04637	0.04962	0.0001	0.15869	0.0183866	0.04637	0.0515	0.0001	0.36978	0.0268798
fam8794	0.24204	0.25343	0.13061	0.41657	0.0311263	0.24204	0.24278	0.23508	0.96669	0.0469863	0.24204	0.24987	0.12164	0.55384	0.0338508
fam8795	0.07506	0.00441	0.27201	2.9636e-09	0.000410959	0.07506	0.07777	0.0001	0.18958	0.0200304	0.07506	0.08205	0.0001	0.080337	0.0116895
fam8796	0.35609	0.36302	0.19566	0.42234	0.031309	0.35609	0.38665	0.16248	0.10997	0.0152359	0.35609	0.36216	0.27506	0.71014	0.0388889
fam8797	0.19627	0.12997	0.60724	0.00033941	0.0025723	0.19627	0.19063	0.23058	0.75182	0.0410807	0.19627	0.20196	0.0001	0.29562	0.0240487
fam8798	0.44358	0.44905	0.36275	0.73265	0.0414155	0.44358	0.4997	0.20373	0.077254	0.013105	0.44358	0.42758	0.84924	0.48368	0.0313394
fam8799	0.14255	0.15077	0.0001	0.14792	0.0189346	0.14255	0.15235	0.0001	0.25248	0.0230289	0.14255	0.15587	0.0001	0.20535	0.0196651
fam8800	0.38722	0.39996	0.25863	0.57724	0.0364384	0.38722	0.38723	0.0001	0.9901	0.0481583	0.38722	0.37882	0.60612	0.77431	0.0408371
fam8801	0.02509	0.02682	0.0001	0.41136	0.0309285	0.02509	0.02631	0.0001	0.53308	0.0338204	0.02509	0.01727	0.12404	0.12161	0.0143531
fam8802	0.37072	0.38784	0.24296	0.28264	0.0259209	0.37072	0.3912	0.20957	0.18789	0.0199543	0.37072	0.37155	0.3561	0.9545	0.0453881
fam8803	0.11413	0.11098	0.18333	0.27316	0.0254947	0.11413	0.12882	0.01085	0.0035422	0.00322679	0.11413	0.12262	0.0001	0.008633	0.00385084
fam8804	0.11597	0.12119	0.05543	0.29635	0.0264384	0.11597	0.1213	0.05775	0.27519	0.0240487	0.11597	0.11924	0.09166	0.66709	0.0377473
fam8805	0.03164	0.03478	0.0001	0.23565	0.0236377	0.03164	0.03317	0.0001	0.40981	0.0294825	0.03164	0.03602	0.0001	0.16914	0.0174581
fam8807	0.45421	0.43126	0.6517	0.52131	0.0346728	0.45421	0.40262	0.77072	0.28185	0.0243531	0.45421	0.45427	0.45307	0.9984	0.0478387
fam8808	0.0508	0.04832	0.06828	0.77621	0.0425875	0.0508	0.03802	0.1538	0.1802	0.0196651	0.0508	0.05651	0.0001	0.27499	0.0232268
fam8809	0.27667	0.31952	0.13609	0.32542	0.0278234	0.27667	0.25538	999	0.42208	0.0301522	0.27667	0.27625	0.2871	0.9833	0.0464688
fam8810	0.04823	0.05476	0.0001	0.24555	0.0241248	0.04823	0.04252	0.14072	0.39958	0.0290868	0.04823	0.04887	0.0001	0.85455	0.0425266
fam8812	0.28208	0.29521	0.14623	0.26277	0.0250076	0.28208	0.24298	0.60173	0.10056	0.0144749	0.28208	0.25192	0.73796	0.20065	0.0194825
fam8813	0.21256	0.15337	0.35493	0.0010791	0.00336377	0.21256	0.18381	1.67647	0.037025	0.00937595	0.21256	0.21221	0.21842	0.97652	0.0461187
fam8815	0.32322	0.28881	0.50394	0.25053	0.0243683	0.32322	0.29014	999	0.11654	0.015723	0.32322	0.30521	999	0.53262	0.0331355
fam8816	0.1784	0.16471	0.26448	0.26066	0.0249163	0.1784	0.19049	0.05176	0.13059	0.0165906	0.1784	0.19184	0.0001	0.031884	0.00753425
fam8817	0.2379	0.26865	0.0001	0.0011361	0.0034551	0.2379	0.24976	0.0001	0.14177	0.0173668	0.2379	0.16202	0.63316	0.026884	0.00686454
fam8818	0.21065	0.21505	0.18681	0.83478	0.0444749	0.21065	0.18081	0.57099	0.09966	0.014414	0.21065	0.22121	0.02156	0.48406	0.0313699
fam8819	0.1322	0.1255	0.19469	0.38197	0.0300913	0.1322	0.13317	0.09382	0.78024	0.0420244	0.1322	0.14262	0.0001	0.022383	0.00625571
fam8821	0.2815	0.28078	0.29116	0.95747	0.0477017	0.2815	0.28273	0.27055	0.93576	0.0460122	0.2815	0.28038	0.29963	0.93723	0.0449315
fam8822	0.0001	0.0001	0.0001	1	0.0494825	0.0001	0.0001	0.0001	1	0.0492237	0.0001	0.0001	0.0001	1	0.0487367
fam8823	0.09932	0.09996	0.08995	0.83468	0.0444444	0.09932	0.0935	0.14002	0.41942	0.03	0.09932	0.08699	0.24644	0.06648	0.0105327
fam8824	0.23027	0.24208	0.05661	0.053159	0.012344	0.23027	0.2509	0.05788	0.011751	0.00543379	0.23027	0.23634	0.08908	0.4296	0.0291933
fam8825	0.0058	0.00658	0.0001	0.62175	0.0377321	0.0058	0.00599	0.0001	0.80316	0.0426636	0.0058	0.00654	0.0001	0.63021	0.0364688
fam8826	0.04221	0.05275	0.0001	0.021547	0.00846271	0.04221	0.04409	0.0001	0.43567	0.0307154	0.04221	0.01589	0.64821	5.5558e-05	0.000624049
fam8827	0.17309	0.16316	0.6453	0.35696	0.0291324	0.17309	0.15675	0.39661	0.27755	0.0241248	0.17309	0.16493	0.24246	0.66601	0.0377017
fam8828	0.01829	0.01924	0.0001	0.59075	0.0367884	0.01829	0.01943	0.0001	0.55904	0.0347945	0.01829	0.02009	0.0001	0.46691	0.030761
fam8829	0.29747	0.25933	0.61495	0.084265	0.0149772	0.29747	0.32349	0.0001	0.010815	0.00511415	0.29747	0.31914	0.0001	0.023695	0.00643836
fam8830	0.06377	0.07089	0.0001	0.054978	0.0125571	0.06377	0.06257	0.08008	0.79194	0.0422983	0.06377	0.06591	0.0001	0.29613	0.0240791
fam8831	0.10982	0.10433	0.1696	0.50602	0.0342466	0.10982	0.11558	0.0001	0.14002	0.0172755	0.10982	0.12917	0.0001	0.0080768	0.00366819
fam8833	0.13428	0.13794	0.0823	0.51015	0.034414	0.13428	0.09215	0.3817	0.010328	0.00505327	0.13428	0.08558	0.84492	0.0012238	0.00165906
fam8834	0.20915	0.19381	0.28324	0.65056	0.0387519	0.20915	0.23344	0.0001	0.17971	0.0196043	0.20915	0.21821	0.0001	0.4052	0.028417
fam8835	0.22164	0.16092	0.45224	0.0080863	0.00622527	0.22164	0.23683	0.08597	0.23296	0.0220396	0.22164	0.21984	0.24011	0.90541	0.0439269
fam8836	0.21433	0.18072	0.65321	0.025112	0.00894977	0.21433	0.32924	0.03165	0.0020093	0.0025723	0.21433	0.25194	0.08062	0.25222	0.0221613
fam8838	0.1031	0.12442	0.0001	0.017472	0.0078691	0.1031	0.07217	0.4112	0.00419	0.00348554	0.1031	0.10734	0.0001	0.33811	0.0256469
fam8839	0.12972	0.1427	0.00465	0.088787	0.0153425	0.12972	0.13157	0.08454	0.68724	0.0391629	0.12972	0.14165	0.0001	0.13744	0.0153577
fam8840	0.42737	0.38912	0.53428	0.7208	0.0410046	0.42737	0.42736	999	0.98559	0.0477473	0.42737	0.35897	999	0.12866	0.0147945
fam8841	0.11428	0.11567	0.08606	0.78683	0.0429985	0.11428	0.11388	0.11767	0.96458	0.0469254	0.11428	0.12669	0.0001	0.079368	0.0116286
fam8842	0.15022	0.09701	0.32276	0.072422	0.0139269	0.15022	0.10139	0.44602	0.042284	0.00986301	0.15022	0.15738	0.0001	0.34137	0.0257382
fam8843	0.03949	0.04327	0.0001	0.3553	0.0290868	0.03949	0.0263	0.15711	0.10429	0.0147945	0.03949	0.03507	0.10301	0.53938	0.0333486
fam8844	0.42798	0.43519	0.32828	0.58116	0.0365449	0.42798	0.46564	0.08581	0.0065159	0.00414003	0.42798	0.44504	0.25981	0.58017	0.0347489
fam8847	0.08503	0.07618	0.1802	0.30199	0.0266819	0.08503	0.05536	0.24566	0.0074048	0.004414	0.08503	0.09299	0.0001	0.056681	0.00987823
fam8848	0.17416	0.15441	0.51179	0.090677	0.0155556	0.17416	0.15202	0.50479	0.11386	0.0154947	0.17416	0.19614	0.0001	0.038466	0.00809741
fam8849	0.13087	0.12655	0.1654	0.70435	0.0403805	0.13087	0.13311	0.0001	0.28513	0.0245814	0.13087	0.13623	0.0001	0.3925	0.0277778
fam8850	0.0343	0.032	0.05178	0.67014	0.0393912	0.0343	0.03616	0.0001	0.32444	0.0262709	0.0343	0.03555	0.0001	0.54967	0.0337291
fam8853	0.01937	0.01371	0.05138	0.2162	0.0227093	0.01937	0.02048	0.0001	0.48646	0.0325114	0.01937	0.02122	0.0001	0.37083	0.0269406
fam8854	0.07755	0.07831	0.07274	0.90217	0.0462405	0.07755	0.07983	0.0001	0.16858	0.0188889	0.07755	0.08401	0.0001	0.037088	0.00805175
fam8855	0.08966	0.08986	0.08574	0.96929	0.0479604	0.08966	0.09235	0.05778	0.67175	0.0385845	0.08966	0.09605	0.0001	0.17182	0.0177321
fam8856	0.42464	0.39481	1.01305	0.26732	0.0252664	0.42464	0.44159	0.27935	0.56101	0.0348706	0.42464	0.42625	0.4126	0.96657	0.0457991
fam8857	0.19453	0.05411	0.60307	4.2036e-11	0.000258752	0.19453	0.22132	0.0001	0.0015346	0.00229833	0.19453	0.2179	0.0001	0.0035695	0.0024962
fam8858	0.05655	0.07011	0.0001	0.20942	0.0222374	0.05655	0.06123	0.0001	0.44458	0.031035	0.05655	0.06005	0.0001	0.74142	0.0397869
fam8859	0.09742	0.09114	0.23302	0.34673	0.0286149	0.09742	0.09219	0.21283	0.40279	0.0292085	0.09742	0.09286	0.14823	0.61157	0.0357534
fam8860	0.0508	0.04499	0.21895	0.30531	0.0268037	0.0508	0.05093	0.04995	0.99171	0.0482192	0.0508	0.05079	1.6826	1	0.0496499
fam8861	0.42689	0.42154	0.44353	0.90547	0.0463166	0.42689	0.44481	0.35811	0.67705	0.0387976	0.42689	0.44651	0.0001	0.31234	0.024825
fam8862	0.11158	0.10218	0.1849	0.083971	0.0149467	0.11158	0.11673	0.05422	0.21503	0.0210959	0.11158	0.11361	0.07482	0.58351	0.0349163
fam8863	0.20001	0.20666	0.0001	0.24635	0.0241553	0.20001	0.21885	0.05587	0.18193	0.0197108	0.20001	0.0603	1.0944	0.00019324	0.000821918
fam8864	0.26692	0.25364	0.61022	0.35966	0.0291933	0.26692	0.22568	0.91357	0.11034	0.0152816	0.26692	0.22146	999	0.045777	0.00879757
fam8865	0.11094	0.12269	0.0001	0.082781	0.0148097	0.11094	0.12037	0.0001	0.12877	0.0165145	0.11094	0.12576	0.0001	0.057982	0.00998478
fam8866	0.38725	0.36209	999	0.42878	0.031583	0.38725	0.39133	0.341	0.89179	0.0450533	0.38725	0.37835	999	0.5296	0.0330289
fam8867	0.23133	0.23992	0.08082	0.30276	0.0267275	0.23133	0.25794	0.07408	0.12624	0.0164231	0.23133	0.21765	0.59118	0.36619	0.0267428
fam8868	0.93259	0.89017	1.3169	0.25499	0.0246271	0.93259	0.90477	1.34759	0.35643	0.0277017	0.93259	0.85905	2.20968	0.030884	0.00738204
fam8869	0.04859	0.05068	0.0001	0.35322	0.0289498	0.04859	0.05403	0.0001	0.14343	0.017519	0.04859	0.04859	0.0001	0.98754	0.0468341
fam8870	0.25109	0.247	0.48365	0.55989	0.0358752	0.25109	0.1535	0.55669	0.093719	0.01414	0.25109	0.13188	999	0.0476	0.00891933
fam8871	0.35311	0.36999	0.0001	0.0034116	0.00471842	0.35311	0.36099	0.25177	0.59796	0.0360274	0.35311	0.37047	0.09674	0.28652	0.0236682
fam8872	0.25933	0.24751	0.40379	0.43724	0.0319178	0.25933	0.23887	0.39803	0.3756	0.0283257	0.25933	0.2755	0.17544	0.51322	0.0323592
fam8873	0.33184	0.3205	0.49192	0.47575	0.0333486	0.33184	0.44709	0.0001	1.1367e-05	0.000532725	0.33184	0.45209	0.0001	4.8995e-06	0.000289193
fam8874	0.4333	0.36	0.90147	0.00088236	0.00315068	0.4333	0.45083	0.25177	0.40989	0.0295129	0.4333	0.47604	0.25984	0.15247	0.0163775
fam8876	0.10456	0.11133	0.02824	0.13993	0.018417	0.10456	0.10803	0.07965	0.58777	0.0356773	0.10456	0.10751	0.06697	0.56408	0.0342466
fam8877	0.18865	0.20118	0.0334	0.074303	0.0141705	0.18865	0.20615	0.0001	0.12175	0.0161187	0.18865	0.18697	0.21228	0.87574	0.0430594
fam8878	0.08151	0.08905	0.03112	0.23087	0.0233181	0.08151	0.05963	0.39917	0.0011104	0.00197869	0.08151	0.08488	0.0001	0.35181	0.0260731
fam8879	0.23386	0.23986	0.13214	0.3811	0.0300457	0.23386	0.22013	0.74552	0.054361	0.0110807	0.23386	0.25192	0.06899	0.051398	0.00934551
fam8880	0.20148	0.18542	0.36519	0.16886	0.0199696	0.20148	0.2035	0.16723	0.86073	0.0440487	0.20148	0.21181	0.04449	0.47982	0.0312024
fam8881	0.02734	0.02523	0.0506	0.45929	0.0328006	0.02734	0.02902	0.0001	0.20058	0.0207306	0.02734	0.0285	0.0001	0.43581	0.0295282
fam8882	0.11797	0.12008	0.09216	0.8333	0.0443836	0.11797	0.11054	0.18782	0.6287	0.0372146	0.11797	0.12951	0.0001	0.4214	0.028965
fam8883	0.44109	0.42057	0.56642	0.23393	0.0235769	0.44109	0.44849	0.35852	0.53737	0.0339422	0.44109	0.43911	0.47695	0.86351	0.0428006
fam8884	0.21593	0.21434	0.24181	0.8784	0.0455708	0.21593	0.23612	0.05344	0.11928	0.01586	0.21593	0.2107	0.33891	0.76053	0.0403805
fam8885	0.09495	0.01157	0.25189	5.0351e-09	0.000502283	0.09495	0.09717	0.0001	0.22709	0.0217352	0.09495	0.09748	0.0001	0.21738	0.0204718
fam8887	0.17795	0.06966	0.55934	5.7345e-07	0.000882801	0.17795	0.17981	0.15623	0.8538	0.0438204	0.17795	0.18166	0.0001	0.5786	0.0346728
fam8888	0.17396	0.07493	0.53449	1.0602e-06	0.00100457	0.17396	0.18381	0.0001	0.23988	0.0223744	0.17396	0.18601	0.0001	0.22142	0.0206849
fam8889	0.49607	0.45955	0.68193	0.30787	0.0269863	0.49607	0.45982	1.48455	0.1639	0.0186454	0.49607	0.48235	0.63298	0.6833	0.0381126
fam8890	0.15897	0.14871	999	0.14684	0.0188737	0.15897	0.05625	0.53864	0.014185	0.0060274	0.15897	0.07918	999	0.097965	0.0127702
fam8891	0.39297	0.348	0.80804	0.0016646	0.00388128	0.39297	0.36125	0.78077	0.0042733	0.0035312	0.39297	0.39456	0.37828	0.90726	0.044003
fam8893	0.56645	0.44006	1.05068	0.0081418	0.00625571	0.56645	0.54021	3.40101	0.10267	0.0146271	0.56645	0.61791	0.0436	0.014894	0.00509893
fam8894	0.22578	0.1829	0.6313	0.0012704	0.00354642	0.22578	0.24854	0.06527	0.032046	0.00888889	0.22578	0.23425	0.01773	0.36836	0.0268341
fam8895	0.71047	0.73058	0.54321	0.43495	0.0318113	0.71047	0.71131	0.70055	0.97157	0.047169	0.71047	0.77133	0.22442	0.016363	0.00537291
fam8896	0.20465	0.21321	0.11618	0.39744	0.0305632	0.20465	0.20316	0.22994	0.87423	0.044414	0.20465	0.22658	0.10348	0.18251	0.0183257
fam8898	0.24932	0.0001	0.72547	3.7479e-09	0.00042618	0.24932	0.33103	0.0001	0.0018349	0.00245053	0.24932	0.27841	0.0001	0.073187	0.0111872
fam8901	0.15702	0.17048	0.0001	0.020524	0.00821918	0.15702	0.16496	0.0001	0.12522	0.0163166	0.15702	0.17402	0.04234	0.11066	0.0137291
fam8903	0.37699	0.37097	0.4873	0.69666	0.0401522	0.37699	0.35097	0.82182	0.13814	0.0171081	0.37699	0.39418	0.26508	0.46455	0.0306545
fam8905	0.22403	0.16846	0.54869	0.054264	0.0124658	0.22403	0.11557	1.45996	3.1501e-06	0.000395738	0.22403	0.24546	0.04685	0.10759	0.0134094
fam8907	0.67273	0.70069	0.28808	0.11486	0.0168493	0.67273	0.60404	999	0.00022524	0.00126332	0.67273	0.70997	0.35095	0.28426	0.0235769
fam8908	0.05783	0.06897	0.0001	0.030446	0.00980213	0.05783	0.06682	0.0001	0.04946	0.0105632	0.05783	0.0568	0.06502	0.87396	0.0430289
fam8909	0.29853	0.21412	0.6399	0.0042176	0.00505327	0.29853	0.32051	0.0001	0.010835	0.0051446	0.29853	0.30438	0.0001	0.23737	0.0215677
fam8912	0.05033	0.05845	0.0001	0.17023	0.0200304	0.05033	0.05643	0.0001	0.23192	0.0220091	0.05033	0.05276	0.0001	0.44148	0.0297565
fam8913	0.30634	0.31082	0.27883	0.62938	0.0380365	0.30634	0.32842	0.14224	0.0039101	0.00336377	0.30634	0.31626	0.1868	0.16524	0.0171994
fam8914	0.26903	0.28368	0.17229	0.3314	0.0281126	0.26903	0.23937	1.0636	0.018302	0.00684931	0.26903	0.26406	0.39056	0.74259	0.0398021
fam8915	0.31774	0.32562	0.24088	0.50047	0.0340791	0.31774	0.3613	0.0856	0.0053773	0.00392694	0.31774	0.34829	0.05599	0.022421	0.00627093
fam8916	0.08251	0.07568	0.64167	0.091187	0.0156317	0.08251	0.08426	0.05732	0.71798	0.0400304	0.08251	0.0646	0.21998	0.045207	0.00873668
fam8917	0.43391	0.46028	0.19239	0.18879	0.0209285	0.43391	0.31992	0.80365	0.0034582	0.00319635	0.43391	0.41391	0.76189	0.40036	0.0281279
fam8918	0.0792	0.08877	0.01766	0.05794	0.0127549	0.0792	0.0844	0.02687	0.22186	0.0214155	0.0792	0.07829	1.24217	1	0.048965
fam8919	0.40941	0.42056	0.2908	0.62138	0.0377017	0.40941	0.39883	0.72027	0.53394	0.0338508	0.40941	0.42537	0.14334	0.35545	0.0262557
fam8920	0.49915	0.50412	0.37029	0.74857	0.0419635	0.49915	0.50588	0.44952	0.85708	0.0439574	0.49915	0.49758	740.674	0.9484	0.0452359
fam8921	0.43889	0.46103	0.04296	0.013428	0.00729071	0.43889	0.36851	1.10507	0.0015481	0.00231355	0.43889	0.42411	0.79295	0.4813	0.0312785
fam8924	0.37277	0.29802	1.33917	0.0023343	0.00429224	0.37277	0.34658	0.49297	0.42683	0.0303501	0.37277	0.41621	0.0001	0.012372	0.00447489
fam8925	0.37412	0.36251	0.54047	0.33992	0.0283105	0.37412	0.38165	0.30811	0.60309	0.0362253	0.37412	0.38726	0.19802	0.25288	0.0222222
fam8926	0.1037	0.10278	0.13361	0.8406	0.0445662	0.1037	0.11955	0.02379	0.07396	0.0129072	0.1037	0.1065	0.0001	0.54849	0.0336682
fam8927	0.1695	0.06799	0.49654	1.7631e-07	0.000776256	0.1695	0.15627	999	0.039473	0.0096347	0.1695	0.16762	0.19676	0.88932	0.0435008
fam8928	0.22451	0.23884	0.077	0.11688	0.0169406	0.22451	0.23846	0.0001	0.029408	0.00844749	0.22451	0.23502	0.09602	0.31699	0.0249315
fam8929	0.46298	0.43371	0.74599	0.34273	0.0284323	0.46298	0.49462	0.0001	0.01748	0.00663622	0.46298	0.48748	0.0001	0.048974	0.00902587
fam8930	0.00498	0.00549	0.0001	0.66328	0.0391172	0.00498	0.00507	0.0001	0.85068	0.0437595	0.00498	0.00526	0.0001	1	0.0486454
fam8931	0.09381	0.08866	0.15845	0.66447	0.0391933	0.09381	0.07679	0.34039	0.3182	0.0260122	0.09381	0.10036	0.0001	0.51443	0.0324201
fam8932	0.25277	0.2385	0.37596	0.42002	0.0312177	0.25277	0.18345	0.66586	0.0026365	0.00289193	0.25277	0.26618	0.09528	0.32595	0.0252511
fam8933	0.11542	0.11979	0.07428	0.26952	0.0253729	0.11542	0.10525	0.23699	0.047749	0.0104262	0.11542	0.11469	0.12885	0.87898	0.0431355
fam8935	0.69364	0.75904	0.20126	0.077266	0.014414	0.69364	0.67518	1.08909	0.48505	0.0324353	0.69364	0.7093	0.61901	0.79227	0.0411111
fam8936	0.43113	0.40767	0.51714	0.47197	0.0332116	0.43113	0.45312	0.13317	0.035375	0.00922374	0.43113	0.35395	4.6097	0.0018437	0.00188737
fam8937	0.21822	0.22912	0.05907	0.076418	0.0143227	0.21822	0.12866	2.12212	3.3111e-07	0.000228311	0.21822	0.18585	0.68244	0.056856	0.00990868
fam8938	0.23677	0.22628	0.316	0.65143	0.0387823	0.23677	0.25707	0.0001	0.07885	0.0132268	0.23677	0.21992	0.38394	0.49961	0.0318569
fam8939	0.57062	0.46203	0.88118	0.025248	0.00902587	0.57062	0.57425	0.51357	0.87672	0.0445358	0.57062	0.59305	0.28603	0.31219	0.0248097
fam8940	0.29977	0.28306	0.42601	0.27451	0.0255556	0.29977	0.2879	0.40557	0.40842	0.0294521	0.29977	0.31698	0.11114	0.12836	0.0147641
fam8941	0.44792	0.49222	0.13681	0.006695	0.00587519	0.44792	0.44765	0.45101	0.9886	0.0480517	0.44792	0.46176	0.29887	0.48497	0.0314155
fam8942	0.4606	0.43738	0.58644	0.61741	0.0376256	0.4606	0.44371	0.78928	0.57789	0.0353881	0.4606	0.4189	999	0.096029	0.0125875
fam8943	0.31854	0.31694	0.33073	0.91334	0.046484	0.31854	0.3037	0.42348	0.35386	0.0276256	0.31854	0.32493	0.17846	0.43192	0.0293303
fam8946	0.0001	0.0001	13.7759	0.99425	0.0487519	0.0001	0.0001	0.0001	1	0.0489802	0.0001	0.0001	0.0001	1	0.0483105
fam8948	0.41494	0.42456	0.34627	0.50215	0.0341096	0.41494	0.41306	0.44565	0.85739	0.0439878	0.41494	0.41675	0.39984	0.90155	0.0438204
fam8949	0.31302	0.32029	0.0001	0.43195	0.0317047	0.31302	0.34129	0.17086	0.3828	0.028554	0.31302	0.31302	0.0001	0.99023	0.0470928
fam8950	0.10666	0.11828	0.03432	0.10088	0.0161644	0.10666	0.11146	0.0001	0.13131	0.0166667	0.10666	0.10549	0.13641	0.84895	0.0423592
fam8951	0.03832	0.03686	0.05579	0.56455	0.0361187	0.03832	0.04073	0.0001	0.11554	0.0156773	0.03832	0.04109	0.0001	0.071955	0.0110807
fam8952	0.03882	0.04118	0.0001	0.22558	0.0230289	0.03882	0.0361	0.07988	0.50766	0.0331811	0.03882	0.0324	0.58476	0.13052	0.0148706
fam8953	0.37829	0.3873	0.09628	0.19578	0.0215068	0.37829	0.40969	0.0001	0.0074037	0.00439878	0.37829	0.41678	0.0001	0.0035052	0.00246575
fam8957	0.39363	0.41286	0.0001	0.02326	0.00869102	0.39363	0.40453	0.25072	0.59394	0.0358752	0.39363	0.39363	33.7592	0.99043	0.0471081
fam8958	0.21938	0.22182	0.20793	0.85394	0.044825	0.21938	0.21579	0.27839	0.7055	0.0397412	0.21938	0.22606	0.07592	0.49227	0.0316591
fam8959	0.91149	0.8098	1.40791	0.23349	0.0235312	0.91149	0.87871	1.26678	0.6152	0.0367123	0.91149	0.8172	999	0.033426	0.00770167
fam8961	0.12086	0.11036	0.19665	0.060049	0.0129224	0.12086	0.1244	0.08482	0.40707	0.029376	0.12086	0.13057	0.02351	0.019532	0.00592085
fam8962	0.58498	0.61245	0.43681	0.55532	0.0357382	0.58498	0.51296	1.5657	0.081975	0.0134855	0.58498	0.65571	0.28838	0.2426	0.0217808
fam8963	0.33978	0.33281	0.43639	0.61487	0.0375495	0.33978	0.35774	0.0001	0.0046838	0.00362253	0.33978	0.34684	0.18601	0.54181	0.0334703
fam8964	0.23235	0.23235	0.0001	0.99252	0.0486149	0.23235	0.28783	0.0001	0.22542	0.0216286	0.23235	0.11366	0.8399	0.02807	0.00703196
fam8965	0.20996	0.25712	0.0001	0.0011366	0.00347032	0.20996	0.22279	0.0001	0.079567	0.0132877	0.20996	0.21615	0.0001	0.23051	0.0212633
fam8966	0.0001	0.0001	0.0001	1	0.0495738	0.0001	0.0001	0.0001	1	0.0494368	0.0001	0.0001	0.0001	1	0.0490107
fam8967	0.21336	0.20094	0.26532	0.50886	0.0343227	0.21336	0.2214	0.1561	0.57983	0.0354947	0.21336	0.19722	0.30407	0.44948	0.0301522
[truncated: 825 more rows]

## Sheet: Table S4
Table S4 - Results of branch-site tests for sites under positive selection. The proportion of sites with dN/dS > 1 on a foreground branch where all background branches have dN/dS consistent with purifying selection (dN/dS <1), Positive Class 1, and the proportion of sites with dN/dS > 1 on a foreground branch where all background branches have dN/dS consistent with neutral or nearly neutral theor…
	Bambusicola Branch				Gallus Branch				MRCA Branch
Gene	HA_PositiveClass1	HA_PositiveClass2	p	q	HA_PositiveClass1	HA_PositiveClass2	p	q	HA_PositiveClass1	HA_PositiveClass2	p	q
fam10001	0.06725	0.04312	4.6269e-32	0.000821918	0.07478	0.04549	0.57352	0.00969559	0.01592	0.01013	1	0.0299087
fam10002	0.11418	0.03049	1.7383e-13	0.00560122	0	0	1	0.0211568	1e-05	0	1	0.0203653
fam10004	0.03348	0.01015	1	0.0385845	0	0	0.99483	0.0123744	0.00036	0.00011	0.99805	0.0114612
fam10005	0.19422	0	1	0.0296347	0	0	1	0.0259056	0	0	1	0.025449
fam10006	0.00523	0.00057	0.27054	0.0147793	0	0	1	0.0160274	0	0	1	0.0150228
fam10007	0	0	1	0.042481	0	0	1	0.041583	0	0	1	0.041309
fam10008	0.14343	0.01967	4.4729e-13	0.00584475	0	0	1	0.0303044	0	0	1	0.0297869
fam10009	0.01894	0.00609	0.094896	0.0143531	0.74634	0.25366	0.53948	0.00961948	0.0165	0.00532	0.065397	0.00554034
fam10010	0	0	1	0.0352664	0	0	1	0.0329985	0	0	1	0.0324353
fam10013	0	0	1	0.0232268	0.01803	0	0.03882	0.007793	0	0	1	0.0176865
fam10014	0.03249	0.00765	4.441e-30	0.000974125	0	0	1	0.0478843	0	0	1	0.0477626
fam10016	0.0295	0	1.5886e-11	0.00669711	0	0	1	0.0310654	0.20012	0.02171	1	0.0305175
fam10017	0	0	1	0.019726	0	0	1	0.0149924	0	0	0.99887	0.011796
fam10018	0.00263	0.0005	0.7338	0.0158752	0	0	1	0.0436073	0	0	0.9984	0.0117047
fam10019	0.16917	0.02266	1	0.0369711	0.02011	0.0023	4.7295e-05	0.0060274	0.0246	0.00344	1	0.0345205
fam10020	0	0	1	0.0295434	0.05455	0.01176	2.4742e-22	0.00101979	0	0	1	0.025312
fam10021	0	0	1	0.035723	0.127	0.03654	1	0.0334551	0	0	1	0.032968
fam10024	0	0	1	0.0396195	0.00793	0.00148	0.7882	0.0103805	0.05844	0.01132	1	0.0377321
fam10025	0	0	1	0.0465753	0	0	1	0.0461339	0	0	1	0.0460274
fam10026	0.03067	0.01131	7.5533e-17	0.00415525	0.05424	0.0166	4.0247e-13	0.00304414	0	0	1	0.0262861
fam10027	0.0082	0.00056	0.15391	0.0145053	0.03688	0.00566	1	0.0143227	0	0	1	0.0131202
fam10028	0	0	1	0.0473973	0	0	1	0.0470776	0	0	1	0.0469559
fam10029	0	0	1	0.0387671	0.00579	0.00194	0.95916	0.0115221	0.07347	0.02386	1	0.0366514
fam10030	0	0	1	0.020624	0.14028	0.04487	0.77974	0.0103196	0	0	1	0.0149163
fam10033	0.0916	0.02118	1	0.0422831	0.27682	0.06126	1	0.0413851	0.1133	0.02625	1	0.0410807
fam10035	0.01133	0.00292	1.2814e-07	0.00914764	0	0	1	0.0278843	0	0	1	0.0275495
fam10036	0.00069	0.00242	0.11664	0.0144292	0.02003	0.06345	0.05237	0.00789954	0.00259	0.00903	0.72826	0.00796043
fam10038	0.11657	0.01595	1	0.0227702	0.04442	0	2.9733e-13	0.0030137	0.04449	0	2.1916e-12	0.0017656
fam10039	0.0082	0.00088	0.001678	0.0126027	0	0	1	0.028204	0.01207	0.00125	2.4882e-06	0.00330289
fam10040	0	0	1	0.0354947	0.01377	0.00421	6.0697e-09	0.00435312	0.01391	0.00425	5.7366e-09	0.0024962
fam10041	0.0622	0.00954	3.5937e-18	0.0035312	0.05175	0.00988	6.5073e-09	0.00436834	0	0	1	0.0243988
fam10042	0.01988	0.00719	1.7253e-11	0.00672755	0	0	1	0.0309132	0	0	1	0.0303196
fam10043	0	0	1	0.02414	0.02837	0.00404	0.99083	0.01207	0	0	1	0.0187671
fam10045	0.13089	0.0441	3.2716e-27	0.00135464	0	0	1	0.0444749	0	0	1	0.044277
fam10046	0.0549	0.01121	3.4482e-33	0.000700152	0	0	1	0.02586	0	0	1	0.0253577
fam10047	0	0	1	0.0208828	0	0	1	0.0161948	0.005	0.00045	0.0016356	0.00421613
fam10048	0.01954	0.01259	1	0.0430289	0	0	1	0.0421613	0	0	1	0.0418569
fam10049	0	0	1	0.0416591	0	0	1	0.0405784	0	0	1	0.0403653
fam10050	0	0	1	0.0470624	0	0	1	0.0467123	0.12288	0.13641	1	0.0465906
fam10051	0	0	1	0.0398021	0.05965	0.02265	1	0.0382496	0	0	1	0.0379452
fam10052	0.06642	0.04588	1	0.0205479	0.01826	0.01175	0.25148	0.00872146	0.02063	0.01431	1	0.0148097
fam10054	0	0	0.99887	0.0185388	0	0	1	0.0357686	0	0	1	0.0353425
fam10055	0.00633	0.0014	0.36805	0.0150381	0.00535	0.00122	7.1697e-05	0.00613394	0	0	1	0.0461035
fam10056	0.04211	0.00995	0.98046	0.0174125	0	0	1	0.0164079	0	0	1	0.0153729
fam10057	0	0	1	0.0252207	0	0	1	0.0208371	0.50839	0.49161	0.20367	0.00607306
fam10058	1	0	0.34385	0.0150076	0	0	1	0.0310959	0	0	1	0.0305479
fam10060	0	0	1	0.0298478	0.01214	0.00175	3.5633e-05	0.00595129	0.22805	0.03324	1	0.0257078
fam10062	0.06714	0.06872	1	0.0217199	0	0	1	0.0171081	0	0	1	0.0161187
fam10063	0.66147	0.33852	1	0.0222679	0.01846	0.01208	3.1355e-06	0.00543379	0	0	1	0.0166362
fam10064	0	0	1	0.0408828	0	0	1	0.0396195	0	0	1	0.0393303
fam10065	0	0	1	0.0478234	0.01997	0.00169	1	0.0475495	0	0	1	0.0474277
fam10067	0	0	1	0.0432877	0	0	1	0.0424201	0	0	1	0.0421157
fam10068	0	0	1	0.024825	0	0	1	0.0203044	0.01813	0.00113	1	0.0195586
fam10070	0	0	1	0.0349619	0	0	1	0.0327245	0	0	1	0.0321461
fam10071	0.00795	0.00161	1.6423e-05	0.0107306	0.08057	0.01694	1	0.0251903	0.0897	0.0187	1	0.0245814
fam10072	0	0	1	0.0266971	0	0	1	0.0225723	0	0	1	0.0218113
fam10073	0.01246	0.00369	0.68497	0.0157991	0	0	1	0.0326332	0	0	1	0.0320396
fam10074	0	0	1	0.0395434	0	0	1	0.0379909	0.11875	0.02268	1	0.0376256
fam10075	0.22608	0.10917	1	0.0332725	0	0	1	0.0305479	0	0	1	0.0299848
fam10076	0	0	1	0.0241096	0	0	1	0.0195738	0.00889	0.00031	1	0.0187062
fam10077	0.09626	9e-05	1	0.0303805	0.24681	0.00578	1	0.0268189	3e-05	0	1	0.0264536
fam10078	0	0	1	0.037656	0.04752	0.00625	1.2703e-07	0.00487062	0	0	1	0.0352511
fam10079	0	0	1	0.0467123	0.00055	9e-05	1	0.0463623	0	0	1	0.0462557
fam10080	0	0	1	0.0402892	0.03662	0.00277	2.0119e-06	0.00538813	0	0	1	0.0385997
fam10081	0.00577	0.00107	0.023698	0.0136377	0	0	1	0.0497565	1e-05	0	1	0.0497869
fam10082	0.04159	0.01086	0.78338	0.0162253	0	0	1	0.0385236	0	0	1	0.0381887
fam10083	0.01947	0.01653	8.4024e-07	0.00971081	0.0214	0.01821	8.7505e-08	0.00479452	0	0	1	0.0490715
fam10085	0	0	1	0.0314155	0	0	1	0.0281279	0	0	1	0.0277473
fam10086	0.13106	0.03539	1	0.0375342	0	0	1	0.0355099	0	0	1	0.0350685
fam10087	1e-05	0	1	0.044277	0.00604	0.00045	0.74826	0.0102283	0.02842	0.00216	1	0.043379
fam10088	0.00283	0.00076	5.4266e-06	0.0103805	0	0	1	0.0300761	0.02055	0.00561	1	0.0295129
fam10090	0	0	1	0.0401674	0	0	1	0.0387976	0	0	1	0.038417
fam10091	0.0074	0.00197	0.00013256	0.0115982	0.00838	0.00209	6.2381e-06	0.0056621	0	0	1	0.0412633
fam10092	0	0	1	0.0351142	0	0	1	0.0328158	0	0	1	0.0322679
fam10093	0	0	1	0.0426788	0	0	1	0.041796	0	0	1	0.0415373
fam10095	0.02284	0.00596	1	0.0295586	0	0	1	0.0258447	0	0	1	0.0253425
fam10096	0.10223	0.0095	5.8072e-05	0.0112177	0	0	1	0.0183714	0	0	1	0.0174886
fam10097	0	0	1	0.0364384	0.01543	0.01735	0.98817	0.0119178	0.15068	0.17548	1	0.0337747
fam10099	0.02897	0.01591	7.1947e-21	0.0026484	0.0154	0.00877	1	0.0143836	0.0665	0.03107	2.1964e-24	0.000350076
fam10100	0.01971	0.00114	1.5124e-09	0.00789954	0	0	1	0.0276103	0	0	1	0.0272907
fam10101	0	0	1	0.0412481	0.01835	0.00402	1	0.0400152	0.26427	0.04752	0.92772	0.00910198
fam10103	0	0	1	0.0206545	0.01693	0.00179	9.1917e-07	0.00525114	0.02406	0.00301	1	0.0149619
fam10104	0	0	1	0.0294673	0	0	1	0.0257534	0	0	1	0.0252055
fam10105	0.04468	0.02933	3.1541e-12	0.00633181	0	0	1	0.0350381	0	0	1	0.0346119
fam10107	0.00811	0.00279	0.25717	0.0147489	0.00643	0.00205	0.15195	0.00841705	0	0	1	0.0468493
fam10108	0	0	1	0.0260883	0.00745	0.00099	1	0.0219178	0.00401	0.00053	0.98056	0.00964992
fam10110	0.22513	0.07645	4.2963e-26	0.00156773	0	0	1	0.0318417	0.0078	0.00645	0.048038	0.00531202
fam10111	0	0	1	0.0457991	0	0	1	0.045312	0.05113	0.01222	0.84909	0.00856925
fam10112	0	0	1	0.0195586	0.01286	0.00256	1	0.0148554	0.18429	0.03725	1	0.0137291
fam10116	0.01762	0.00383	1.6883e-06	0.00995434	0	0	1	0.0221461	0	0	1	0.0213699
fam10117	0	0	0.99774	0.018067	0	0	1	0.0142618	0	0	1	0.0130441
fam10118	0.02247	0.00641	2.1561e-07	0.00923897	0	0	1	0.024277	0	0	1	0.0235616
fam10121	0.07619	0.02574	1.69e-16	0.00436834	0	0	1	0.0247945	0	0	1	0.0241705
fam10122	0	0	1	0.0396956	0.00309	0.00097	0.24465	0.00870624	0.02366	0.00753	1	0.0378234
fam10124	3e-05	0	1	0.0189498	0	0	1	0.0138661	0	0	0.99626	0.010761
fam10125	0	0	1	0.0232725	0.12136	0.03636	1.5905e-46	0.000152207	0.21137	0.0941	1	0.0177321
fam10126	0.02537	0.00061	1	0.032207	0	0	1	0.0290868	0.00459	0.00011	0.77337	0.00820396
fam10127	0	0	1	0.0400913	0.06067	0.02233	1	0.0387062	0.12059	0.04332	0.63925	0.00764079
fam10128	0	0	0.99887	0.0187215	0.02004	0.00505	5.9062e-17	0.00202435	0	0	0.99805	0.0115525
fam10129	0.00824	0.00145	0.00017504	0.0117047	0	0	1	0.0150381	0.01385	0.00269	0.92813	0.0091172
fam10131	0.14746	0.05498	1.1825e-27	0.00121766	0	0	1	0.0447032	0.00595	0.003	0.076412	0.00557078
fam10132	0	0	1	0.0227397	0.037	0.00638	2.1638e-29	0.000608828	0	0	1	0.0171842
fam10133	0.03262	0.01549	1	0.0214764	0.06743	0	3.4587e-30	0.000578387	0.07088	0	3.5188e-29	0.000243531
fam10134	0	0	1	0.0299239	0.08602	0.01501	0.65453	0.00987823	0	0	1	0.0258752
fam10135	0	0	1	0.0490411	0	0	1	0.0489193	0.10251	0.02739	1	0.0487823
fam10136	0	0	1	0.0433486	0	0	1	0.042481	0	0	1	0.0421918
fam10137	0	0	1	0.0242161	0	0	1	0.0196804	0.06138	0	3.2147e-74	1.52e-05
fam10138	0.00692	0.00124	2.4185e-07	0.00933029	0	0	1	0.029589	0	0	1	0.0290715
fam10140	0.09109	0.0278	1	0.0347489	0	0	1	0.032481	0	0	1	0.031933
fam10141	0	0	1	0.0478995	0	0	1	0.047656	0.05566	0.01348	6.1512e-08	0.00270929
fam10142	0	0	1	0.0259361	0.00968	0.00121	0.085317	0.00818874	0.00434	0.00058	0.02038	0.00500761
fam10143	0.04508	0.00937	1	0.0306088	0	0	1	0.0270167	0.07458	0.01518	1	0.0266819
fam10144	0.03479	0.03208	8.4402e-07	0.00972603	0.05039	0.04613	6.1738e-12	0.0034551	0.05324	0.04687	1.8818e-12	0.00175038
fam10145	0.00524	0.00333	1.6115e-14	0.00512938	0	0	1	0.0342314	0	0	1	0.03379
fam10146	0	0	1	0.044551	0.00554	0.00476	0.10241	0.0082344	0.00198	0.00173	2.2216e-05	0.00351598
fam10147	0.03407	0.00504	2.9952e-30	0.000958904	0.07898	0.01708	1	0.0179452	0	0	1	0.0169711
fam10148	0.01989	0.00178	4.3102e-07	0.00951294	0	0	1	0.0254947	0	0	1	0.0249467
fam10149	5e-05	2e-05	0.99681	0.0180213	0.39759	0.11021	1	0.0373668	0.06154	0.01838	1	0.0369863
fam10151	0.23464	0.10835	2.545e-15	0.00480974	0	0	1	0.01414	0.54724	0.45268	1	0.0129224
fam10152	0.01176	0	1	0.042968	0.03235	0	1	0.0420852	0	0	0.99774	0.011309
fam10153	0	0	0.97578	0.0173364	0	0	1	0.0293151	5e-05	3e-05	0.99083	0.0100152
fam10154	0	0	1	0.026347	0	0	1	0.0221918	0	0	1	0.0214307
fam10155	0.14534	0	1	0.049376	0.00454	0	0.82824	0.010624	0	0	1	0.0492998
fam10156	0	0	1	0.0384475	0	0	1	0.0366514	0	0	0.99887	0.0122983
fam10159	4e-05	2e-05	0.99304	0.0177473	0.11753	0.034	1.0769e-16	0.00216134	0.12062	0.03269	2.9294e-16	0.00117199
fam10160	0	0	1	0.031172	0.34178	0.03453	1	0.0277321	0	0	1	0.0273973
fam10161	0.08454	0.02494	3.885e-11	0.00694064	0	0	1	0.0226332	0.02035	0.00841	1	0.0218569
fam10162	0	0	1	0.0198021	0	0	0.91778	0.0111872	0	0	1	0.0139574
fam10164	0	0	1	0.0392085	0.17758	0.03937	1	0.0375495	0	0	1	0.0372146
fam10165	0.0128	0.00224	7.7962e-05	0.0113546	0.04013	0.00558	4.7512e-08	0.00467275	0	0	1	0.0295282
fam10166	0	0	1	0.0263927	0	0	1	0.0222374	0	0	1	0.0214764
fam10168	0.73311	0.22268	1	0.035175	0	0	1	0.0328919	1e-05	0	0.99609	0.0107458
fam10169	0.07824	0.00817	8.8686e-26	0.00162861	0	0	1	0.0255099	0	0	1	0.0249619
fam10170	0.06702	0.02747	1	0.0208676	0.04376	0.0151	3.478e-15	0.0024962	0.04432	0.01519	3.4963e-15	0.00136986
fam10171	0.05733	0.04351	2.9414e-15	0.00488584	0.57569	0.42431	0.41126	0.00917808	0.07929	0.06107	1	0.0274581
fam10172	0.00785	0.00215	2.1139e-13	0.00561644	0.02887	0.0083	1	0.0379148	0	0	1	0.0375495
fam10173	0.08972	0.0205	1	0.0329224	0.09897	0.02238	1	0.0300304	0.0089	0.00158	0.0041594	0.00445966
fam10174	0	0	1	0.041583	0	0	1	0.0404871	0	0	0.99887	0.0123744
fam10175	0	0	1	0.0194977	0	0	1	0.0147945	0	0	1	0.0136682
fam10177	0.01489	0.00061	1	0.0364992	0	0	1	0.034277	0	0	1	0.0338508
fam10179	0.06273	0.00741	1	0.0229376	0.01921	0.00159	5.1113e-07	0.00511415	0	0	1	0.017382
fam10180	0.01153	0.00215	0.019064	0.0134551	0	0	1	0.0335008	0	0	1	0.0330289
fam10181	0.26257	0.05261	8.6683e-09	0.00844749	0.10657	0.0531	1	0.0234399	7e-05	3e-05	0.99774	0.0112329
fam10182	0	0	1	0.0215677	0.00816	0.00075	0.0016463	0.00683409	0	0	1	0.0159361
fam10183	0	0	1	0.0239117	0.20892	0.07197	1	0.0193455	0	0	1	0.0185236
fam10184	0	0	1	0.0460426	0	0	1	0.0456012	0.04306	0.06435	1	0.0453425
fam10185	0.02118	0.01298	0.00039406	0.0120548	0	0	1	0.0397412	0	0	1	0.0394368
fam10186	0	0	1	0.0323592	0.33389	0.46388	1	0.029239	0.07067	0.08884	0.80519	0.00835616
fam10187	0.00308	0.00062	0.017241	0.0134247	0.02294	0.00458	0.73215	0.0101674	0	0	1	0.0309589
fam10188	0.03152	0.00319	1	0.0427245	0	0	1	0.0418569	0	0	1	0.041583
fam10189	0	0	1	0.0356469	0	0	1	0.0333333	0	0	1	0.0328615
fam10191	0	0	1	0.0210502	0.07775	0	1.8774e-18	0.00178082	0.07775	0.0019	1.7412e-19	0.00065449
fam10192	0	0	1	0.045586	0.0084	0.00155	3.922e-14	0.00273973	0	0	1	0.0448706
fam10193	0	0	1	0.0269863	0	0	1	0.0229072	0	0	1	0.0221461
fam10196	0.01479	0.0012	0.48409	0.0153425	0.03435	0.00364	0.99701	0.0126788	0.01201	0.00119	0.95831	0.00937595
fam10197	0.07777	0.00244	1	0.0469863	0.01132	0	1.1946e-06	0.00532725	0.01102	0	1.733e-06	0.00322679
fam10198	0	0	1	0.037519	0.04849	0.01322	3.0498e-07	0.00500761	0.04781	0.0129	3.3448e-07	0.00298326
fam10199	0	0	1	0.0276712	0	0	1	0.0238052	0	0	1	0.0230898
fam10200	0.02706	0.00693	1	0.0212938	0	0	1	0.0167123	0	0	1	0.0156469
fam10201	0	0	1	0.0330441	0.01251	0.00538	1	0.0301522	0	0	1	0.0296195
fam10202	0	0	1	0.0439422	0	0	1	0.0431507	0.81329	0.18671	0.6796	0.00780822
fam10203	0.01911	0.00476	0.90954	0.0168493	0	0	1	0.0465145	0.08627	0.02037	0.83843	0.00849315
fam10204	0	0	1	0.0381431	0	0	1	0.0362405	0	0	1	0.0357839
fam10205	0.09417	0.02555	1	0.0197565	0.78249	0.21751	1	0.0150228	0.03256	0.00761	1.3212e-18	0.000745814
fam10206	0	0	1	0.0480974	0	0	1	0.0478082	0	0	1	0.0476712
fam10207	0	0	1	0.0367884	0.02996	0.00238	3.3897e-19	0.00153729	0.03004	0.00248	2.8772e-19	0.000700152
fam10209	0	0	1	0.0385388	0	0	1	0.0367884	0.04217	0.04756	1.5976e-17	0.000913242
fam10210	0.06566	0.00527	1	0.048067	0	0	1	0.0477778	0.01236	0	0.053313	0.00538813
fam10212	0	0	1	0.0200761	0	0	1	0.015312	0.01656	0.00047	0.056212	0.00543379
fam10213	0	0	1	0.0309285	0	0	1	0.0274277	0	0	1	0.0271233
fam10214	0	0	1	0.0416286	0	0	1	0.0405479	0	0	0.99887	0.0123897
fam10215	0	0	1	0.0441096	0	0	1	0.0434399	0	0	1	0.043105
fam10216	0.03044	0.01119	1.3657e-10	0.00730594	0	0	1	0.0273668	0	0	1	0.0270167
fam10217	0.07723	0.00919	2.0626e-07	0.00920852	0.09865	0.00949	1.9216e-13	0.00295282	0	0	0.9984	0.0116134
fam10218	0.05978	0.00721	1.2245e-10	0.00727549	0	0	1	0.0343075	0	0	1	0.0338661
fam10219	0.03238	0.00658	7.6133e-20	0.00298326	0.0549	0.01288	1	0.0407763	0.09295	0.0207	1	0.0405327
fam10221	0	0	1	0.0480365	0.27081	0	7.2703e-22	0.00109589	0.15451	0.06044	0.99447	0.0104566
fam10222	0.06812	0.00294	1	0.0411872	0	0	1	0.0399239	0	0	1	0.0396651
fam10223	0.11109	0.03368	1	0.0306849	0.00333	0.00103	0.00020618	0.00633181	0	0	1	0.0268037
fam10224	0.02252	0.00224	2.4325e-08	0.00866058	0.02863	0.00364	1	0.047382	0	0	1	0.0472451
fam10225	0.00816	0.00833	4.5549e-09	0.00820396	0	0	1	0.0469406	0.04897	0.04836	1	0.0468037
fam10226	0	0	1	0.0412633	0.00203	0.00062	0.025416	0.00765601	0.08916	0.02885	1	0.0397717
fam10227	0	0	1	0.0327245	0.08916	0.00569	0.70501	0.0100609	0.1187	0.00919	1	0.0291933
fam10228	0	0	1	0.019863	0	0	1	0.0150989	0.1453	0.0215	1	0.0140335
fam10229	0	0	1	0.0372755	0	0	1	0.0352664	0	0	0.99681	0.0108676
fam10231	0	0	1	0.0278691	0	0	1	0.0240791	1e-05	0	0.99447	0.0104414
fam10234	0.02967	0.01132	1.4223e-18	0.00342466	0	0	1	0.0276408	0.00129	0.00057	0.004144	0.00444444
fam10235	0.01746	0.00414	8.6895e-15	0.00505327	0	0	1	0.0375951	0	0	1	0.0372298
fam10236	0.0067	0.00267	4.245e-10	0.00762557	0	0	1	0.0492237	0.05862	0.02349	1	0.0491933
fam10237	0.00698	0.00069	0.66774	0.0157534	0	0	1	0.01379	0.05923	0.00626	1	0.0126332
fam10238	0	0	1	0.0275951	0.13451	0.04361	0.99887	0.0134094	0.17566	0.05664	1	0.022968
fam10239	0.05362	0.00186	1	0.0194521	0	0	1	0.0147336	0	0	1	0.0136377
fam10240	0.00834	0.01468	0.92113	0.016895	0.38754	0.61246	0.85933	0.0108219	0.0278	0.04705	0.31751	0.00652968
fam10241	0.01383	0.00501	1.9617e-05	0.0108524	0	0	1	0.042344	0.0483	0.01881	0.91091	0.00901065
fam10242	0	0	1	0.0230898	0	0	1	0.0184323	0.00026	7e-05	0.9984	0.011583
fam10243	0.00905	0.00327	6.0251e-09	0.0083105	0.02896	0.00895	1.392e-11	0.00351598	0.10946	0.04046	1	0.023653
fam10244	0	0	1	0.0360426	0	0	1	0.03379	0.10783	0.02853	1	0.0332877
fam10245	0	0	1	0.026484	0.03085	0.0074	1.3577e-16	0.00217656	0	0	1	0.0215677
fam10246	0.03228	0.00681	0.19351	0.0146271	0	0	1	0.0145662	0	0	1	0.0134399
fam10247	0.00597	0.00194	0.016013	0.013379	0	0	1	0.0364688	0	0	1	0.0360426
fam10248	0	0	1	0.0468798	0	0	1	0.0465601	0.00337	7e-05	0.089108	0.00564688
fam10249	0.03925	0.01463	2.6905e-27	0.0013242	0	0	1	0.0365297	0.17224	0.07836	1	0.0361035
fam10251	0.04309	0.03149	0.03141	0.01379	0.08112	0.05518	7.377e-48	0.000106545	0.08128	0.05377	2.8057e-47	7.61e-05
fam10252	0.00551	0.00108	1	0.0228158	0.00774	0.00151	1	0.0181583	0	0	1	0.0172603
fam10253	0	0	1	0.0471233	0	0	1	0.0467732	0	0	1	0.0466514
fam10254	0.02772	0.01167	1	0.0400761	0.01582	0.0067	0.88885	0.0110502	0.18206	0.0699	1	0.0383257
fam10255	1e-05	1e-05	0.79909	0.0162861	0.28599	0.04797	4.8399e-21	0.00126332	0	0	0.99887	0.0121918
fam10256	0	0	1	0.0425875	0	0	1	0.0417199	0.59693	0.40307	0.44906	0.00694064
fam10257	0.02185	0.00295	8.2087e-11	0.00718417	0	0	1	0.0497717	0	0	1	0.0498021
fam10258	0.02226	0.0151	1	0.0297717	0	0	1	0.0260883	0.01191	0.00779	0.22253	0.0061796
fam10259	0.00177	0.00039	0.0024589	0.0128158	0	0	1	0.0163014	0	0	1	0.0152816
fam10260	0	0	1	0.022831	0.00318	0.00113	6.2551e-05	0.00608828	0.00963	0.00348	5.178e-07	0.00305936
fam10261	0	0	1	0.0320396	0	0	1	0.0288737	0	0	0.99805	0.0114307
fam10262	0.0106	0.00261	0.90618	0.0168189	0.00905	0.0022	0.66365	0.00990868	0.10057	0.02489	1	0.0431811
fam10263	0.07173	0.0166	1	0.0192542	0	0	1	0.0143531	0	0	1	0.0131507
fam10267	0.04125	0.01476	0.0025471	0.0128615	0	0	1	0.0188584	0.07781	0.02765	1	0.0180213
fam10269	0.09225	0.05309	2.9513e-24	0.00196347	0.01816	0.00991	0.18326	0.00850837	0	0	1	0.0368645
fam10271	0	0	1	0.0235312	0	0	1	0.0189193	0	0	1	0.0180974
fam10276	0	0	1	0.0491476	0	0	1	0.0490563	0.02457	0.00235	2.5363e-06	0.00331811
fam10277	0	0	0.99774	0.0181126	0.07752	0.00255	1	0.0362861	0	0	1	0.0358295
fam10278	0	0	1	0.0262861	0.08272	0.0044	1	0.0221309	0	0	1	0.0213546
fam10280	0.04323	0.01761	1	0.0498021	0	0	1	0.0497108	0	0	1	0.0497412
fam10281	0.01088	0.00172	1	0.0193912	0.03701	0.0058	1	0.0146575	0	0	1	0.0135312
fam10282	0.00667	0.00093	8.6611e-10	0.00774734	0.00264	0.00037	0.54521	0.0096347	0.00026	4e-05	1	0.026484
fam10284	0.0549	0.00276	6.0573e-09	0.00832572	0.05509	0.00276	5.8404e-09	0.0043379	0	0	1	0.0164231
fam10285	0.00612	0.00107	0.33113	0.0149772	0	0	1	0.0253272	0	0	1	0.024688
fam10286	0.03111	0.003	2.0228e-06	0.01	0	0	1	0.0285236	0	0	1	0.0281126
fam10287	0	0	1	0.0456164	0	0	1	0.0451598	0	0	1	0.0449011
fam10289	0.00748	0.00594	6.3306e-05	0.0112785	0.15901	0.12459	1	0.0289346	0	0	1	0.0284627
fam10290	0.20136	0.132	1	0.0398782	0	0	1	0.0384323	0	0	1	0.0381126
fam10293	0	0	1	0.0383105	0	0	1	0.0364536	0.00394	0	0.00067723	0.00404871
fam10295	0.02795	0.00422	1	0.0321461	0	0	1	0.0289802	0.86395	0.13605	0.93759	0.00913242
fam10296	0.05345	0.01252	1	0.0287823	0	0	1	0.0249315	0	0	1	0.0243531
fam10297	0	0	1	0.0368189	0	0	1	0.0347336	0	0	1	0.0343227
fam10298	0	0	1	0.0426941	0	0	1	0.0418113	0	0	1	0.0415525
fam10299	0	0	1	0.0268037	0	0	1	0.0226788	0	0	1	0.0219178
fam10300	0	0	1	0.0397869	0.55713	0.08407	1	0.0382344	0.17618	0.03096	1	0.03793
fam10301	0.00164	0.0012	1	0.0488128	0.09592	0.07013	1	0.048691	0.25269	0	5.6939e-17	0.00103501
fam10302	0.0522	0.01077	1.5374e-16	0.00435312	0	0	1	0.0187671	0.00343	0.00063	0.031319	0.00517504
fam10303	0.04142	0.0042	5.6685e-23	0.00211568	0	0	1	0.0282953	0	0	0.99382	0.0103805
fam10304	0	0	1	0.0279909	0.00834	0.00184	0.73546	0.0101979	0.10519	0.02208	0.52158	0.00724505
fam10305	0	0	1	0.0361796	0	0	1	0.0339269	0	0	1	0.0333942
fam10306	0.03294	0.018	6.6706e-05	0.0112938	0.00578	0.00339	0.015946	0.0075038	0.03745	0.01967	7.5086e-05	0.00366819
fam10308	0	0	1	0.0318874	0.08801	0.10854	1	0.0287367	0.0326	0.0349	0.051562	0.00535769
fam10309	0.05997	0.01176	6.9591e-11	0.00716895	0	0	1	0.0395129	0	0	1	0.0392237
fam10311	0	0	1	0.0236225	0.02524	0.00807	1	0.0189954	0.00189	0.0006	0.0031862	0.004414
fam10312	0.00839	0.00182	0.45365	0.0152816	0.04611	0.00751	0.0019302	0.00684931	0	0	1	0.0470167
fam10313	0	0	1	0.0409589	0	0	1	0.0396956	0	0	1	0.039376
fam10315	0.11899	0.01195	1.2686e-20	0.00270929	0	0	1	0.030761	0	0	1	0.030137
fam10316	0	0	1	0.0434855	0	0	1	0.042618	0	0	1	0.0423135
fam10317	0.1616	0.02581	4.3073e-13	0.00581431	0.18104	0.06682	1	0.0347489	0	0	1	0.0343379
fam10318	0	0	1	0.0230746	0	0	1	0.018417	0	0	1	0.0175342
fam10319	0	0	1	0.0331507	0.99966	0	1	0.0303805	0	0	1	0.0298326
fam10321	0.0994	0.05778	1	0.045312	0	0	1	0.0447945	0.21519	0.12962	1	0.0446423
fam10322	0	0	1	0.03621	0	0	1	0.0339574	0.00614	0.00335	1	0.0334551
fam10323	0.0106	0.00222	2.6785e-06	0.0100761	0	0	1	0.0242161	0	0	1	0.0235008
fam10324	0.02781	0.00088	1.2965e-08	0.00856925	0.00603	0.00065	1	0.0481126	0.00856	0.00092	1	0.0479909
fam10327	0	0	1	0.0248402	0	0	1	0.0203196	0	0	1	0.0195738
fam10328	0.07104	0.02585	1	0.0399848	0	0	1	0.0385997	0.0139	0.00473	0.00013589	0.00377473
fam10329	0.08783	0.01145	1.2761e-11	0.00663622	0	0	0.99805	0.0130289	0	0	1	0.0279604
fam10330	0.00701	0.00224	0.034514	0.0138204	0	0	1	0.0478234	0	0	1	0.0476865
fam10331	0.03098	0.01417	1	0.0387062	0	0	1	0.0369406	0.06711	0.02987	1	0.0365449
fam10332	0.01394	0.00693	1	0.0343988	0	0	1	0.0319939	0	0	1	0.0313699
fam10333	0.02572	0.01408	3.8692e-13	0.00576865	0	0	1	0.0216438	0.08556	0.03844	1	0.0208371
fam10334	0	0	1	0.0384932	0	0	1	0.0367428	0	0	1	0.0363014
fam10335	0	0	1	0.0479148	0.20816	0.08791	1	0.0476712	0.41616	0.17039	1	0.047519
fam10336	0.10397	0.02533	1.0858e-11	0.00659056	0	0	1	0.0168645	0	0	1	0.0157839
fam10337	0.04105	0.0042	0.7441	0.0159665	0	0	1	0.0264536	0.00074	8e-05	1	0.0260274
fam10338	0	0	1	0.0252359	0	0	1	0.0208524	0	0	1	0.0201218
fam10339	0	0	1	0.0215068	0.00022	2e-05	0.99392	0.0122831	0.00611	0.00062	1	0.0158752
fam10341	0	0	1	0.0465145	0	0	1	0.0460883	0	0	1	0.0459817
fam10342	0.02739	0.0222	0.025928	0.0136834	0	0	1	0.0375799	0.00843	0.00721	0.0030689	0.00438356
fam10343	0.00339	0.0008	1	0.0461035	0	0	1	0.0456773	0	0	1	0.0454033
fam10344	0.12135	0.04212	1.9065e-21	0.0024962	0.36458	0.19221	1	0.037032	0.02172	0.0121	1	0.0366667
fam10345	0.0599	0.00194	6.2579e-17	0.00403349	0.03677	0.00339	1	0.0334703	0.02564	0.00233	1	0.0329833
fam10346	0	0	1	0.0259817	0	0	1	0.0218265	0.16039	0.00412	1	0.0210502
fam10348	0.13579	0.07202	3.6336e-41	0.000365297	0	0	1	0.0328006	0	0	0.99887	0.012207
fam10349	0.04826	0.00366	1.5251e-21	0.00245053	0.0333	0	1.2193e-17	0.00188737	0.01185	0.00197	0.97821	0.00960426
fam10350	0	0	1	0.0329528	0.12318	0.01914	0.99774	0.0129224	0	0	1	0.0294977
fam10351	0.00323	0.00114	0.066218	0.0141705	0.02729	0.00963	0.84216	0.0107002	0	0	1	0.0334247
fam10352	0	0	1	0.0243683	0	0	1	0.0198782	0	0	1	0.0190411
fam10353	0.01044	0.0019	1.7069e-09	0.00797565	0	0	1	0.0143988	0	0	1	0.0131811
fam10355	0.01512	0.00415	1	0.032618	0.03473	0.00675	2.7099e-86	3.04e-05	0.00181	0.00049	0.13526	0.00590563
fam10356	0.0037	0	0.053297	0.014003	0	0	1	0.0219939	0.02874	0.00039	1	0.0212024
fam10357	0.00216	0.00206	0.014528	0.0133181	0.012	0.0109	9.3943e-10	0.00398782	0.01403	0.01284	1.3028e-10	0.00205479
fam10358	0	0	1	0.0353729	0	0	1	0.0331355	0	0	1	0.0325875
fam10359	0.01848	0.00255	7.4571e-17	0.00414003	0.00818	0.00119	6.9921e-12	0.00347032	0.00482	0.00073	3.6073e-07	0.00299848
fam10360	0	0	1	0.0454947	0.12495	0.01701	1	0.0450228	0	0	1	0.0448097
fam10361	0.14612	0.03263	3.4347e-26	0.00153729	0.16993	0.029	2.0092e-34	0.000365297	0.00404	0.00187	1	0.0389802
fam10362	0.04062	0.00107	1	0.0339726	0	0	1	0.0314155	0	0	1	0.0308524
fam10365	0.0837	0.01023	0.99148	0.0176408	0	0	1	0.0250228	0	0	1	0.0244444
fam10366	0	0	1	0.0221461	0	0	1	0.0174886	0	0	1	0.0165145
fam10367	0	0	1	0.0294064	0	0	0.98167	0.0118265	0	0	1	0.0251598
fam10368	0.00652	0.00074	0.017876	0.0134399	0.90131	0.09869	0.44131	0.00928463	0	0	1	0.0167428
fam10369	0.02423	0.00031	5.4015e-28	0.00115677	0	0	1	0.0463166	0	0	0.99774	0.0113242
fam10370	0.02723	0.00429	1	0.0196347	0.01905	0.00281	0.52102	0.00957382	0.11895	0.019	1	0.0138052
fam10371	0.00935	0.00103	1	0.0269254	0	0	1	0.0228006	0	0	1	0.0220244
fam10372	0	0	1	0.042344	0	0	1	0.0414307	0	0	1	0.0411416
fam10373	0	0	1	0.0250381	0	0	1	0.0204871	0	0	1	0.0197717
fam10374	0.08751	0.03142	1	0.0331202	0.05569	0.00654	6.5438e-10	0.0038965	0	0	1	0.0297717
fam10375	0.01206	0.00629	0.00036747	0.0120091	0	0	1	0.0265449	0.10257	0.05204	1	0.0261187
fam10376	0.05115	0.0129	1	0.0215373	0.02802	0.00713	1	0.0169406	0.06015	0.01514	1	0.0159056
fam10377	0	0	1	0.0472755	0	0	1	0.0469559	0	0	1	0.0468189
fam10378	0.01589	0.00505	1.5752e-06	0.00990868	0	0	1	0.0363014	0	0	1	0.0358447
fam10380	0	0	1	0.0474886	0.00257	0	0.01181	0.00741248	0	0	1	0.0470624
fam10381	0.01032	0.01472	2.6073e-12	0.00627093	0.01081	0.01526	2.987e-13	0.00302892	0.008	0.00994	0.2094	0.00608828
fam10384	0	0	1	0.0420091	0.00873	0.00299	1	0.0409741	0.00852	0.00292	1	0.0407458
fam10385	0.12259	0.08066	1	0.0348554	0	0	1	0.0326484	0	0	1	0.0320548
fam10386	0.00489	0.00051	0.0024591	0.0128311	0	0	0.99701	0.0126636	0	0	1	0.02621
fam10387	0	0	1	0.0475647	0	0	1	0.0472451	0	0	0.9984	0.0117199
fam10388	0.41877	0.13324	1	0.0446728	0.05334	0.01962	1	0.0440791	0.15289	0.05781	1	0.0438052
fam10389	0	0	1	0.0326636	0	0	1	0.0296195	0.00695	0.00075	1	0.0290868
fam10390	0	0	1	0.0350076	0	0	1	0.0327549	0	0	1	0.0321918
fam10391	0.00586	0.00015	1	0.0238813	0	0	1	0.0192998	0	0	1	0.0184779
fam10392	0	0	1	0.0499543	0	0	1	0.0499543	0	0	1	0.0499543
fam10396	0.14888	0.02155	1	0.0419178	0.02208	0.0009	4.0083e-07	0.00508371	0.00348	0.0005	0.00020115	0.00385084
fam10397	0.00634	0.00046	0.012149	0.0132725	0	0	1	0.0310807	0.01243	0.0008	6.6127e-09	0.00252664
fam10398	0	0	1	0.0271537	0.03197	0	1.674e-09	0.00403349	0.03219	0	1.5765e-09	0.00228311
fam10399	0.0046	0.00374	0.21591	0.0146728	0.13834	0.10905	0.98844	0.0119483	0	0	1	0.0398021
fam10400	0.1246	0.0163	1	0.034688	0.01317	0.00172	0.99748	0.0128463	0	0	1	0.0318265
fam10401	0.06338	0.01906	1	0.033653	0.06319	0.01944	1	0.0309741	0.76757	0.23242	1	0.0303957
fam10402	0.06866	0.02968	7.9792e-40	0.00042618	0	0	1	0.0207763	0.21967	0.13037	1	0.0200457
fam10403	0.02718	0.0142	0.89228	0.0166819	0	0	1	0.0228919	0	0	1	0.0221005
fam10404	0.18885	0.00555	1.1092e-25	0.00165906	0	0	0.99748	0.0127854	0.76632	0.2336	1	0.0142922
fam10405	0.12615	0.02442	1.1022e-54	0.000152207	0	0	1	0.0434094	0.05775	0.02239	1	0.0430746
fam10406	0.00254	0.00085	0.95305	0.0171081	0.00422	0.00142	1	0.0350989	0	0	1	0.0346728
fam10407	0	0	1	0.0233486	0	0	1	0.018691	0	0	1	0.0178234
fam10408	0.01344	0.00146	0.10635	0.0143988	0.89285	0.10715	0.7577	0.0102588	0.01683	0.00163	3.9522e-07	0.0030137
fam10409	0	0	1	0.034277	0.05799	0.01947	0.85731	0.0107763	0.01683	0.00537	0.16751	0.00598174
fam10410	0	0	1	0.0485997	0.00522	0.00019	0.079619	0.00815829	0.00523	0.00019	0.063643	0.00552511
fam10411	0.06021	0.01457	1	0.0188584	0.0422	0.01034	1	0.0137747	0	0	1	0.012618
fam10413	0.00253	0.00132	0.0024832	0.0128463	0	0	1	0.0192694	0	0	1	0.0184475
fam10415	0.01869	0.00645	3.0861e-10	0.00745814	0.03067	0.0103	1	0.0381279	0.02181	0.00736	1	0.0378082
fam10417	0	0	1	0.0423288	0.92214	0.07786	0.55844	0.00966514	0.21504	0.0181	1	0.0411263
fam10418	0.12811	0.0278	1	0.0250076	0.00351	0.00067	5.3147e-14	0.00280061	0	0	0.99887	0.011933
fam10419	0.01556	0.01324	0.31344	0.0149163	0.01849	0.0149	0.11228	0.00828006	0	0	1	0.0248706
fam10424	0.00479	0.00096	0.078001	0.0142466	0	0	1	0.0179148	0	0	1	0.0169559
fam10425	0.29001	0.01871	1	0.0260578	0	0	1	0.0219026	0	0	1	0.0211416
fam10426	0.01218	0.00072	1.3998e-16	0.00429224	0.02119	0.00143	1	0.046758	0.00131	9e-05	1	0.0466362
fam10428	0	0	1	0.0338965	0.0327	0.00266	1	0.0312785	0	0	1	0.0307002
fam10429	0	0	1	0.0219026	0	0	1	0.0172907	0	0	1	0.0162861
fam10430	0.07188	0.0297	3.413e-12	0.00637747	0	0	1	0.0384932	3e-05	2e-05	1	0.0381583
fam10431	0.04971	0.00204	9.9157e-05	0.0114612	0	0	1	0.0322374	0	0	1	0.0316286
fam10436	0.08872	0.01722	1	0.0469559	0.06004	0.01058	0.16656	0.00846271	0	0	1	0.0465145
fam10439	0.01044	0.00578	0.0016301	0.0125875	0.01471	0.00842	1	0.0243531	0.01746	0.00993	1	0.0236986
fam10441	0	0	1	0.0405784	0	0	1	0.0392542	0	0	1	0.0388889
fam10442	0.11191	0.02663	0.0015762	0.0125571	0	0	1	0.0495738	0.08482	0.02891	1	0.0495738
fam10443	0.23035	0.06406	3.6139e-39	0.000456621	0	0	0.99887	0.0135921	0	0	1	0.0449467
fam10444	0.08194	0.03752	1.817e-21	0.00248097	0	0	1	0.0161187	7e-05	4e-05	0.99148	0.0100913
fam10445	0.02329	0	2.9321e-12	0.00631659	0.00401	0.00093	1	0.023653	0	0	1	0.0228615
fam10446	0.05959	0.00547	1.1226e-10	0.00724505	0.00137	0.00021	0.99156	0.0121461	0	0	1	0.040274
fam10447	0	0	1	0.0263623	0	0	1	0.022207	0.0588	0	1	0.021446
fam10448	0	0	1	0.0328006	0	0	1	0.0298174	0	0	1	0.0293151
fam10449	0	0	1	0.0390868	0.01319	0.01219	0.25912	0.0087519	0	0	1	0.0371081
fam10451	0.17764	0.04446	1	0.0428006	0	0	1	0.041933	0	0	1	0.0416286
fam10452	0.0759	0.01579	2.4771e-23	0.00205479	0.01245	0.00378	1.4552e-05	0.00576865	0	0	1	0.0125266
fam10454	0	0	1	0.0271842	0.07985	0.05041	1.9742e-19	0.00149163	0.06318	0.04085	6.0467e-13	0.00170472
fam10456	0.15809	0.1339	5.3091e-08	0.00890411	0.04911	0.04402	1.4715e-13	0.00292237	0.03708	0.03159	1	0.0489498
fam10457	0.013	0.00779	1.146e-17	0.00374429	0	0	1	0.0485845	0.01394	0.00849	1	0.048417
fam10458	0	0	1	0.0226332	0.10469	0.03549	1	0.0180061	0	0	1	0.0170776
fam10459	0	0	1	0.0361948	2e-05	1e-05	0.99563	0.0125419	0	0	1	0.0334399
fam10461	0.05259	0.02907	1	0.0242009	0	0	1	0.0196651	0.04951	0.02771	1	0.0188584
fam10462	0	0	1	0.0331963	0.08193	0.01641	1	0.0304414	0.02584	0.00518	1	0.0298782
fam10463	0	0	1	0.036347	0	0	1	0.0340944	0	0	1	0.0336682
fam10464	0	0	1	0.0464536	0.00216	0.00124	0.99252	0.012207	0.18504	0.10595	1	0.0458447
fam10466	0.06316	0	2.6653e-12	0.00630137	0	0	1	0.02414	0.70025	0.09278	1	0.0234399
fam10467	0.00971	0.00348	5.4142e-09	0.00826484	0.04317	0.01665	0.9516	0.0114764	0	0	1	0.0394825
fam10468	0.06975	0.10044	0.92106	0.0168798	0.34869	0.4647	0.42906	0.00925419	0.44914	0.55086	0.058054	0.00544901
fam10471	0.0693	0.00791	1	0.0198478	0.00286	0.00025	5.4078e-06	0.00561644	0	0	1	0.0140183
fam10472	0.03656	0.00106	0.0011481	0.012481	0.91445	0.08555	0.92154	0.0112177	0.91459	0.08541	0.99578	0.0106545
fam10473	0.07353	0.03424	1	0.040137	0	0	1	0.0387671	0	0	1	0.0383866
fam10477	0	0	1	0.0421766	0	0	1	0.0411872	0	0	1	0.0409437
fam10479	0.15152	0.01786	8.529e-10	0.00773212	0.04573	0.01803	1	0.0302131	0	0	1	0.0296804
fam10480	0	0	1	0.0422374	0	0	1	0.041309	0	0	0.99887	0.0124505
fam10481	0.02409	0.00599	1	0.0489346	0	0	1	0.0488128	0.00754	0.00189	1	0.0486758
fam10482	0.0028	0.00155	0.06992	0.0142009	0.00915	0.00512	1	0.0200304	0.17242	0.07113	0.26428	0.00634703
fam10483	0.08408	0.01289	1.104e-54	0.000167428	0	0	1	0.0347945	0	0	1	0.0343836
fam10484	0.00945	0.00087	0.00010817	0.0115068	0	0	1	0.0269559	0.49368	0.06091	1	0.026621
fam10486	0.04857	0.01482	1.1821e-10	0.00726027	0.03203	0.00902	1	0.0484627	0	0	1	0.0482953
fam10488	0	0	1	0.0405936	0	0	1	0.0392694	0	0	1	0.0389041
fam10489	0.1115	0.02686	6.8669e-18	0.00360731	0	0	0.99483	0.0123592	0	0	1	0.0281583
fam10490	0.14221	0.03482	3.1479e-16	0.00449011	0	0	1	0.0210807	0.02944	0.01468	1	0.0203044
fam10495	0.26369	0.07657	1	0.0202283	0.00228	0.00068	1	0.015449	0	0	1	0.0144292
fam10496	0.01254	0.00451	5.8609e-06	0.010411	0.02977	0.00978	2.5972e-16	0.00223744	0.03031	0.00985	3.7558e-17	0.00100457
fam10497	0.01771	0.00365	4.1026e-05	0.0111111	0	0	1	0.0361339	0	0	1	0.0357078
fam10501	0.02695	0.02362	4.5567e-22	0.00225266	0	0	0.99774	0.012968	0	0	1	0.0370167
fam10502	0.1456	0.03779	1	0.0322983	0	0	1	0.0291629	0.76242	0.19789	0.98139	0.00968036
fam10503	0.15739	0.1031	1.9224e-36	0.000502283	0	0	1	0.0368341	0	0	1	0.0363927
fam10504	0	0	1	0.0376712	0	0	1	0.035723	0.00066	0.0002	1	0.0352968
fam10505	0.0271	0.02092	0.00085318	0.0122983	0.03002	0.02459	2.5896e-17	0.00196347	0.02615	0.02185	2.4955e-14	0.00152207
fam10507	0	0	1	0.0275038	0	0	1	0.0236225	0	0	0.99805	0.0113851
fam10508	0.06727	0.0226	4.8183e-09	0.0082344	0.01813	0.00722	1	0.0403653	0	0	1	0.0401826
fam10510	0.0869	0.04599	2.5502e-09	0.00803653	0	0	1	0.0416743	0	0	1	0.0413851
fam10512	0.89481	0.10519	0.46892	0.0152968	0	0	1	0.0343836	0	0	1	0.0339269
fam10513	0.06128	0.00351	0.77054	0.0161492	0	0	1	0.022831	0	0	1	0.0220548
fam10514	0	0	1	0.0235769	0.03805	0.0105	1	0.0189498	0	0	1	0.0181583
fam10515	0.02358	0.01952	3.2109e-11	0.00684931	0.31641	0.2275	1	0.0468798	0.25702	0.18596	1	0.0467428
fam10519	0.00647	0.00333	0.0029591	0.0128919	0.03331	0.01749	1	0.0273364	0	0	1	0.0269863
fam10520	0	0	1	0.0411263	0.26503	0.29473	1	0.039863	0.09954	0.11736	0.99459	0.0104871
fam10521	0.00946	0.00231	0.0063009	0.0131355	0	0	1	0.0483105	0	0	1	0.0481431
fam10523	0	0	1	0.0484627	0.00528	0.00161	0.0020011	0.00687976	0	0	1	0.0481735
fam10525	0	0	1	0.0312481	0	0	1	0.027793	0.01701	0.01657	0.03092	0.00515982
fam10526	0.06207	0.01253	6.6212e-31	0.000898021	0.00417	0.00109	1	0.0234551	0	0	1	0.0226484
fam10529	0	0	1	0.0195129	0	0	1	0.0148097	0	0	1	0.0136834
fam10533	0	0	1	0.0498782	0	0	1	0.0498326	0.92495	0.07505	0.71799	0.00792999
fam10534	0	0	1	0.0200152	0.01538	0.00384	1	0.0152511	0	0	1	0.0142009
fam10536	0	0	1	0.0219635	0	0	1	0.0173516	0	0	1	0.016347
fam10537	0	0	1	0.0288737	0.08223	0.00569	1	0.0250533	0.03895	0.00251	1	0.0244749
fam10538	0	0	1	0.0361187	0	0	1	0.0338813	0	0	1	0.0333486
fam10542	0.06551	0.02225	2.5539e-20	0.00277017	0.06069	0.02353	1	0.0437595	0	0	1	0.043516
fam10546	0	0	1	0.040898	0	0	1	0.0396347	0.12467	0.04198	0.57089	0.00739726
fam10547	0.03941	0.05283	3.9409e-12	0.00642313	0.01664	0.02461	0.0047196	0.00715373	0.41357	0.58643	0.17553	0.00599696
fam10548	0.06503	0.01721	2.4287e-07	0.00934551	0	0	1	0.039239	0	0	1	0.0388584
fam10550	0.00126	0.0003	0.0010822	0.0124353	0	0	1	0.0279148	0	0	1	0.0275647
fam10553	0.88268	0.10311	0.98627	0.0174886	0	0	1	0.0187215	0	0	1	0.0178843
fam10556	0	0	1	0.0225875	0.03079	0.01472	1	0.0179756	0	0	1	0.017032
fam10557	0.21999	0.0165	7.9555e-20	0.0030137	0	0	1	0.0233486	0	0	1	0.0225723
fam10558	0.06443	0.00978	2.0985e-10	0.00741248	0.00872	0.00198	0.15523	0.00843227	0.01329	0.00291	0.12118	0.00582953
fam10560	0.07644	0.01388	0.99887	0.0184475	0	0	1	0.0280213	0	0	1	0.0276408
fam10561	0.27123	0.11222	9.3677e-31	0.000913242	0.38241	0.61759	1	0.0385388	0.00969	0.01545	0.0045659	0.00450533
fam10562	0.03479	0.00195	2.1121e-18	0.00348554	0	0	1	0.0164688	0	0	1	0.0154642
fam10563	0.30904	0.03295	0.00031556	0.011933	0	0	1	0.0446728	0.00156	0.00051	1	0.0445053
fam10565	0.03023	0.00117	1	0.028554	0	0	1	0.0247032	0.07178	0.00269	1	0.0240944
fam10567	0	0	1	0.0251446	0	0	1	0.0206088	0.01675	0.00299	1	0.0198935
fam10569	0.08007	0.03696	5.4363e-06	0.0103957	0	0	1	0.0377473	0	0	1	0.0373973
fam10570	0.00366	0.00169	0.020241	0.0135464	0.0563	0.0254	1.0287e-44	0.000167428	0.03675	0.01646	0.77773	0.00821918
fam10571	0.02603	0.00407	2.2792e-08	0.00864536	0	0	1	0.0239422	0	0	6.9925e-13	0.00173516
fam10572	0.09675	0.02912	1.111e-25	0.00167428	0.11921	0.0551	1	0.0277473	0	0	1	0.0274125
fam10574	0.07036	0.02477	4.1015e-18	0.00356164	0	0	1	0.0454338	0	0	1	0.0451903
fam10575	0	0	1	0.0393303	0	0	1	0.0377017	0	0	1	0.0373516
fam10576	0.21912	0.12719	8.3085e-40	0.0004414	0.01342	0.01421	4.6072e-09	0.00427702	1e-05	1e-05	0.99774	0.0112481
fam10577	0.1348	0.2038	6.6597e-25	0.00182648	0.06372	0.10271	0.25163	0.00873668	0.2403	0.40447	1	0.0154338
fam10578	0.11836	0.05482	1	0.0494064	0.57068	0.26422	1	0.0493455	0	0	1	0.0493151
fam10579	0.05237	0.00837	3.207e-08	0.00878234	0.00957	0.00224	1	0.0391933	0	0	1	0.038828
fam10580	0.06486	0.03709	5.7295e-24	0.00199391	0.04578	0.03715	1	0.0299087	0.56444	0.43541	0.99286	0.0102435
fam10583	0	0	1	0.0457078	0.04151	0.00994	3.1503e-12	0.00330289	0.0578	0.01254	9.3729e-19	0.000715373
fam4806	0.11479	0.0599	1	0.0313546	0.05727	0.03002	1	0.0279756	0.00654	0.0033	5.3271e-07	0.0030898
fam6114	0	0	1	0.0273516	0	0	1	0.0234247	0.00639	0.00165	1	0.0226332
fam6365	0.01534	0.00153	0.9984	0.0182801	0	0	1	0.0275038	0	0	1	0.0272146
fam6651	0.14404	0.09052	1	0.0481887	0.00223	0.00149	0.064378	0.00802131	0.03833	0.02544	0.78423	0.00824962
fam6673	0	0	1	0.02793	0.08748	0.01851	0.8339	0.0106697	0.09031	0.00594	2.8464e-48	6.09e-05
fam6692	0.0387	0.01241	1	0.0357686	0	0	1	0.0335312	0	0	1	0.0330594
fam6698	0	0	1	0.0270776	0	0	1	0.0230746	0.00631	0.00075	4.2857e-11	0.00199391
fam6707	0	0	1	0.030624	0.01755	0.00349	1.9019e-15	0.00243531	0.20778	0.053	1	0.0266971
fam6765	0	0	1	0.0451903	0.13709	0.09873	1	0.0446271	0	0	1	0.0444444
fam6923	0.00013	5e-05	1	0.0321157	0.00618	0.00234	1	0.028965	0.00252	0.00095	1	0.0284932
fam6933	0.00138	0.00018	0.0020233	0.0127093	0	0	1	0.0294977	0	0	1	0.0289954
fam6942	0.01202	0.00634	0.02843	0.0137291	0.01784	0.00978	1	0.0343227	0	0	1	0.0338813
fam6963	0.05854	0.00609	8.8646e-55	0.000136986	0.00624	0.00119	4.6347e-09	0.00429224	0	0	1	0.0489193
fam6974	0	0	1	0.0261644	0.01035	0.0003	4.4129e-14	0.00277017	0	0	1	0.0212329
fam6978	0	0	1	0.0342161	0.10396	0.00771	1	0.0317656	1e-05	0	1	0.031172
fam6999	0	0	0.99887	0.018417	0	0	1	0.0270472	0	0	1	0.0267275
fam7016	0.05276	0.01397	1	0.0348097	0	0	1	0.0325875	0.2373	0.0593	0.88256	0.00882801
fam7017	0	0	1	0.0283257	0	0	1	0.0245205	0.11556	0.031	1	0.0238813
fam7019	0.01783	0.0012	1	0.0411416	0.01389	0.00092	0.88135	0.0110046	0.12029	0.00809	1	0.0396043
fam7020	0.18881	0.02025	1	0.0268341	0	0	1	0.0227093	0.00965	0.00072	0.011811	0.00484018
fam7021	0.05045	0.01846	8.701e-13	0.00605784	0.08044	0.02648	1	0.0401826	0	0	1	0.0399239
fam7022	0.03823	0.00574	3.4336e-10	0.0075038	0	0	1	0.0152968	0	0	1	0.014277
fam7023	0.04273	0	1	0.0266667	0	0	1	0.0225571	0.1269	0	1	0.0217808
fam7024	0.13234	0.09328	1	0.0373668	0.09581	0.06927	1	0.0353729	3e-05	2e-05	0.95346	0.00923897
fam7026	0.0352	0.00513	5.3749e-12	0.00648402	0.03438	0.00666	1	0.0393303	0	0	1	0.038965
fam7027	0.01187	0.00094	0.93339	0.0169406	0.02505	0.0012	0.47277	0.00933029	0	0	1	0.0486606
fam7028	0.23408	0.14954	1	0.0190259	0	0	1	0.0139269	0	0	1	0.0127397
fam7029	0.02552	0.01423	0.5019	0.0153729	0	0	1	0.0242314	0	0	1	0.023516
fam7030	0.0245	0.00063	3.2763e-15	0.00491629	0	0	1	0.0204566	0	0	1	0.0197412
fam7032	0	0	1	0.0202588	0	0	1	0.0155099	0.17095	0.00451	1	0.0144901
fam7033	0.01217	0.00071	1	0.0273364	0.073	0.00409	1	0.0234094	0.0307	0.00179	1	0.022618
fam7035	0	0	1	0.0298935	0	0	1	0.0262405	0	0	1	0.0258143
fam7036	0.26291	0	1	0.0297869	0	0	1	0.0261035	0	0	1	0.0256317
fam7037	0	0	1	0.0362253	0.09339	0	1	0.0339726	0	0	1	0.0334703
fam7038	0	0	1	0.0429833	0.05384	0.01374	1	0.0421005	0.00142	0.00036	1	0.0417808
fam7040	0.50929	0.49071	1	0.0248706	0.15483	0.07381	5.2479e-36	0.000258752	0.03234	0.0275	8.9332e-17	0.00108067
fam7041	0	0	1	0.0308371	0.12671	0.04448	2.5518e-37	0.000228311	0.64009	0.35949	1	0.027032
fam7042	0.01805	0.00604	1	0.0374581	0.0217	0.00651	3.4164e-09	0.00421613	0.01	0.00316	0.46287	0.00700152
fam7044	0.00346	0.00304	0.019812	0.013516	0	0	1	0.0149467	0.00286	0.00244	0.061463	0.00549467
fam7045	0.00893	0.00046	1	0.0270015	0	0	1	0.0229224	0.0707	0.00327	1	0.0221613
fam7047	0.04945	0.01256	4.3318e-20	0.00287671	0.02296	0.00568	8.5077e-11	0.00369863	0	0	1	0.0406849
fam7048	0	0	1	0.0355099	0.02891	0.01335	7.5391e-17	0.00207002	0.03184	0.01443	8.4815e-18	0.00086758
fam7049	0	0	1	0.0269711	0.02062	0.00442	1.0375e-09	0.00400304	0	0	1	0.0221309
fam7050	0	0	1	0.0197108	0.10037	0.03026	1	0.0149772	0.6206	0.18698	1	0.0138965
fam7051	0.03672	0.02311	1	0.0289041	0.08958	0.05619	1	0.0250989	0	0	1	0.0245053
fam7052	0	0	1	0.0421461	0	0	1	0.0411568	0	0	1	0.0409132
fam7054	0	0	1	0.025449	0	0	1	0.0211111	0.03023	0.00501	0.28485	0.00643836
fam7055	0	0	1	0.0332116	0	0	1	0.0304566	0	0	1	0.0298935
fam7056	0.04609	0.01074	1.8089e-12	0.00621005	0.01744	0.00418	1	0.0469711	0	0	1	0.0468645
fam7057	0	0	1	0.0224962	0	0	1	0.0178539	1e-05	0	1	0.016895
fam7059	0	0	1	0.038965	0.00166	0.00022	1	0.0373212	0	0	1	0.0369254
fam7060	0	0	1	0.026895	0.03093	0.01138	1	0.0227702	0	0	1	0.0219939
fam7061	0.00585	0.00173	0.0045615	0.0130289	0.00379	0.00111	3.2192e-06	0.00546423	0.06476	0.01913	1	0.0139878
fam7062	0	0	1	0.0484932	0.02328	0.00732	4.5047e-07	0.00509893	0	0	1	0.0482344
fam7063	0.06115	0.01042	1	0.0391781	0.06286	0.0049	8.7449e-22	0.00111111	0.0668	0.00567	2.4916e-19	0.000684932
fam7065	0.06455	0.00554	6.2007e-08	0.00898021	0.05041	0.00525	8.3733e-10	0.00394216	0	0	1	0.0441248
fam7066	0	0	1	0.035997	0	0	1	0.0337595	0	0	1	0.0332572
fam7067	0.50804	0.24452	1	0.0274277	3e-05	2e-05	0.99403	0.0122983	1e-05	0	0.99701	0.0109132
fam7070	0.02512	0.00752	1.0599e-17	0.00372907	0.0137	0.00446	0.36944	0.00905632	0.10342	0.03388	1	0.021309
fam7071	0	0	1	0.0305327	0.06345	0.00106	1	0.0269406	0	0	1	0.0266058
fam7073	0	0	1	0.0389193	0	0	1	0.0371994	0.20903	0.00339	1	0.0368037
fam7076	0.09163	0.03745	5.5058e-19	0.00322679	0.01725	0.00946	4.6299e-15	0.00255708	0.0788	0.04521	1	0.0132268
fam7077	0.04993	0.00272	1	0.0283714	0	0	1	0.0245662	0	0	1	0.0239269
fam7079	0.00456	0.00059	1	0.023653	0.01831	0.00137	3.5991e-14	0.0027245	0	0	1	0.0182192
fam7080	0.0634	0.03073	4.1678e-17	0.00391172	0.45535	0.2378	1	0.0394673	0.17491	0.09202	1	0.0391476
fam7081	0	0	1	0.0499696	0	0	1	0.0499696	0.27663	0.08625	1	0.0499696
fam7083	0.05074	0.02633	4.971e-08	0.00887367	0.05012	0.02861	1.6355e-12	0.00322679	0.03253	0.01719	2.166e-06	0.00327245
fam7084	0	0	1	0.0444444	0	0	1	0.0438508	0	0	1	0.0435921
fam7086	0.06397	0.22711	6.4479e-08	0.00901065	0	0	0.00072262	0.00659056	0.01991	0.05682	0.0004377	0.0039726
fam7087	0	0	1	0.0447032	0.02116	0.01821	1	0.0441248	0	0	1	0.0438356
fam7088	0.08833	0.02207	9.5185e-18	0.00369863	0.02809	0.0114	1.1941e-08	0.00444444	0.02094	0.00926	0.0021163	0.0042618
fam7089	0.18393	0.20369	1	0.0238204	0	0	1	0.0192085	0.07024	0.08439	1	0.018417
fam7090	0	0	1	0.0290107	0.03831	0.0056	1	0.0252664	0.11843	0.01667	1	0.0246423
fam7091	0	0	1	0.02207	0.57731	0	0.81766	0.0105479	0	0	1	0.0164384
fam7094	0.17445	0.02227	1	0.0281279	0.29008	0.03903	1	0.0243075	0.05117	0.0072	1	0.0236225
fam7095	0.15881	0.06759	1	0.0194673	0.3648	0.14693	1	0.0147489	0.06167	0.02882	1.5004e-21	0.000532725
fam7096	0.15329	0.06517	1	0.0365145	0.0091	0.00329	0.00060515	0.00656012	0.00879	0.00319	0.00035325	0.00394216
fam7097	0.03221	0.01613	3.9181e-05	0.0110654	0.02873	0.01403	1.5789e-13	0.00293759	0.14733	0.07604	1	0.0236377
fam7098	0	0	1	0.0230289	0	0	1	0.0183562	0.40935	0.10747	1	0.0174734
fam7100	0.08119	0.00833	1	0.0341857	0	0	1	0.0317504	0	0	1	0.0311568
fam7101	0.08493	0	1	0.0432116	0	0	1	0.0423592	0.04074	0	1	0.0420548
fam7102	0	0	1	0.031796	0	0	1	0.0285997	0	0	1	0.0281735
fam7104	0	0	1	0.0218721	0.03487	0.00901	1	0.0172451	0.02926	0.00447	1.3503e-23	0.000410959
fam7105	0	0	1	0.0304414	0	0	1	0.0269102	0	0	1	0.0265601
fam7106	0	0	1	0.0345205	0.05329	0	2.2034e-08	0.00450533	0.05331	0	1.6941e-08	0.00258752
fam7108	0	0	1	0.0264079	0	0	1	0.0222679	0.01967	0.00558	1.8445e-09	0.00231355
fam7109	0.04574	0.02243	8.4794e-05	0.0114155	0.20759	0.03622	2.7711e-23	0.000943683	0.19959	0.04072	2.2089e-21	0.000547945
fam7113	0.02996	0.00083	1	0.0337443	0	0	1	0.0311111	0	0	1	0.0305632
fam7114	0.07517	0	9.4489e-25	0.0018417	0	0	1	0.020761	0	0	1	0.0200304
fam7115	0.01803	0.00233	2.3712e-13	0.00564688	0	0	1	0.0333942	0	0	1	0.0329072
fam7116	0.01607	0.01259	1.8295e-05	0.0108219	0	0	1	0.0450381	0.02437	0.0194	1.8051e-14	0.00146119
fam7117	0.05298	0.01814	1.4768e-27	0.0012481	0	0	1	0.0321766	0	0	0.095641	0.00570776
fam7118	0	0	1	0.0315068	0.00798	0.00422	0.010271	0.0073516	0	0	1	0.0278234
fam7119	0.04557	0.01052	2.8545e-08	0.00873668	0	0	0.99724	0.0126941	0.03041	0.00593	2.5238e-11	0.00188737
fam7120	0	0	1	0.0271385	0.08469	0.00767	1	0.0231355	0	0	1	0.0224353
fam7122	0.01746	0.01258	1.7884e-25	0.00170472	0.03243	0.02119	0.39969	0.00910198	0.00303	0.00214	0.12531	0.00584475
fam7123	0	0	1	0.0412938	0	0	1	0.0400761	0	0	1	0.0398174
fam7124	0.01452	0.00281	3.2328e-09	0.00809741	0.06241	0.01392	1	0.0479756	0	0	1	0.0478387
fam7125	0	0	1	0.0201522	0	0	1	0.0153729	0	0	1	0.0143531
fam7129	0	0	1	0.0476256	2e-05	0	1	0.0473516	0.14094	0	1	0.0471994
fam7130	0.01998	0.00264	0.49032	0.0153577	0	0	1	0.0381583	0	0	1	0.0378539
fam7131	0.01771	0.00331	2.2123e-27	0.00129376	0	0	1	0.0290715	0	0	0.99887	0.0121461
fam7132	0	0	1	0.0339117	0	0	1	0.0312938	0	0	1	0.0307154
fam7133	0.01517	0.00188	8.1847e-15	0.00503805	0	0	1	0.0207915	0	0	1	0.0200609
fam7134	0	0	1	0.0438204	0	0	1	0.0429985	0.20187	0.07072	1	0.0426941
fam7136	0	0	1	0.0472603	0	0	1	0.0469254	0	0	1	0.0467884
fam7137	0.01013	0.00432	3.1543e-07	0.00939117	0.00483	0.00222	0.40697	0.00914764	0	0	1	0.0363318
fam7138	0	0	1	0.0321005	0	0	1	0.0289498	0	0	1	0.0284779
fam7139	0.08044	0.01439	1.7406e-29	0.00101979	0	0	1	0.0209132	0	0	1	0.0201522
fam7140	0	0	1	0.0444901	0.00589	0.00203	3.663e-05	0.00598174	0	0	1	0.0436682
fam7141	0.01972	0.01307	1.247e-18	0.00339422	0	0	1	0.0364079	0	0	1	0.0359817
fam7142	0.02639	0.00604	1.0697e-05	0.0105936	0	0	1	0.023105	0	0	1	0.022344
fam7143	0.00416	0.00153	0.043141	0.0139117	0	0	1	0.0164536	0.09955	0.03506	1	0.0154186
fam7145	0	0	1	0.0204566	0	0	1	0.015723	0	0	1	0.014688
fam7146	0.00307	0.00045	0.026425	0.0136986	0	0	1	0.0209893	0.0601	0.00842	0.97549	0.00954338
fam7147	0	0	1	0.0494977	0	0	1	0.0494521	0	0	1	0.0494216
fam7149	0	0	1	0.0278843	0.05388	0.00493	0.87928	0.0109741	0	0	1	0.0233638
fam7151	0.03448	0.03357	7.6138e-26	0.00161339	0.06934	0.06696	0.99126	0.0121309	0.31872	0.30926	1	0.0337595
fam7154	0.18297	0	3.6862e-27	0.00138508	0.00082	0.00028	0.9984	0.0131811	0	0	1	0.0408219
fam7155	0	0	1	0.0411568	0.26577	0.09362	1	0.0399087	0	0	1	0.0396195
fam7156	0.02428	0.01692	6.464e-17	0.00404871	0.03459	0.0248	6.5578e-19	0.00164384	0	0	1	0.0286758
fam7158	0.13415	0.06009	2.2422e-46	0.000273973	0.21611	0.16177	1	0.0455099	2e-05	2e-05	1	0.0452816
fam7159	0	0	1	0.0441705	0	0	1	0.0435008	0	0	1	0.0431963
fam7161	0.20285	0.07719	1	0.0440335	0.05682	0.0189	0.81443	0.0105175	0	0	1	0.0429224
fam7164	0.08433	0.04279	3.3657e-41	0.000350076	0.00278	0.00166	4.1769e-06	0.00552511	0	0	1	0.0396499
fam7165	0.05364	0.02575	5.5663e-14	0.00538813	0	0	1	0.0386606	0	0	1	0.0382801
fam7166	0.06453	0.01194	2.0853e-19	0.00315068	0.07789	0.0207	1	0.0144444	0	0	1	0.013242
fam7167	0.00602	0.00101	1	0.0282344	0	0	1	0.0244292	0	0	1	0.02379
fam7168	0.01623	0.01671	1.8971e-25	0.00173516	0.00371	0.00348	0.18369	0.00853881	0.00876	0.00799	0.026125	0.00505327
fam7169	0.47685	0.43344	1	0.0359665	0.10238	0.07442	1.5147e-07	0.00490106	0.52236	0.47654	0.43469	0.00687976
fam7170	0.04653	0.03545	2.8302e-24	0.00194825	0	0	0.99887	0.0134399	0.04839	0.03715	7.6934e-27	0.000289193
fam7172	0.14	0.05567	2.0437e-27	0.00127854	0.06457	0.02832	9.0659e-19	0.0016895	0.11834	0.06079	0.99724	0.0110959
fam7173	0.04972	0.01123	1	0.038691	0.0497	0.00729	5.9324e-07	0.00515982	0	0	1	0.0365297
fam7174	0	0	1	0.0304718	0.02469	0	1.3294e-08	0.00445966	0.02158	0	4.892e-08	0.00269406
fam7175	0.04874	0.03424	1.3438e-16	0.00427702	0.02985	0.02369	7.4551e-16	0.00231355	0.10593	0.08929	1	0.0179452
fam7176	0	0	1	0.0363623	0.00508	0.00017	1	0.0341096	0	0	1	0.0336834
fam7178	0.01552	0.00173	2.9947e-06	0.0101522	0	0	1	0.0139726	0	0	1	0.0127702
fam7179	0	0	1	0.0486149	0.38676	0	1	0.0485388	0.33203	0	1	0.0483714
fam7180	0.01657	0.01448	1.2644e-16	0.0042618	0.0345	0.03206	5.7425e-32	0.000487062	0	0	1	0.0193455
fam7181	0	0	1	0.0441553	0	0	1	0.0434855	0	0	1	0.0431659
fam7182	0	0	1	0.0463775	0.03035	0.00714	9.3155e-22	0.00112633	0	0	1	0.0457534
fam7183	0.00146	0.00021	1	0.0381887	0	0	1	0.0363318	0	0	1	0.0358752
fam7185	0	0	1	0.0249011	0.00325	0	0.0029802	0.00701674	0.98316	0.01684	0.61932	0.0075038
fam7186	0	0	1	0.0487519	0	0	1	0.0486301	0	0	1	0.0484779
fam7187	0.74477	0.25523	1	0.0341096	0.0339	0.01311	1	0.0316286	0	0	1	0.0310502
fam7188	0.00535	0.00358	0.044438	0.0139422	0.01096	0.00751	3.467e-11	0.00357686	0.05969	0.0393	0.45314	0.00695586
fam7189	0	0	1	0.0222374	0	0	1	0.0175799	0	0	1	0.0166058
fam7190	0	0	1	0.0264992	0	0	0.99314	0.0122527	0	0	1	0.021583
fam7191	0.53758	0.19672	1	0.0297412	0.7547	0.2453	0.10723	0.00824962	0	0	1	0.0256164
fam7192	0	0	1	0.0394368	0.01871	0.00253	1	0.0378539	0.02548	0.00314	1	0.0374886
fam7193	4e-05	1e-05	1	0.0444597	0.07555	0.02936	1	0.0438661	0.00118	0.00047	1	0.0436073
fam7194	0.00759	0.00248	0.0005595	0.0121005	0.0102	0.0034	0.1505	0.00840183	0.08713	0.03014	1	0.0165297
fam7195	0	0	1	0.0252664	0.02756	0.04201	2.491e-06	0.00540335	0.02692	0.03885	3.7481e-06	0.00336377
fam7196	0.23125	0.31779	1	0.0351446	0.01174	0.01663	1.952e-30	0.000563166	0	0	1	0.0323288
fam7198	0.00831	0	0.77527	0.0161644	0	0	0.93726	0.0113242	0	0	1	0.0460426
fam7199	0.10001	0.01726	1.9398e-28	0.00109589	0.12442	0.04037	1	0.0168189	0.00159	0.00053	0.99352	0.0103196
fam7200	0.01609	0.00244	0.15865	0.0145205	0.04784	0.00795	1	0.019589	0	0	1	0.0187215
fam7201	0.03284	0.00982	1	0.0358904	0.00501	0.00151	0.98954	0.0119939	0	0	1	0.0331659
fam7202	0.67076	0.2767	0.97202	0.0172755	0	0	1	0.041035	1	0	0.32245	0.00656012
fam7203	0	0	1	0.0366819	0.00537	0.00041	0.42822	0.00922374	0	0	1	0.0340791
fam7204	0.07195	0.00712	1.829e-26	0.00152207	0	0	1	0.0428615	0.01359	0.00246	0.0059532	0.00458143
fam7205	0.02273	0.01197	0.66038	0.0157078	0.08714	0.04324	0.49304	0.00946728	0	0	1	0.0187367
fam7206	0.02601	0.02331	2.9937e-06	0.010137	0.03406	0.03021	2.9025e-06	0.00541857	1e-05	1e-05	0.99661	0.0108219
fam7207	0	0	1	0.041309	0	0	1	0.0400913	0.2266	0.09289	1	0.0398326
fam7208	0.24945	0.0807	1	0.0458904	0.46848	0.15238	1	0.0454033	0	0	1	0.0451598
fam7209	0	0	1	0.0283409	0.12985	0.06951	1	0.0245358	0	0	1	0.0238965
fam7211	0	0	1	0.0342922	0	0	1	0.0318721	0.05676	0.01731	1	0.0312633
fam7213	0	0	1	0.0209741	0	0	1	0.016347	2e-05	1e-05	0.99805	0.0113546
fam7214	0	0	1	0.0295738	0.33927	0.05756	0.78317	0.0103501	0	0	1	0.0253729
fam7216	0	0	1	0.0467732	0	0	1	0.0464688	0	0	1	0.0463166
fam7217	0.07364	0.01794	1	0.0247489	0.08484	0	7.0136e-09	0.00439878	0.09065	0	3.4298e-09	0.00238965
fam7218	0.03939	0.00214	1	0.0340183	0	0	1	0.0314916	0	0	1	0.0309132
fam7219	0.03758	0.00537	0.92768	0.0169102	0	0	1	0.0405936	0	0	1	0.0403805
fam7220	0	0	1	0.0471994	0	0	1	0.0468493	0.00052	0.00011	0.99483	0.0105175
fam7221	0.03894	0.01183	3.8885e-19	0.00321157	0	0	1	0.018067	0	0	1	0.0171385
fam7222	0	0	1	0.0220396	0	0	1	0.0174125	0	0	1	0.0163927
fam7224	0.03585	0.02369	0.001023	0.0124049	0	0	1	0.0219482	0	0	1	0.021172
fam7225	0	0	1	0.0329985	0	0	1	0.0301065	0	0	1	0.0295738
fam7226	0.08819	0.00289	0.95486	0.0171385	0	0	1	0.0378082	1e-05	0	0.99774	0.0112938
fam7227	0	0	1	0.0460578	0	0	1	0.0456164	0	0	0.99805	0.0115373
fam7228	0	0	1	0.0443683	0	0	1	0.0437747	0	0	1	0.0435312
fam7230	0.03672	0.00608	1	0.0492846	0	0	1	0.0492542	0	0	1	0.0492237
fam7231	0	0	1	0.0495738	0	0	1	0.0495129	0	0	1	0.0494977
fam7232	0	0	1	0.0234703	0.17045	0.05867	1	0.0188432	0.00335	0.00118	1	0.0180061
fam7233	0.06303	0.04154	2.9315e-63	6.09e-05	0.17356	0.11931	1	0.0336682	0.31068	0.20932	1	0.0331963
fam7234	0	0	1	0.0396651	0	0	1	0.0380822	0	0	1	0.0377778
fam7235	0.15593	0.05055	1	0.0225114	0.07145	0.02255	1	0.0178843	0	0	1	0.0169254
fam7236	0	0	1	0.026621	0	0	1	0.0225114	0.01485	0.00442	0.69663	0.0078691
fam7239	0.04593	0.00843	2.2308e-15	0.0047793	0	0	1	0.0369559	0	0	1	0.0365601
fam7240	0.03974	0.00763	1	0.0190107	0.023	0	5.3608e-05	0.00607306	1e-05	0	1	0.0127245
fam7241	0	0	1	0.046895	0.04933	0.04555	0.48152	0.00937595	0	0	1	0.0464231
fam7242	0	0	1	0.0375799	0	0	1	0.0356317	0.04002	0.00793	1	0.0351903
fam7243	0	0	1	0.039589	0	0	1	0.0380213	0.08665	0.05388	1	0.0377017
fam7244	0.17875	0.04995	3.2207e-25	0.00179604	0	0	1	0.0307306	3e-05	2e-05	0.99887	0.0121766
fam7245	0.01637	0.00137	0.17388	0.0145358	0	0	1	0.0230137	0.09598	0.00917	1	0.0222527
fam7248	0.02851	0.04263	3.5014e-11	0.00687976	0	0	1	0.0265297	0.03181	0.03643	4.8326e-07	0.00304414
fam7249	0.00982	0.00199	0.00013895	0.0116286	0	0	1	0.016758	0	0	1	0.0157078
fam7251	0	0	1	0.0273973	3e-05	0	0.99748	0.0128311	0.04532	0	0.00078429	0.00406393
fam7252	0	0	1	0.0410046	0.12639	0.01509	1	0.039726	0.00923	0.00106	1	0.0394216
fam7254	0.01654	0.00912	1.9017e-06	0.00998478	0.03227	0.01799	0.92962	0.0112633	0	0	1	0.0189802
fam7255	0	0	1	0.0326332	0.00694	0.00517	0.0011853	0.00674277	0.04988	0.03505	1	0.0290563
fam7256	0.0123	0.00828	8.5089e-07	0.00974125	0.01818	0.01239	1	0.0399543	0.61916	0.38084	1	0.0396956
fam7257	0	0	1	0.0422983	0.00047	0.00073	1	0.0414003	0	0	1	0.0410959
fam7258	0	0	1	0.0199087	0	0	1	0.0151294	0	0	1	0.0140791
fam7259	0	0	1	0.0205784	0	0	1	0.0158752	0	0	1	0.0148706
fam7260	0.03232	0.00739	2.6421e-14	0.00525114	0.06912	0.01766	1	0.0279452	0.00067	0.00017	1	0.0275951
fam7261	0.03676	0.00999	4.882e-05	0.0111872	0.07374	0.02569	1	0.0383105	0.03292	0.00788	5.8373e-10	0.00216134
fam7263	0	0	1	0.0333029	0	0	1	0.0305632	0	0	1	0.03
fam7265	0.05331	0.01436	0.9634	0.0172146	0	0	1	0.0417656	0	0	1	0.0414612
fam7266	0.06535	0.02159	9.1895e-13	0.00607306	0.00026	0.00011	1	0.0337747	0	0	0.99724	0.0110502
fam7267	0	0	1	0.0224505	0.00346	0.00217	0.0052163	0.00718417	0.0668	0.03712	0.50935	0.00719939
fam7268	0.10815	0.00793	1	0.0236073	0	0	1	0.0189802	0	0	1	0.0181887
fam7269	0	0	1	0.0496956	0	0	1	0.0496043	0	0	1	0.0496195
fam7271	0.03237	0.00203	1.4415e-12	0.00616438	0	0	1	0.0430289	0	0	1	0.0427245
fam7272	0	0	1	0.0350381	0.71644	0.28356	0.40075	0.0091172	0	0	1	0.032207
fam7273	0	0	1	0.0303653	0.38199	0.03069	1	0.0268037	0	0	1	0.0264384
fam7274	0.004	0.00504	0.0081701	0.0131659	0	0	1	0.0170928	0	0	1	0.0161035
fam7275	0.00687	0.00146	0.036982	0.0138508	0.00523	0.00105	0.015193	0.00748858	0	0	1	0.0392542
fam7276	0.12213	0.07515	9.4864e-25	0.00185692	0	0	1	0.0288432	0	0	0.99724	0.0110198
fam7277	0.12942	0.01964	1	0.0255556	0	0	1	0.0212177	0.0133	0.00172	0.51076	0.00721461
fam7278	0	0	1	0.0497412	0.07491	0.01531	1	0.0496499	0	0	1	0.0496804
fam7280	0	0	1	0.0213242	0.01277	0.00158	8.6773e-07	0.00520548	0.86571	0.13429	1	0.0156925
fam7281	0	0	1	0.034003	0.01545	0.00539	1	0.031446	0.04372	0.01027	9.2677e-15	0.00143075
fam7282	0.00086	0.00028	0.99887	0.0184932	0	0	1	0.0323592	0	0	1	0.031796
fam7283	0	0	1	0.0498326	0	0	1	0.0497869	0	0	1	0.0498174
fam7284	0	0	1	0.0231963	0.20219	0	3.1733e-35	0.000289193	0.20399	0	7.606e-36	0.000167428
fam7287	0.00957	0.00659	4.2594e-08	0.00881279	0	0	1	0.017032	0	0	1	0.0160122
fam7288	0	0	1	0.0286149	0.02016	0.00329	1	0.0247641	0	0	1	0.02414
fam7289	0.03298	0.01182	4.7735e-11	0.0070624	0.23415	0.08696	1	0.038965	0.01645	0.00671	1	0.0385693
fam7290	0	0	1	0.0411111	0	0	1	0.0398478	0	0	1	0.0395434
fam7292	0	0	1	0.0236682	0	0	1	0.0190259	0.05515	0.00942	1	0.0182496
fam7293	0.00161	0.00029	0.0034912	0.012968	0	0	1	0.0473973	0	0	1	0.0472603
fam7294	0	0	1	0.0407154	0	0	1	0.0394216	0	0	1	0.039102
fam7296	0	0	1	0.0200457	0	0	1	0.0152664	0	0	1	0.0142314
fam7299	0.03099	0.00666	0.83235	0.0164231	0	0	1	0.0360274	0.02448	0.0054	1	0.035586
fam7300	0	0	1	0.0190411	0.10609	0.02896	8.5994e-25	0.000852359	0.26557	0.13512	0.99701	0.0108828
fam7301	0.11936	0.0361	0.9744	0.0173059	0	0	1	0.0421157	0	0	1	0.041796
fam7302	0	0	1	0.0367732	0	0	1	0.0346575	0	0	1	0.0342314
fam7303	0	0	1	0.0301979	0	0	1	0.0266514	0	0	1	0.0262557
fam7304	0	0	1	0.0223897	0	0	1	0.0177473	0	0	1	0.0167884
fam7305	0	0	1	0.0241248	0	0	1	0.0196043	0	0	1	0.0187519
fam7306	0	0	1	0.0479452	0	0	1	0.0477017	0.01202	0.00328	0.9765	0.0095586
fam7307	0	0	1	0.0417504	0.00588	0	0.42429	0.00920852	0.01775	0	0.895	0.00893455
fam7308	0.17417	0	5.4716e-22	0.00228311	0.00202	0.00068	0.023264	0.00762557	0	0	1	0.0226941
fam7309	0.03033	0.0169	1	0.0200304	0.07252	0.03499	0.0019343	0.00686454	0.06891	0.0391	1	0.0142161
fam7310	1e-05	0	1	0.0258447	0.09763	0.03188	1	0.0216591	0.1091	0.03431	1	0.0208524
fam7311	0.10208	0.03633	8.7444e-18	0.00365297	0.02581	0.01217	1.3473e-06	0.00534247	0	0	1	0.0461796
fam7312	0.05138	0.00778	1	0.0395129	0	0	1	0.0379604	0	0	1	0.0375951
fam7313	0.00509	0.01528	0.36831	0.0150533	0.00216	0.0065	0.0079305	0.00727549	0.14756	0.42864	1	0.0334855
fam7314	0.12901	0.04587	1.6258e-32	0.000761035	0.00729	0.00346	0.090072	0.00821918	0.02074	0.00955	0.001471	0.00420091
fam7315	0.00823	0.00054	0.31439	0.0149315	0	0	1	0.0136682	0.01791	0.00145	0.81831	0.00841705
fam7316	0	0	1	0.0428463	0	0	1	0.0419635	0	0	1	0.0416591
fam7317	0.01978	0.00862	1	0.0393151	0.06896	0.02989	1	0.0376712	0	0	1	0.0373212
fam7318	0.08921	0	3.5466e-22	0.00219178	0	0	1	0.0298935	0	0	1	0.029376
fam7319	0.02215	0.00573	0.0014597	0.0125419	0.06885	0.02062	1	0.0177169	0.02699	0.00678	0.0021727	0.00427702
fam7320	0.0358	0.00386	0.30038	0.0148554	0	0	1	0.0394368	0.13052	0.01702	1	0.0391172
fam7321	0	0	1	0.0206393	0.02892	0.00106	1	0.0159209	0	0	1	0.0149315
fam7322	0.00744	0.00594	0.50807	0.0154033	0.03432	0.02536	0.26678	0.00881279	0.00417	0.00328	0.10432	0.00576865
fam7323	0.80582	0.19418	0.99186	0.0176712	0.01812	0.00437	1	0.0344749	0.00051	0.00012	0.99887	0.0122374
fam7324	0	0	1	0.0456469	0	0	1	0.045175	0	0	1	0.0449315
fam7325	0.00671	0.00136	1.5076e-12	0.0061796	0.1567	0.03678	0.94335	0.0114155	0.02112	0.00494	0.90737	0.00898021
fam7327	0.14417	0.02465	2.8595e-15	0.00487062	0	0	0.99521	0.0124353	0.12438	0.0586	1	0.0288432
fam7328	0.00545	0.0016	3.2824e-07	0.00942161	0.00612	0.00196	0.32986	0.00894977	0.00823	0.00255	0.047658	0.0052968
fam7329	0.01494	0.00216	0.89944	0.0167732	0	0	1	0.0421309	0	0	1	0.0418113
fam7330	0	0	1	0.0201979	0.08782	0.00681	1	0.0154186	0	0	1	0.014414
fam7333	0	0	1	0.0307306	0.13253	0.04258	1	0.0272298	0	0	0.99887	0.0121005
fam7334	0	0	1	0.0241857	0	0	1	0.0196499	0	0	1	0.0188432
fam7335	0	0	1	0.0387519	0	0	1	0.0370167	0	0	1	0.0366362
fam7336	0.0189	0.01896	4.4616e-51	0.000182648	0.00265	0.00268	0.0020464	0.00689498	0.1349	0.13141	1	0.0287823
fam7337	0.04983	0.00074	0.99063	0.0176256	0	0	1	0.0139878	0.00398	6e-05	0.46709	0.00701674
fam7339	0	0	1	0.0277778	0.09909	0.01513	1	0.0239574	0	0	1	0.023242
fam7340	0.04164	0.01862	5.6233e-14	0.00541857	0.19555	0.0925	1	0.0210654	0	0	1	0.0202892
fam7341	0.04494	0.01726	6.1391e-34	0.000639269	0	0	1	0.0207002	0	0	1	0.0199543
fam7342	0	0	1	0.0340944	0	0	1	0.0315982	0.11646	0.01434	1	0.0310046
fam7343	0.02598	0.00594	0.9631	0.0171994	0.06665	0.01523	1	0.0368493	0	0	1	0.0364079
fam7344	0.01404	0.01129	1.0915e-08	0.00850837	0.12073	0.09125	1	0.0466971	0.00284	0.00216	1	0.0465753
fam7346	0.02099	0.00563	1	0.0342466	0	0	1	0.031796	0.03195	0.00856	6.7749e-12	0.00179604
fam7349	0	0	1	0.041172	0.02464	0.0077	0.0036104	0.0070624	0.04091	0.01115	1.7342e-07	0.00289193
fam7350	0	0	1	0.019239	0	0	1	0.0143379	0	0	1	0.0131355
fam7351	0	0	1	0.0255708	0	0	1	0.0212329	0	0	1	0.0204262
fam7352	0	0	1	0.0201674	0.00851	0.00024	1	0.0153881	0	0	1	0.0143683
fam7354	0.02233	0.01464	4.801e-17	0.0039726	0	0	1	0.0305327	0	0	1	0.0299696
fam7355	0	0	1	0.0309589	0	0	1	0.0274581	0	0	1	0.0271537
fam7356	0.65851	0.34149	0.80767	0.0163166	0.01857	0.0123	5.6476e-08	0.00473364	0	0	1	0.0191324
fam7358	0	0	1	0.037032	9e-05	1e-05	0.99036	0.0120548	0.00011	1e-05	0.99202	0.0101522
fam7359	0.08743	0.01594	0.88304	0.0166514	0	0	1	0.0150533	0	0	1	0.0139117
fam7360	0.00685	0.0032	0.48024	0.015312	0.00907	0.00357	0.00011464	0.00622527	0.01238	0.00461	0.0082337	0.00476408
fam7361	0.00956	0.0015	1	0.0488432	0.02196	0.00158	2.984e-09	0.00415525	0	0	1	0.0485693
fam7362	0.03229	0.0065	1	0.0191629	0.00351	0.00069	0.82918	0.0106393	0	0	1	0.0129376
fam7364	0	0	1	0.0402131	0.02424	0.01283	1	0.0388584	0	0	1	0.0384627
fam7365	0	0	1	0.020761	0	0	1	0.0160426	0	0	1	0.0150533
fam7366	0.1075	0.04066	1	0.0279604	0.03224	0.01212	1.2603e-46	0.000136986	0	0	1	0.0234551
fam7368	0	0	1	0.045723	0.03772	0.01408	0.93655	0.011309	0	0	1	0.0449924
fam7370	0.05811	0.02208	1.2963e-25	0.0016895	0	0	1	0.0178691	0	0	1	0.0169102
fam7371	0	0	1	0.0296651	0	0	1	0.0259513	0	0	1	0.0254947
fam7372	0.08001	0.02145	1.7023e-15	0.00474886	0.32449	0.14383	1	0.0316895	0	0	1	0.0310807
fam7373	0.11321	0.05861	1	0.0258752	0	0	1	0.0216895	0.04648	0.02406	1	0.0208828
fam7374	0	0	1	0.0326941	0.08732	0.02894	3.9023e-22	0.00106545	0.08986	0.02967	1.5203e-22	0.000471842
fam7375	0	0	1	0.0260122	0	0	1	0.0218569	0	0	1	0.0210807
fam7376	0	0	1	0.0327397	0	0	1	0.0297108	0	0	1	0.0292085
fam7379	0	0	1	0.0193455	0.01276	0.00282	0.95647	0.0114916	0.24102	0.05223	1	0.0134855
fam7380	0.06772	0.01644	1	0.0337139	0	0	1	0.0310502	0	0	1	0.0304871
fam7381	0	0	1	0.0233333	0.01548	0.0007	1	0.0186758	0.01098	0.00049	1	0.0178082
fam7383	0.06764	0.02917	1	0.0443836	0	0	1	0.04379	0.0059	0.00252	0.0018332	0.00423136
fam7384	0	0	1	0.0213699	0	0	1	0.0168341	0.0109	0.00051	0.61471	0.00747336
fam7385	0	0	1	0.030137	0	0	1	0.0265753	0.95221	0.04779	0.66392	0.00773212
fam7386	0.00721	0.00058	1	0.0212329	0	0	1	0.0166667	0.00182	0.00015	0.87476	0.0087519
fam7387	0	0	1	0.0380365	0	0	1	0.0361035	0	0	1	0.0356621
fam7388	0.01154	0.00246	1	0.0334094	0	0	1	0.0307154	0	0	1	0.0300913
fam7389	0.04238	0.00537	3.4395e-34	0.000608828	0	0	1	0.0217808	0	0	1	0.0209893
fam7390	0	0	1	0.0223592	0	0	1	0.0177017	0	0	0.99887	0.0118721
fam7391	0.04604	0.01168	1.1002e-08	0.00852359	0.06525	0.01938	1	0.0240944	0	0	1	0.023379
fam7393	0	0	1	0.0495282	0	0	1	0.0494673	0	0	1	0.0494521
fam7394	0.02013	0	1	0.0238508	0	0	1	0.019239	0	0	1	0.0184323
fam7398	0	0	1	0.0431507	0.05767	0.00413	1	0.0422831	0	0	1	0.0419787
fam7399	0.02365	0.01745	1	0.035449	0	0	1	0.0331963	0.0006	0.00045	1	0.0326636
fam7400	0	0	1	0.0274429	0	0	1	0.0235616	0	0	1	0.0227702
fam7401	0	0	1	0.020411	0	0	1	0.0156925	0	0	1	0.0146575
fam7403	0	0	1	0.0381279	0.04121	0.01004	1	0.0362253	0.22743	0.05538	1	0.0357686
fam7404	0.03925	0.0033	1	0.0333181	0	0	1	0.0305784	0.09672	0.00789	1	0.0300152
fam7406	0	0	1	0.0473364	0	0	1	0.047032	0	0	1	0.0469102
fam7407	0.17394	0.03233	1	0.0447184	0.06941	0.01431	0.99626	0.0126027	0	0	1	0.0438508
fam7408	0.02624	0.01044	4.663e-16	0.00458143	0.00642	0.00259	0.94741	0.011446	0.10671	0.0411	1	0.0354795
fam7409	0.7641	0.2359	0.22638	0.014688	0	0	1	0.0282344	0	0	1	0.0278539
fam7411	0.00785	0.00158	7.3471e-09	0.00841705	0.10862	0.02213	1	0.0473059	0	0	1	0.0471537
fam7412	0.0023	0.00043	1	0.0497717	0.0062	0.00116	1	0.0496956	0	0	1	0.049726
fam7413	0	0	1	0.0407458	0.05722	0	1	0.0394521	0.10143	0	1	0.0391324
fam7414	0	0	1	0.0339878	0	0	1	0.0314307	0.02071	0.00435	1	0.0308676
fam7415	0.02196	0.00909	0.00034252	0.0119787	0.03993	0.01236	1.3173e-12	0.00319635	0.00941	0.00395	1	0.0134094
fam7416	0	0	1	0.0462861	0	0	1	0.0458447	0.022	0.0038	2.13e-18	0.000761035
fam7417	0.0282	0.01076	1.4051e-06	0.00986301	0.1046	0.02773	5.4445e-27	0.000700152	0	0	1	0.037032
fam7418	0.02461	0.00708	2.0038e-05	0.0108676	0	0	1	0.0346728	0	0	1	0.0342466
fam7419	0	0	1	0.0301826	0	0	1	0.0266362	0	0	1	0.0262405
fam7420	0.01617	0.00203	1	0.0261796	0	0	1	0.0220396	0	0	1	0.0212481
fam7421	0.04995	0.01184	0.77615	0.0161796	0	0	1	0.0298478	0	0	1	0.0293303
fam7422	0.18307	0.01122	2.9592e-15	0.00490106	0	0	1	0.0327854	0	0	1	0.0322374
fam7423	0.04883	0.02909	7.366e-19	0.00333333	0.04625	0.03034	4.0851e-06	0.00549467	0.02826	0.01926	1	0.0408067
fam7424	0	0	1	0.0218113	0	0	1	0.0171994	0	0	1	0.01621
fam7425	0	0	1	0.028828	0	0	1	0.0249924	0	0	1	0.024414
fam7426	0.00167	0.00076	1	0.045449	0	0	1	0.0449619	0	0	1	0.0447641
fam7427	0.00472	0.00202	1.8628e-05	0.0108371	0	0	1	0.034688	0.03459	0.0155	1	0.034277
fam7428	0	0	1	0.0278387	0.03511	0.0121	3.6424e-12	0.00336377	0	0	1	0.0233181
fam7429	0	0	1	0.0191324	0	0	1	0.0141096	0	0	1	0.0129072
fam7431	0	0	1	0.0485693	0.02333	0.00455	1	0.0484779	0	0	1	0.0483105
fam7432	0	0	1	0.0464079	0	0	1	0.0459665	0	0	1	0.0457991
fam7433	0.00568	0.00131	0.33192	0.0149924	0.00394	0.00091	0.046877	0.0078691	0.0402	0.00954	1	0.0187976
fam7436	0	0	1	0.0378082	0.77108	0.22892	0.8024	0.0104566	0	0	1	0.0354186
fam7438	0	0	1	0.0322831	0	0	1	0.0291476	0	0	1	0.0285845
fam7439	0.30919	0.21502	1	0.0406393	0	0	1	0.0393607	0.03837	0.02476	1	0.0390107
fam7440	0	0	1	0.0318265	0	0	1	0.0286301	0	0	1	0.028204
fam7442	0	0	1	0.044825	0.00441	0.0001	0.90287	0.0110959	0.00071	2e-05	1	0.0439422
fam7444	0.05858	0.00355	4.5794e-11	0.00700152	0	0	1	0.0236682	0	0	1	0.0228767
fam7445	0	0	1	0.0357991	0	0	1	0.0335769	0	0	1	0.0330898
fam7446	0	0	1	0.0396499	0	0	1	0.038067	0	0	1	0.0377626
fam7447	0.11202	0.01618	1	0.0486301	0.01456	0.00186	0.85868	0.0108067	0.07781	0.00918	0.87441	0.00872146
fam7448	0	0	1	0.0281735	0	0	1	0.0243683	0	0	1	0.0237139
fam7450	0	0	1	0.0363318	0	0	1	0.0340791	0	0	1	0.0336377
fam7452	0.00168	0.00081	0.055708	0.0140335	0.05654	0.0276	6.9559e-35	0.000304414	0	0	1	0.0457686
fam7455	0	0	1	0.0414307	0	0	1	0.0402588	0	0	1	0.0400152
fam7456	0.00135	0.00029	0.85577	0.0164992	0	0	1	0.0241705	0.02854	0	7.0354e-12	0.00181126
fam7457	0.11649	0.04387	1	0.0398326	0.09108	0.03867	2.1264e-12	0.00324201	0.13308	0.04712	1	0.0380365
fam7458	0.00818	0.00215	3.8097e-10	0.00753425	3e-05	1e-05	0.97836	0.0117047	0.00023	6e-05	1	0.0480061
fam7459	0.01754	0.00358	3.1587e-06	0.0101979	0.13508	0.0416	1	0.0141857	0.01121	0.00229	6.8254e-05	0.00363775
fam7460	0.0701	0.00923	2.0755e-15	0.00476408	0	0	1	0.0393151	0.04447	0.01418	1	0.0389498
fam7461	0.00905	0	5.0549e-06	0.0103501	0	0	1	0.0140335	0.08686	0.00789	1	0.0128615
fam7462	0.05825	0.00207	2.4235e-18	0.00350076	0.11716	0.01349	1	0.0184932	0	0	1	0.0176256
fam7463	0	0	1	0.0480822	0	0	1	0.047793	0	0	1	0.047656
fam7464	0.10742	0.02298	1	0.0364536	0	0	1	0.0342161	0.06417	0.01421	1.2588e-09	0.00222222
fam7465	0.2533	0.03805	1	0.0305936	0.13136	0.02392	1	0.0270015	0.14182	0.02582	1	0.0266667
fam7466	0	0	1	0.0376865	0	0	1	0.0357382	0	0	1	0.035312
fam7467	0.01321	0.00724	0.11895	0.0144444	0	0	1	0.0273059	0	0	1	0.0269559
fam7468	0	0	1	0.0204871	0.02577	0.00627	1	0.0157839	0	0	1	0.0147641
fam7469	0	0	1	0.0445662	0	0	1	0.0439574	0	0	1	0.0436986
fam7470	0.26424	0.0725	1	0.0452968	0.13556	0.03355	1	0.0447793	0	0	1	0.0446271
fam7471	0	0	1	0.0365601	0.02673	0.00319	2.7251e-13	0.00299848	0.03163	0.00505	1	0.0338965
fam7472	0.3319	0.02204	1	0.0453272	0.30923	0.02068	1	0.044825	0.06836	0.00454	1	0.0446575
fam7473	0	0	1	0.0371689	0	0	1	0.0351598	3e-05	2e-05	0.98495	0.00978691
fam7474	0.0009	0.00043	1	0.0391933	0	0	1	0.0375342	0	0	1	0.0371994
fam7476	0.08605	0.11859	1	0.0249772	0	0	1	0.0204414	0.01572	0.02249	1	0.0197108
fam7477	0	0	1	0.0486454	0	0	1	0.048554	0.7194	0.2806	1	0.0483866
fam7478	0.02277	0.02068	2.7463e-14	0.00526636	0.17415	0.15744	1	0.0318569	0.17981	0.16523	1	0.0312481
fam7479	0.01065	0.00791	0.1913	0.0145967	0.21175	0.15575	0.99681	0.0126332	0	0	1	0.0230441
fam7480	0	0	1	0.0491781	0.01483	0.00766	4.9725e-10	0.00386606	0	0	1	0.0489954
fam7481	0	0	1	0.0399239	0	0	1	0.0384779	0	0	1	0.0381431
fam7482	0	0	1	0.0488584	0.00824	0.00373	1	0.0487062	0.01308	0.00593	1	0.0485845
fam7484	0	0	1	0.0342618	0.00648	0.00139	1	0.0318265	0.05893	0.01187	1	0.0312329
fam7485	0.01448	0.00247	0.00011413	0.0115373	0.08866	0.01853	1	0.025997	0	0	1	0.0255556
fam7488	0	0	1	0.0383409	0	0	1	0.0365145	0	0	1	0.0360883
fam7490	0.00572	0.00313	1.1728e-08	0.00853881	0	0	1	0.0280061	0.08056	0.04353	1	0.0276256
fam7491	0.19177	0.09351	1	0.0227549	0.04726	0.01958	1	0.0181279	0	0	1	0.0172146
fam7494	0.02924	0.0121	3.0719e-14	0.0052968	0	0	1	0.0405327	0	0	1	0.0403349
fam7495	0	0	1	0.027032	0.08214	0.13609	0.75589	0.0102435	0	0	1	0.0222222
fam7496	0	0	1	0.0454642	0	0	1	0.0449772	0	0	1	0.0447793
fam7497	0	0	1	0.0311568	0.75423	0.24577	1	0.0277169	0	0	1	0.027382
fam7498	0	0	1	0.0267123	0.11698	0.00223	1	0.0225875	2e-05	0	1	0.0218265
fam7499	0.24167	0.04255	1	0.0199239	0	0	1	0.0151446	0	0	1	0.0141096
fam7500	0	0	1	0.0207002	0	0	1	0.0159665	0	0	1	0.0149924
fam7501	0.01428	0.00194	6.2663e-06	0.0104718	0.14082	0.02201	1	0.0271385	0.02349	0.00367	0.99459	0.0104718
fam7502	0	0	1	0.0415068	0	0	1	0.040411	0	0	1	0.0402283
fam7504	0	0	1	0.0435312	0.08418	0.07548	1	0.0426788	0.0197	0.01649	0.088534	0.00563166
fam7505	0.0089	0.00098	0.0001791	0.0117199	0	0	1	0.0270928	0	0	1	0.0267732
fam7506	0.02725	0.00919	1	0.0299087	0.00296	0.00102	1	0.0262861	0.01834	0.00624	1	0.02586
fam7507	0	0	1	0.0387367	0	0	1	0.0370015	0	0	1	0.0366058
fam7509	0.66761	0.33239	0.40535	0.0151598	0	0	1	0.0145358	0	0	1	0.0133942
fam7510	0	0	1	0.0233942	0.01137	0.00323	0.00022167	0.00636225	0.78085	0.21894	0.42776	0.00684931
fam7512	0.01466	0.00094	0.8625	0.0165449	0.0059	0.00033	0.18347	0.00852359	0.10447	0.00626	1	0.0382496
fam7513	0.01825	0.00083	1	0.0400457	0.0339	0.00156	1	0.0386454	0.02087	0.00096	1	0.0382648
fam7515	0.01491	1e-05	1	0.019589	0	0	1	0.0148858	1	0	0.61502	0.00748858
fam7516	0.01541	0.0189	0.00014529	0.0116438	0	0	1	0.0231963	0	0	1	0.0224962
fam7519	0	0	1	0.0264231	0	0	1	0.0222831	0	0	1	0.0215068
fam7521	0	0	1	0.0357382	0.73302	0.26698	0.96805	0.0116286	0	0	1	0.0329985
fam7522	0	0	1	0.0423135	0.00192	0.00023	0.97898	0.0117352	0.89546	0.10454	0.87446	0.00873668
fam7523	0.00011	2e-05	1	0.0268493	0	0	0.99887	0.0133638	0.10601	0.015	0.80034	0.00832572
fam7524	0.03788	0.0151	1.1093e-24	0.00187215	0	0	0.99887	0.0134551	0	0	1	0.0299543
fam7525	0	0	1	0.039726	0.04866	0.00298	1	0.0381887	0	0	1	0.0378843
fam7526	0	0	0.99887	0.0187062	0.05022	0.01152	0.69591	0.0100152	0.00379	0.0009	1	0.0443227
fam7527	0.21059	0.06112	1	0.0187976	0	0	1	0.0136834	0	0	1	0.0125571
fam7528	0	0	1	0.0408676	0	0	1	0.0396043	0.05964	0.02559	1	0.0393151
fam7529	0	0	1	0.0326788	0.07597	0.00234	3.6443e-22	0.00105023	0.07199	0.00336	4.0837e-21	0.000578387
fam7530	0.00307	0.00057	0.0046236	0.0130594	0	0	1	0.0400457	0	0	1	0.0397565
fam7531	0	0	1	0.0378995	0	0	1	0.0359665	0.05551	0	1	0.0355251
fam7533	0.38989	0.1696	1	0.0198935	0	0	1	0.0151142	0.03311	0.01355	3.5954e-13	0.00167428
fam7534	0.76281	0.23719	0.40721	0.015175	0.78054	0.21946	1	0.0433638	0	0	1	0.0430441
fam7535	0	0	1	0.0409437	0	0	1	0.0396804	0	0	1	0.0393607
fam7536	0.00843	0.00044	0.0023395	0.0127702	0	0	1	0.0235769	0	0	1	0.0227854
fam7538	0.02489	0.00272	6.2951e-05	0.0112633	0.02511	0.00281	0.00088219	0.00665145	0	0	1	0.0461644
fam7539	0	0	1	0.0454186	0	0	1	0.0449315	0	0	1	0.0447336
fam7540	0	0	1	0.0319026	0	0	1	0.0287519	0.0029	0.00038	1	0.0282648
fam7541	0.00611	0.00118	0.19843	0.0146423	0	0	1	0.0422527	0.02654	0.00505	0.37029	0.00665145
fam7542	0	0	1	0.0492998	0	0	1	0.0492694	0.02215	0	3.2978e-07	0.00296804
fam7544	0	0	1	0.0276256	0.07103	0	2.2109e-16	0.00222222	0.17047	0.02288	1	0.0230137
fam7545	0.05497	0.02835	4.6156e-11	0.00703196	0.08743	0.03181	1.1092e-34	0.000319635	0.0001	5e-05	1	0.0178691
fam7546	0	0	1	0.0450989	0	0	1	0.0444597	0.36402	0.11982	1	0.0442618
fam7547	0	0	1	0.0469406	0	0	1	0.046621	0	0	1	0.046484
fam7549	0.32307	0.07254	1	0.0307763	0	0	1	0.0272603	0	0	1	0.0268798
fam7550	0.08855	0.0443	1	0.023379	0	0	1	0.0187062	0.16483	0.08009	1	0.0178539
fam7551	0	0	1	0.0428158	0	0	1	0.0419482	0.09993	0.05171	1	0.0416438
fam7552	0.19343	0.11946	1	0.0360274	0.04009	0.02761	0.73341	0.0101826	0.60849	0.39151	0.39225	0.00674277
fam7554	0.00677	0.00056	1	0.0189802	0	0	1	0.0138965	0.11216	0.01015	1	0.0127093
fam7555	0	0	1	0.0245358	0	0	1	0.0200913	0	0	1	0.0192846
fam7557	0.02972	0.00186	4.903e-20	0.00289193	0.0123	0.00148	1	0.0179604	0	0	1	0.0170015
fam7558	0.04486	0.01643	1	0.0427093	0.02013	0.00744	1	0.0418417	0.03193	0.01178	1	0.0415677
fam7559	0.02643	0.01217	1.9351e-07	0.0091933	0.02835	0.01564	1.9327e-07	0.00493151	0.01479	0.00744	1	0.031035
fam7560	0	0	1	0.0401218	0.07733	0	1	0.0387519	0	0	1	0.0383714
fam7561	0.29994	0.04329	2.0588e-21	0.00252664	0	0	1	0.028691	0.40528	0.25549	0.99805	0.0114155
fam7562	0.02647	0.00891	2.6642e-13	0.00567732	0	0	1	0.0181735	0.05999	0.01772	1	0.0172755
fam7563	0	0	1	0.0201826	0	0	1	0.0154033	0	0	1	0.0143836
fam7564	0.06829	0	4.373e-13	0.00582953	0.06565	0.00206	1.6576e-14	0.00266362	0.05383	0.00733	1	0.0477321
fam7567	0	0	1	0.0452359	0.06805	0	2.8111e-24	0.000882801	0	0	1	0.0445205
fam7568	0	0	1	0.0361035	0	0	1	0.0338661	0.00836	0.00256	0.10891	0.00581431
fam7569	0	0	1	0.0254186	0.01845	0.00842	0.70355	0.0100457	0.00379	0.00187	0.0063069	0.00461187
fam7570	0.02114	0.00215	5.2548e-09	0.00824962	0	0	1	0.0334094	0	0	1	0.0329224
fam7571	0.03281	0.01811	0.0013874	0.0125114	0.05496	0.03064	1	0.0390715	0.63586	0.36414	0.88488	0.00885845
fam7572	0.08336	0.02922	5.1019e-14	0.00537291	0.01414	0.00465	4.7573e-08	0.00468798	0.06585	0.02162	1	0.0489802
fam7573	0	0	1	0.0405327	0	0	1	0.0391781	0	0	1	0.0388128
fam7574	0	0	1	0.0487976	0.00403	0.00091	0.00017314	0.00630137	0	0	0.99887	0.0125114
fam7575	0	0	1	0.0228006	0.0088	0.00056	0.42859	0.00923897	0	0	1	0.0172451
fam7576	0.54622	0.45378	0.41232	0.0152055	0	0	1	0.0284475	0	0	1	0.0280518
fam7578	0	0	1	0.0453577	5e-05	1e-05	1	0.0448706	0	0	1	0.044688
fam7579	1e-05	0	1	0.0190563	0	0	1	0.014003	3e-05	3e-05	1	0.0127854
fam7581	0.09237	0.01738	1	0.0205936	0	0	1	0.0158904	0.84971	0.15029	0.64911	0.00770167
fam7582	0	0	1	0.027382	0	0	1	0.0234855	0.13385	0.15629	1	0.0226788
fam7585	0.01801	0.00356	1.4749e-05	0.0106849	0.22133	0.07261	1	0.0347032	0	0	1	0.0342922
fam7587	0.06387	0.00801	3.9238e-12	0.00640792	0	0	0.99495	0.0124049	0	0	1	0.0207002
fam7589	0	0	1	0.0394521	0	0	1	0.0378691	0	0	1	0.0375038
fam7590	0.02514	0.01911	0.00038784	0.0120244	0	0	1	0.0268645	0	0	1	0.0265145
fam7592	0	0	1	0.0356317	0.11113	0.01178	1	0.0333181	0.873	0.10273	1	0.0328463
fam7594	0	0	0.99774	0.0180822	0.33181	0.00886	1	0.023242	0.97371	0.02623	0.53692	0.00732116
fam7598	0.00634	0.00543	2.1745e-07	0.00925419	0	0	1	0.0416134	0.01485	0.01236	0.87046	0.00870624
fam7600	0.01374	0.00018	0.77738	0.01621	0.0427	0.00067	1	0.0361492	0.1239	0.00165	1	0.035723
fam7601	0.01906	0.00707	6.5551e-09	0.00834094	0.04705	0.0187	8.0214e-15	0.00261796	0.03478	0.01194	0.99323	0.0102892
fam7602	0	0	1	0.0242466	0.0314	0.00107	0.54986	0.00964992	0	0	1	0.0189041
fam7603	0	0	1	0.0438661	0.01019	0.00385	1	0.0430594	0.02594	0.0096	0.86848	0.0086758
fam7604	0	0	1	0.0294977	0.01427	0.00239	1	0.0257839	0	0	1	0.0252511
fam7606	0	0	1	0.0418265	0.03278	0.00275	3.9493e-08	0.00461187	0	0	1	0.0405632
fam7607	0.00367	0.00188	0.0011962	0.0124962	0	0	1	0.033653	0	0	1	0.0331811
fam7608	0.00932	0.006	1	0.043379	0	0	1	0.0425114	0	0	1	0.0422222
fam7609	0	0	1	0.03379	0	0	1	0.0311416	0	0	1	0.0306088
fam7610	0	0	1	0.0470776	0	0	1	0.0467275	0	0	1	0.0466058
fam7611	0.05221	0	2.7799e-15	0.0048554	0	0	1	0.0206393	0	0	1	0.0199087
fam7613	0.23436	0.208	1	0.0451142	0	0	1	0.0445053	0	0	1	0.0443075
fam7614	0.1054	0.03528	1	0.0300913	0.20648	0	7.2945e-10	0.00392694	0	0	1	0.0261339
fam7617	0	0	1	0.048691	0.76153	0.23847	0.47822	0.00934551	0.08188	0.0292	1.1968e-11	0.00185692
fam7618	0.01218	0.00081	1	0.0333942	0	0	1	0.0306849	0.02486	0.00154	0.32228	0.0065449
fam7619	0	0	1	0.0380213	0.01518	0.0004	0.92878	0.0112481	0	0	1	0.0356469
fam7624	0.02388	0.0071	4.4723e-14	0.00534247	0	0	1	0.0487976	0.01708	0.0038	1.0561e-06	0.00315068
fam7627	0	0	1	0.0265449	0	0	1	0.0223897	0.01243	0.00275	0.24031	0.00624049
fam7628	0	0	1	0.0438052	0.03648	0.00737	0.97988	0.0117656	0.83071	0.16929	0.77305	0.00818874
fam7629	0.03441	0	1	0.0313851	0	0	1	0.0280518	0	0	1	0.0276712
fam7630	0	0	1	0.0315982	0.10702	0.03614	1	0.0283409	0	0	0.99701	0.0109285
fam7632	0	0	1	0.0495434	0.00939	0.002	1.1869e-06	0.00531202	0.81652	0.18348	0.69206	0.00785388
fam7634	0	0	1	0.0285388	0.0885	0.01885	7.7515e-16	0.00232877	0	0	1	0.0240791
fam7635	0.05048	0.00185	1	0.034551	0	0	1	0.0321461	0	0	1	0.0315221
fam7636	0	0	1	0.0256925	0	0	1	0.021446	1	0	1	0.0205936
fam7637	0	0	1	0.0325114	0	0	1	0.029376	0	0	1	0.0288584
fam7638	0.00568	0.00235	1	0.0373973	0	0	1	0.0354033	0	0	1	0.0349467
fam7639	0.04957	0.01014	1	0.0470167	0.11158	0.02208	0.88549	0.011035	0.01631	0.00341	0.98195	0.00969559
fam7640	0	0	0.99774	0.0180974	0.04188	0.00076	1	0.0309437	0.01681	0.00029	1	0.0303653
fam7642	0	0	1	0.0468645	0.06059	0.009	1	0.0465449	0	0	1	0.0464079
fam7643	0.06225	0	8.2353e-07	0.00968036	0	0	1	0.0156469	0	0	1	0.0146119
fam7644	0.16604	0.20232	0.7981	0.0162709	0.06414	0.06694	1.1001e-17	0.00187215	0	0	1	0.0342618
fam7645	0	0	1	0.0443379	0	0	1	0.0437291	0.28207	0.06357	1	0.0434855
fam7647	0	0	1	0.0270167	0.12339	0.04007	1	0.0229376	0	0	1	0.0221766
fam7648	0	0	1	0.0446271	0	0	1	0.0440183	0	0	1	0.0437595
fam7649	0.00392	0.00031	0.0018308	0.0126332	0	0	1	0.0316438	0	0	1	0.0310654
fam7650	0.04397	0.01956	6.3528e-28	0.00118721	0.03319	0.01659	6.3982e-13	0.00312024	0	0	1	0.0413242
fam7651	0	0	1	0.0359209	0	0	1	0.0336986	0.03669	0	6.4043e-10	0.00217656
fam7653	0	0	1	0.0463014	0.0001	5e-05	0.99887	0.0136225	0.33167	0.17002	1	0.0456469
fam7654	0	0	1	0.0280365	0.01665	0.00969	1	0.0242466	0	0	1	0.0235312
fam7655	0	0	1	0.0362557	0	0	1	0.0340183	0	0	1	0.0335312
fam7656	0	0	1	0.0483562	0	0	1	0.048204	0.03153	0.00561	1.8315e-17	0.000928463
fam7657	0.13422	0.02751	1	0.0244597	0.04282	0.00909	1	0.02	0	0	1	0.0192085
fam7658	0.1037	0.05504	1	0.0307458	0.0373	0.02014	1	0.0272451	0	0	1	0.0268645
fam7659	0.02961	0.00502	1	0.0455708	0	0	1	0.0451142	0	0	1	0.0448554
fam7660	0.18383	0.07279	1	0.049589	0.02095	0.00726	0.19813	0.00858447	0.00821	0.00242	0.061335	0.00547945
fam7661	0.14109	0.04411	9.197e-08	0.00905632	0.21014	0.07272	1	0.0227854	0.086	0.02998	1	0.0220091
fam7662	0	0	1	0.020274	0.02252	0.00203	1	0.0155251	0.03185	0.00113	2.2718e-14	0.00150685
fam7663	0	0	1	0.0443227	0.09403	0.02227	1	0.0437139	0.12388	0.03096	1	0.0434703
fam7665	0.17276	0.14397	0.50591	0.0153881	0.03356	0.02946	0.087631	0.00820396	0	0	1	0.0440791
fam7666	0	0	1	0.0377169	0	0	1	0.0357534	0	0	1	0.0353272
fam7667	0	0	1	0.0299391	0	0	1	0.0263318	0	0	1	0.0259056
fam7669	0.32314	0	1	0.0474277	0	0	1	0.0471233	0	0	1	0.0470015
fam7671	0	0	1	0.0435769	0	0	1	0.0427549	0	0	1	0.0424505
fam7672	0.03148	0.00595	3.4406e-09	0.00814307	0.0167	0.0031	0.00035998	0.00645358	0	0	1	0.0177169
fam7673	0.03922	0.02622	0.76778	0.0161035	0	0	1	0.0263775	0	0	1	0.0259361
fam7674	0.02959	0.00293	5.567e-05	0.0112024	0	0	1	0.0389193	0	0	1	0.0385236
fam7675	0	0	1	0.0472907	0.00644	0.00019	0.0088994	0.00732116	0.00531	0.00016	0.0076734	0.00467275
fam7677	0	0	1	0.0338661	0	0	1	0.0312329	0	0	1	0.0306697
fam7678	0.01311	0.0018	2.6408e-06	0.0100609	0	0	1	0.0295282	0.00823	0.00118	0.00054685	0.00400304
fam7679	0	0	1	0.0239878	0.33707	0.20914	0.95735	0.0115068	0.02673	0.01562	5.993e-14	0.00156773
fam7680	0.02416	0.00249	1.4272e-08	0.00858447	0	0	1	0.0296347	0	0	1	0.0291172
fam7683	0.09318	0.10504	4.4581e-12	0.00645358	0.04951	0.07582	1.5486e-08	0.00449011	0.34005	0.65995	0.83858	0.00850837
fam7684	0	0	1	0.0275495	0.00447	0.00049	0.16243	0.00844749	0.15727	0.01805	1	0.0229376
fam7685	0.25881	0	1	0.0212177	0	0	1	0.0166514	0	0	1	0.0156012
fam7686	0	0	1	0.0417199	0	0	1	0.0406697	0	0	0.99483	0.0105023
fam7687	0.1153	0.00703	0.9984	0.0183105	0.11123	0.00547	0.78411	0.0103653	0.11359	0.00557	1	0.0317656
fam7688	0	0	1	0.0335464	0	0	1	0.0308371	0	0	1	0.0302435
fam7689	0.02835	0.00079	1	0.0238965	0	0	1	0.0193303	0	0	1	0.0185084
fam7690	0	0	1	0.0305632	0	0	1	0.0269711	0.16194	0.03793	1	0.0266514
fam7691	0	0	0.99887	0.0185236	0	0	1	0.0344292	0	0	1	0.0339726
fam7692	0.30633	0.0832	0.00019381	0.0117504	7e-05	6e-05	0.9909	0.0121005	0	0	1	0.0417656
fam7693	0	0	1	0.0188889	0.03878	0.00531	1	0.0138052	0	0	1	0.0126484
fam7694	0.06694	0.04262	1	0.0221918	0.02918	0.01839	5.874e-21	0.00127854	0	0	1	0.0165601
fam7695	0.0114	0.00404	0.00025605	0.0118569	0	0	1	0.0230898	0	0	1	0.0223135
fam7696	0	0	0.99226	0.0176865	0.03337	0.0178	4.717e-19	0.00159817	0	0	0.99805	0.011446
fam7698	0.18413	0.006	1	0.0255099	0.1124	0.00331	1	0.021172	0	0	1	0.0203957
fam7699	0.06515	0.05979	1	0.0340487	0	0	1	0.0315373	0.54465	0.45535	1	0.0309437
fam7701	0.07283	0	1	0.0303044	0.00974	0	0.61865	0.00977169	0	0	1	0.0263623
fam7703	0	0	1	0.0235616	0.01865	0.01466	2.2841e-08	0.00453577	0	0	1	0.0181431
fam7706	0.24854	0.18722	6.2602e-05	0.0112481	0.02535	0.01751	0.28673	0.00884323	0.58995	0.41005	0.34019	0.00660578
fam7708	0	0	1	0.0319635	0	0	1	0.0287976	0	0	1	0.0283257
fam7709	0.0131	0.00257	2.1042e-14	0.0052207	0	0	1	0.0371233	0	0	1	0.0367428
fam7710	0.02138	0.00826	1.5594e-09	0.00792999	0.01916	0.00664	2.7582e-14	0.00269406	0.02014	0.00695	2.0753e-14	0.00149163
fam7711	0	0	1	0.0309893	0	0	1	0.027519	0.02036	0.00506	0.81207	0.00838661
fam7712	0.00211	0.00119	0.99774	0.0181431	0.00263	0.00148	0.99097	0.0121157	0	0	1	0.0401522
fam7713	0.95471	0.04529	0.51058	0.0154186	0.9781	0.0219	0.99156	0.0121613	0.07169	0.00161	1	0.0427549
fam7714	0	0	1	0.0317352	0	0	1	0.0285084	0.01182	0.00097	0.054061	0.00540335
fam7715	0.05829	0.02795	1.6975e-20	0.0027245	0	0	1	0.0253577	0	0	1	0.0247184
fam7716	5e-05	2e-05	1	0.0344749	0.02906	0.01257	1	0.03207	0.6946	0.3054	0.94157	0.00914764
fam7717	0	0	1	0.0417656	0	0	0.9984	0.0131659	0	0	1	0.0404718
fam7718	0.01071	0.00345	0.039526	0.0138813	0	0	1	0.0287062	0.00824	0.00262	0.37197	0.00666667
fam7719	0.0128	0.00196	0.96505	0.0172451	0	0	1	0.0434247	0	0	1	0.0430898
fam7720	0.06148	0	4.317e-18	0.00357686	0	0	1	0.0346271	0	0	1	0.0342009
fam7721	0.01007	0.00509	3.8428e-05	0.0110502	0	0	1	0.0490259	0	0	1	0.0488889
fam7722	0	0	1	0.0234094	0	0	1	0.0187519	0	0	1	0.0179148
fam7723	0	0	1	0.0372451	0	0	1	0.0352359	0.01907	0.00089	1	0.034825
fam7725	0	0	1	0.0201065	0	0	1	0.0153425	0.93281	0.06719	0.71544	0.00791476
fam7726	0	0	1	0.0300457	0	0	1	0.026484	0	0	1	0.0260578
fam7728	0	0	1	0.0482953	0	0	1	0.0480974	0.00272	0.00036	1	0.0479756
fam7729	0.06372	0.04507	1.3861e-18	0.00340944	0	0	1	0.0161035	0	0	1	0.0151142
fam7730	0	0	0.99887	0.0186758	0.00932	0	4.8092e-05	0.00604262	0	0	1	0.0434247
fam7731	0.04205	0.02125	1	0.0374886	0.07759	0.03861	0.714	0.0101218	0.00909	0.00457	0.81075	0.00837139
fam7732	0	0	1	0.0228463	0.04654	0.01718	1	0.0181887	0	0	1	0.0172907
fam7733	0.01153	8e-05	0.94732	0.0170472	0	0	1	0.0471081	0.0035	0	0.050647	0.00532725
fam7734	0	0	1	0.0407763	0.025	0.0013	0.99748	0.0128615	1e-05	0	1	0.0391933
fam7735	0.02529	0.00814	5.3369e-13	0.00589041	0	0	1	0.0313851	0.00409	0.00154	1	0.0307915
fam7736	0	0	1	0.0193607	0	0	1	0.0146271	0	0	1	0.0135008
fam7737	0	0	1	0.0437291	0	0	1	0.0429072	0	0	1	0.0426027
fam7738	0.03255	0.0094	1.0051e-18	0.003379	0	0	1	0.0369863	0	0	1	0.0365906
fam7739	0.01679	0.01849	1.4478e-17	0.00377473	0	0	1	0.0228767	0.48048	0.51952	0.97093	0.00949772
fam7740	0.00677	0	8.8109e-05	0.011446	0	0	1	0.0441096	0.00632	0.0003	5.3126e-06	0.00340944
fam7741	0.07427	0.01159	1	0.0360122	0.10851	0.00539	1.2713e-34	0.000350076	0.08078	0.0122	1	0.0332725
fam7742	0.00732	0.00412	0.0027521	0.0128767	0	0	1	0.0233181	0	0	1	0.0225419
fam7743	0	0	1	0.0336986	0	0	1	0.031035	0.04417	0.00653	1	0.0304718
fam7744	0.23787	0.05177	1	0.0253577	0	0	1	0.0209741	0.13527	0.02814	1	0.0202283
fam7746	0.04784	0	7.9973e-29	0.00106545	0	0	1	0.0402892	0.00696	0.0009	1	0.0400761
fam7748	0	0	1	0.0254338	0.22485	0.07099	1	0.021035	0.03992	0.01139	0.15159	0.00593607
fam7749	0.01847	0.01435	4.5111e-17	0.00392694	0.04511	0.03022	0.48792	0.00943683	0.03183	0.01912	8.9467e-12	0.0018417
fam7750	0	0	1	0.0416895	0.03076	0.01426	0.93919	0.0113851	0	0	0.99887	0.0124049
fam7751	0	0	1	0.0214916	0	0	1	0.0169102	0	0	1	0.0158447
fam7752	0	0	1	0.0433333	0.02903	0	1	0.0424658	0	0	1	0.0421613
fam7753	0	0	1	0.0381583	0	0	1	0.0362557	0	0	1	0.0357991
fam7754	0	0	1	0.0300152	0.00842	0.00557	0.96467	0.0115982	0.00607	0.00398	0.32375	0.00657534
fam7755	0	0	0.99887	0.0183714	0	0	1	0.0206849	0	0	1	0.0199391
fam7756	0	0	1	0.047382	0	0	1	0.0470624	0.01938	0.0059	2.929e-10	0.00208524
fam7757	0.0409	0.00614	1.5969e-09	0.00796043	0	0	1	0.0217504	0.62986	0.12532	1	0.0209437
fam7758	0	0	1	0.0486758	0	0	1	0.0485693	0.87983	0.12017	0.90788	0.00899543
fam7759	0	0	1	0.0404262	0	0	1	0.0390563	0.14025	0.03755	1	0.0387215
fam7760	0.16061	0.07281	1	0.0264536	0.05169	0.01231	3.6138e-28	0.00065449	0	0	1	0.0215373
fam7762	0.10918	0	1.9205e-25	0.00175038	0	0	0.9984	0.0131355	0	0	1	0.0327854
fam7763	0	0	1	0.0305023	0.18926	0.11031	7.3588e-09	0.004414	0.49666	0.50334	0.25694	0.00630137
fam7764	0.03326	0.00069	1	0.0453881	0	0	0.97682	0.0116895	0	0	1	0.0447032
fam7765	0	0	1	0.048204	0	0	1	0.0479604	0	0	1	0.0478234
fam7766	0.03763	0.01369	3.6405e-11	0.0069102	0.04287	0.01468	9.0778e-12	0.00350076	0	0	1	0.037656
fam7768	0	0	1	0.0287671	0	0	1	0.0249163	0	0	1	0.0243379
fam7769	0	0	1	0.0489954	0	0	1	0.0488737	0	0	1	0.0487519
fam7770	0.01666	0.00623	0.89389	0.0166971	0	0	1	0.0423897	0	0	1	0.0420852
fam7771	0	0	1	0.0219787	0	0	1	0.0173668	2e-05	0	0.99593	0.0106697
fam7772	0	0	1	0.0274886	0.01074	0	5.7377e-06	0.00563166	0	0	1	0.022831
fam7773	0	0	1	0.0356925	0.31048	0.01236	1	0.033379	0.05567	0.00216	1	0.0328919
fam7774	0.31249	0.12067	1.7036e-16	0.00438356	0	0	1	0.0485084	0.00916	0.01238	1	0.0483409
fam7775	0.01906	0.01334	0.73345	0.01586	0	0	1	0.0203501	0	0	1	0.0196347
fam7776	0	0	1	0.0478843	0	0	1	0.0476408	0	0	1	0.0475038
fam7777	0	0	1	0.0245967	0.0184	0.00643	3.2021e-14	0.00270929	0	0	1	0.0193607
fam7778	0.38366	0	1	0.0267428	0	0	1	0.022618	0	0	1	0.0218417
fam7781	0	0	0.89884	0.016758	0	0	1	0.0455708	0	0	1	0.0453272
fam7782	0.01596	0.00374	8.2207e-10	0.00771689	0	0	1	0.0140639	0.02964	0.00593	5.0749e-35	0.000182648
fam7783	0.11429	0.03274	1	0.0275342	0	0	1	0.0236834	0	0	1	0.0229224
fam7784	0.00627	0.00334	0.002166	0.0127549	0.02878	0.01496	1	0.0395282	0	0	1	0.039239
fam7785	0.01266	0.00268	1	0.0496347	0	0	1	0.0495586	0	0	1	0.0495282
fam7786	0	0	1	0.0235464	0.01281	0.00385	0.57812	0.00971081	0.02393	0.00761	1	0.0181279
fam7787	0	0	1	0.0325419	0	0	1	0.0294064	0	0	1	0.0288889
fam7789	0.02977	0.00325	1	0.0396804	0	0	1	0.0381126	0.00533	0.00055	0.0079508	0.0047032
fam7790	0	0	1	0.0456773	1	0	0.50322	0.0094825	0.14046	0	1	0.0449619
fam7791	0.05229	0.02113	1	0.0240183	0.0054	0.00212	2.7909e-05	0.00589041	0.71249	0.28693	0.86203	0.00863014
fam7792	0	0	1	0.0389954	0.1135	0.04433	1	0.0373516	0	0	1	0.0369711
fam7794	0.01118	0.00459	1	0.0248554	0.06954	0.02789	1	0.0203349	0.16365	0.06449	1	0.019589
fam7796	0	0	1	0.0442618	0	0	1	0.0436377	0	0	1	0.0433333
fam7801	0.10837	0.0296	1	0.0305479	0.01046	0.00284	5.2096e-07	0.00512938	0.00167	0.00046	0.98627	0.00984779
fam7802	0	0	1	0.0321613	0	0	1	0.0289954	0.77432	0.22568	0.40332	0.00681887
fam7803	0.16103	0	1	0.0256164	0	0	1	0.0212785	0	0	1	0.0204718
fam7805	0	0	1	0.0272298	0	0	1	0.0232268	0.04297	0.00482	6.4283e-10	0.00219178
fam7806	0	0	1	0.0282801	0	0	1	0.0244749	0	0	1	0.0238356
fam7807	0.20167	0.05191	1.5325e-18	0.0034551	0.63477	0.36523	0.56953	0.00968036	0	0	1	0.01586
fam7808	0	0	1	0.0457686	0	0	1	0.0452664	0	0	1	0.0450533
fam7809	0.05694	0.01264	1	0.0386758	0	0	1	0.0369254	0	0	1	0.0365145
fam7810	0	0	1	0.0247641	0.72753	0.27124	1	0.0202435	0.00804	0.00298	1	0.0194825
fam7811	0	0	1	0.0336682	0	0	0.99887	0.0134855	0	0	1	0.030411
fam7812	0	0	1	0.0332877	0.00375	0.0011	0.026124	0.00767123	0.05105	0.01156	6.2906e-22	0.000502283
fam7813	0.04032	0.00419	1.243e-06	0.00981735	0.02274	0.00218	5.6012e-08	0.00471842	0.01395	0.00137	0.026841	0.00508371
fam7814	0.02804	0.01171	7.9304e-20	0.00299848	0.00753	0.00326	2.5144e-05	0.00585997	0.02554	0.01101	6.6228e-17	0.00106545
fam7815	0.04173	0.00329	7.042e-23	0.0021309	0.03273	0.00271	1.7846e-17	0.00194825	0.03697	0.00571	1	0.0215525
fam7817	0.05359	0.00194	1	0.0383257	0	0	1	0.0364992	0.10127	0.00349	1	0.0360731
fam7818	0.02807	0.00063	0.0053577	0.0130898	0	0	1	0.0427093	0	0	1	0.0423897
fam7819	0	0	1	0.0234551	0	0	1	0.018828	0	0	0.99805	0.0113699
fam7820	0	0	1	0.0461948	0	0	1	0.045723	0	0	1	0.0454795
fam7821	0.01489	0.00928	0.73916	0.0159056	0	0	1	0.0372298	0.55998	0.29006	0.51799	0.00722983
fam7822	0	0	1	0.0387215	0	0	1	0.0369711	0	0	1	0.0365753
fam7824	0.03564	0.01176	6.9761e-20	0.00293759	0	0	1	0.0192542	0.17821	0.07424	0.82896	0.00846271
fam7826	0	0	1	0.0352359	0	0	1	0.032968	0	0	1	0.0323896
fam7827	0	0	1	0.0339269	0.05747	0	1	0.031309	0	0	1	0.0307306
fam7828	0	0	1	0.0264384	0	0	1	0.0222983	0	0	1	0.0215221
fam7829	0.0346	0.01729	3.2505e-11	0.00686454	0.02205	0.01173	1.3018e-15	0.00238965	0.02328	0.01221	2.3228e-15	0.00135464
fam7830	0	0	1	0.0218874	0	0	1	0.0172755	0	0	1	0.0162709
fam7832	0.01028	0.00763	1.2907e-06	0.00983257	0	0	1	0.0324962	0.04165	0.03019	1	0.0319482
fam7834	0.18587	0.05171	1	0.0194216	0	0	1	0.0147184	0.06415	0.01764	1	0.0136073
fam7835	0.03404	0.00567	1	0.0323896	0.03564	0.00587	0.85984	0.0108524	0.00257	0.00043	1	0.028691
fam7836	0.17566	0.01921	1	0.0412177	0	0	1	0.0399848	0	0	1	0.039726
fam7837	1	0	0.447	0.0152664	0	0	1	0.0483562	1e-05	0	1	0.0481887
fam7838	0.09679	0.07076	1	0.0438508	0	0	1	0.0430441	0.5596	0.43663	1	0.0427397
fam7842	0	0	1	0.024003	0	0	1	0.0194673	0	0	1	0.0186301
fam7843	0	0	0.99887	0.0184323	0	0	1	0.0271537	0.01909	0.00505	1.1506e-18	0.000730594
fam7844	0.06608	0.00496	0.98709	0.0175342	0	0	1	0.0447489	0	0	1	0.0445814
fam7845	0.01009	0.0073	4.21e-07	0.00949772	0.01678	0.01171	3.9798e-11	0.00362253	0	0	1	0.0157382
fam7846	0	0	1	0.020898	0	0	1	0.01621	0.09494	0.00437	1	0.0151903
fam7847	0.10116	0.00903	2.8745e-11	0.00680365	0	0	1	0.0258752	0.08535	0.01476	1	0.0253881
fam7848	0.16992	0.07974	1	0.0305784	0	0	1	0.0269863	0.01204	0.00532	0.38024	0.00669711
fam7850	0.47514	0.12102	1	0.037382	0	0	1	0.0353881	0.03712	0.01065	1	0.0349315
fam7851	0	0	1	0.0444749	0.23775	0.06304	1	0.0439117	0.01955	0.00544	1	0.043653
fam7853	0	0	1	0.0440183	0	0	1	0.0432268	0	0	1	0.0429072
fam7854	0.01363	0.02468	5.4719e-07	0.00957382	0	0	1	0.0154947	0.04317	0.0706	1	0.0144749
fam7855	0	0	1	0.0400152	0.80606	0.19373	0.98833	0.011933	0.2359	0.05095	0.98609	0.00983257
fam7856	0.01024	0.00278	1	0.049239	0	0	1	0.0491629	0	0	1	0.0491172
fam7857	0	0	1	0.0231355	0	0	1	0.0184779	0	0	1	0.0175951
fam7858	0.01201	0.00413	8.1259e-27	0.00143075	0.04774	0.01751	1	0.0280974	0	0	1	0.0277169
fam7859	0	0	1	0.0366058	0	0	1	0.0344597	0.33854	0.0396	1	0.034003
fam7860	0	0	1	0.0436834	0	0	1	0.0428767	0	0	0.99701	0.0109741
fam7861	0.03825	0.01277	6.4678e-13	0.00592085	0.02568	0.01093	1	0.0486758	0	0	1	0.0485388
fam7862	0	0	1	0.0351598	0.00397	0.0006	0.074956	0.00809741	0	0	1	0.0323592
fam7863	0.06886	0.07133	7.459e-13	0.00601218	0.14435	0.13066	1	0.040898	0	0	1	0.0406545
fam7864	0.007	0.00731	1	0.022481	0.04078	0.04071	7.2441e-23	0.000974125	0.03953	0.0392	3.1376e-20	0.000608828
fam7866	0.11023	0.04713	1	0.0323135	0	0	1	0.0291781	0.02975	0.01145	0.21285	0.00613394
fam7867	0.46714	0	1	0.0442922	0.37997	0.01956	1	0.0436834	0.83476	0.07347	1	0.0433942
fam7868	0.06182	0.02457	2.7989e-18	0.00351598	0.70469	0.29461	0.96319	0.0115525	0	0	1	0.048554
fam7869	0	0	1	0.0227245	0.0142	0.00342	0.8001	0.0104262	0.80912	0.19083	0.4977	0.00707763
fam7870	0.08448	0.04754	1	0.031446	0.04222	0.02161	7.0956e-15	0.00260274	0	0	1	0.0277778
fam7871	0.02044	0.01274	0.21262	0.0146575	0	0	1	0.040624	0	0	1	0.0404262
fam7872	0.04884	0.01679	1	0.0207763	0.01633	0.00551	1	0.0160578	0	0	1	0.0150685
fam7873	0.00849	0.00159	1	0.0322527	0.05372	0.00663	4.3358e-06	0.00554034	0.03702	0.00461	0.0010278	0.00410959
fam7874	0	0	1	0.0351294	0.00162	0.00024	1	0.0328463	0	0	1	0.0322983
fam7875	0	0	1	0.0419635	0.06155	0.04221	1	0.0409437	0	0	1	0.0407154
fam7876	0.168	0	1.4645e-30	0.000943683	0.78997	0.20999	1	0.0210502	0	0	1	0.020274
fam7877	0	0	1	0.0198782	0	0	0.99887	0.013242	0	0	1	0.0140487
fam7878	0	0	1	0.038204	0.07893	0.00152	7.6148e-25	0.000837139	0	0	1	0.0358904
fam7879	0.06956	0.01789	1	0.049102	0.15269	0.03933	1	0.0489954	0	0	1	0.0488584
fam7880	0.11579	0.00667	1	0.0496195	0	0	1	0.0495434	0.00092	5e-05	0.9984	0.0117656
fam7882	0	0	1	0.0263166	0.20621	0.01214	0.98785	0.0118874	0	0	1	0.0214003
fam7883	0	0	1	0.0466362	0	0	1	0.04621	0.00404	0.0009	0.0095175	0.00479452
fam7884	0.01412	0.0015	7.7836e-08	0.0090411	0.03991	0.00474	1	0.0249772	0.01986	0.00175	7.7363e-12	0.00182648
fam7885	0.38076	0	1	0.0219939	0	0	1	0.017382	0.35909	0	1	0.0163775
fam7886	0	0	1	0.0217808	0	0	1	0.0171842	0.00448	0.00325	0.030715	0.0051446
fam7888	0	0	1	0.0352968	0	0	1	0.0330441	0	0	1	0.032481
fam7889	0.05814	0.00342	1	0.0329376	0	0	1	0.0300457	0	0	1	0.0294825
fam7890	0	0	1	0.0361339	0	0	1	0.0338965	0	0	1	0.0333638
fam7891	0	0	1	0.0456621	0.00483	0.00326	1.146e-07	0.00484018	0.00533	0.00358	7.093e-08	0.00273973
fam7892	0	0	1	0.0434551	0	0	1	0.0425875	0	0	1	0.0422831
fam7894	0.00231	0.00872	0.0001218	0.0115677	0.00205	0.00724	0.13468	0.00834094	0.00631	0.02136	0.034013	0.00520548
fam7896	0	0	1	0.0228615	0	0	1	0.0182192	0	0	1	0.0173059
fam7897	0	0	1	0.021172	0.04644	0	2.8796e-12	0.00325723	0	0	1	0.0155708
fam7898	0	0	1	0.0301522	0.2334	0.03366	1	0.0265906	0	0	1	0.0261796
fam7899	0.04877	0.02112	7.2367e-20	0.00296804	0	0	1	0.0348097	0	0	1	0.0343988
fam7900	0	0	1	0.0360731	0	0	1	0.0338356	0	0	1	0.0333333
fam7902	0.1037	0	3.7828e-25	0.00181126	0	0	1	0.0194521	0	0	1	0.0186149
fam7903	0	0	1	0.0286454	0.05539	0.00431	0.99805	0.0129833	0	0	1	0.0242009
fam7904	0.05421	0.0302	1.653e-27	0.00126332	0.0529	0.02879	3.9592e-27	0.000684932	0.02441	0.01419	1	0.0390563
fam7905	0	0	1	0.0346575	0	0	1	0.0323135	0	0	1	0.0317047
fam7906	0.07605	0.01769	1	0.043516	0.14247	0.03423	1	0.0426636	0	0	1	0.0423592
fam7908	0.01806	0.00193	0.00036637	0.0119939	1e-05	0	1	0.0267123	0	0	1	0.0263166
fam7909	0	0	1	0.0382344	0	0	1	0.0363775	0	0	1	0.0359513
fam7910	0	0	1	0.0415677	0	0	1	0.0404718	0	0	1	0.0402892
fam7911	0	0	1	0.0482801	0	0	1	0.0480822	0.06343	0.01063	1	0.0479604
fam7912	0.06133	0.01902	8.6257e-16	0.00462709	0.0166	0.00554	8.0163e-07	0.00519026	0	0	1	0.0427093
fam7913	0	0	1	0.031309	0	0	1	0.0278539	0	0	1	0.0275342
fam7914	0	0	1	0.03	0.00133	0.00051	1	0.0263927	0.06072	0.02345	1	0.0259665
fam7915	0.01695	0.01425	0.0021453	0.0127397	0	0	1	0.0322983	0.04103	0.03427	1	0.0316743
fam7916	0.04288	0.02103	1	0.0468341	0	0	1	0.0464992	0.03441	0.01736	3.5643e-15	0.00138508
fam7917	0	0	1	0.0207915	0.01847	0.00674	0.0016462	0.00681887	0.04156	0.01381	3.6249e-05	0.00359209
fam7918	0.01853	0.0113	1.5342e-09	0.00791476	0.05583	0.03316	0.59142	0.00972603	0	0	1	0.0292694
fam7919	0.60105	0.14395	1	0.0284779	0.02357	0.00501	1	0.0246271	0	0	1	0.024003
fam7922	0.01036	0.00112	3.8328e-09	0.00815829	0	0	1	0.0323744	0.29762	0.03677	1	0.0318113
fam7923	0.00629	0.00094	1	0.0436986	0.13117	0.00234	8.923e-21	0.00130898	0.10242	0.01516	1	0.0425875
fam7924	0	0	1	0.0420852	0	0	1	0.0410807	0	0	1	0.0408524
fam7926	0.0235	0.01349	0.5431	0.0154795	0.01885	0.01134	1	0.0297412	0	0	1	0.029239
fam7927	0.14842	0.0852	1	0.0413394	0.00949	0.00507	0.056201	0.00796043	0.01295	0.00669	0.0027012	0.0043379
fam7928	0	0	1	0.0415373	0	0	1	0.0404414	0.01716	0.01346	0.32642	0.00659056
fam7929	0	0	1	0.0466667	0	0	1	0.0462557	0	0	1	0.0461339
fam7930	0.03597	0.00241	4.1162e-16	0.00455099	0	0	1	0.0455251	0.01916	0.00243	3.3522e-05	0.00357686
fam7931	0.04355	0.00082	1	0.0313699	0.06298	0.00117	1	0.0279909	0	0	1	0.0276103
fam7932	0	0	1	0.0265145	0	0	1	0.022344	0	0	1	0.0216286
fam7933	0	0	1	0.0484475	0	0	1	0.0483409	0	0	0.99003	0.0099239
fam7934	0.00515	0.0035	0.019784	0.0135008	0	0	1	0.0332268	0	0	1	0.0326941
fam7936	0	0	1	0.048965	0	0	1	0.048828	0	0	1	0.0487062
fam7937	0.04636	0.00101	1	0.0397717	0.14294	0.00257	0.89011	0.0110654	0	0	1	0.0379148
fam7938	0	0	1	0.0345662	0.03024	0.00474	3.1153e-07	0.00505327	0	0	1	0.0315525
fam7939	0	0	1	0.0302131	0.00067	7e-05	1	0.0266667	0	0	1	0.0262709
fam7941	0	0	1	0.0396347	0	0	1	0.0380518	0	0	1	0.0377473
fam7942	0	0	1	0.0296956	0	0	1	0.0260122	0	0	1	0.0255708
fam7943	0.09215	0.01162	0.95152	0.0170928	0	0	1	0.0139574	0	0	1	0.0127549
fam7945	0.00873	0.00101	1	0.0371537	0.11392	0.01293	1	0.0351446	0.04241	0	2.9161e-07	0.00295282
fam7946	0	0	1	0.0379452	0	0	1	0.0360426	0	0	1	0.0356012
fam7947	0	0	1	0.0312177	0	0	1	0.0277778	0.00698	0.00442	0.19795	0.0060274
fam7948	0.04206	0.00711	3.9019e-10	0.00756469	0	0	1	0.0154642	0	0	1	0.0144444
fam7949	0	0	1	0.0485845	0.32109	0	1	0.0485236	0	0	1	0.0483562
fam7950	0.08411	0.06106	0.015028	0.0133486	0	0	1	0.0443836	0	0	1	0.0441857
fam7951	0.14255	0.05319	0.99661	0.0180061	0	0	0.99887	0.0135464	0	0	1	0.0396347
fam7954	0	0	1	0.0328919	0	0	1	0.0299848	0	0	1	0.0294368
fam7955	0.0046	0.00073	4.5761e-06	0.0103044	0.02313	0.00434	1	0.0446119	0.0308	0.0057	1	0.0444292
fam7956	0.00529	0.00037	0.36878	0.0150685	0	0	1	0.0142922	0	0	1	0.0130746
fam7957	0.01036	0.00012	0.025224	0.0136682	0	0	1	0.0301674	0.00032	1e-05	1	0.0296347
fam7958	0	0	1	0.0355251	0.02926	0.01823	3.8949e-17	0.00200913	0	0	1	0.0327245
fam7959	0.02605	0.0049	1.7584e-05	0.0107763	0	0	1	0.0313394	0.00707	0.00145	0.033755	0.00519026
fam7960	0.02054	0.01124	2.5492e-11	0.00677321	0	0	1	0.0313546	0.0318	0.01656	3.6707e-13	0.0016895
fam7961	0.02733	0.0044	8.2638e-19	0.00334855	0	0	1	0.0213242	0	0	1	0.0205327
fam7962	0.00984	0.00736	0.11236	0.014414	0.00284	0.00217	0.90186	0.0110807	0.02141	0.01506	0.069005	0.00555556
fam7963	0.03084	0.01492	1	0.0345358	0.00375	0.0018	0.071014	0.00808219	0	0	1	0.0314916
fam7964	0	0	1	0.0455251	0.13716	0.0165	1	0.0450685	0	0	1	0.044825
fam7965	0	0	1	0.0210654	0.12868	0.02196	1	0.0164992	0.35148	0.06018	1	0.0154795
fam7966	0	0	1	0.0389802	0.07991	0.02247	1	0.0373364	0	0	1	0.0369559
fam7967	0	0	1	0.0493303	0.00214	9e-05	0.82254	0.0105784	0	0	1	0.0492542
fam7968	0.00476	4e-05	1	0.0234855	0	0	1	0.0188737	0	0	1	0.0180365
fam7969	0	0	1	0.0496043	0	0	1	0.0495282	0	0	1	0.0495129
fam7970	0.06398	0.01412	1	0.025997	0	0	1	0.0218417	0	0	1	0.0210654
fam7971	0.02765	0.00533	8.5679e-11	0.00719939	0.00894	0.00185	1.071e-06	0.00528158	0	0	1	0.0314612
fam7972	0.11308	0.03504	1.5007e-17	0.00378995	0.01884	0.00989	1	0.0489346	0	0	1	0.0487976
fam7974	0	0	1	0.0310959	0	0	1	0.027656	0	0	1	0.0273212
fam7976	0.10082	0.02966	1	0.0455556	0	0	1	0.0450989	0.21039	0.05689	1	0.0448402
fam7979	0	0	1	0.0419939	0.08882	0	3.3668e-33	0.00042618	1e-05	0	0.99887	0.0124353
fam7981	0	0	1	0.0214003	0.02776	0.00136	9.8869e-11	0.00372907	0	0	1	0.0157686
fam7982	0.57377	0.26945	1	0.043653	0.08632	0	3.239e-19	0.00152207	0.1143	0.05808	1	0.0425571
fam7983	0.09561	0.07354	0.93819	0.0169711	0	0	1	0.0466058	0.04311	0.03374	1	0.0464688
fam7984	0	0	1	0.0300609	0	0	1	0.0264992	0	0	1	0.0260731
fam7985	0	0	1	0.0249163	0	0	1	0.0203653	0	0	1	0.0196499
fam7986	0.0167	0.00382	1	0.0467428	0	0	1	0.0464384	0.0847	0.00838	1.6809e-26	0.000304414
fam7987	0	0	1	0.0347032	0	0	1	0.0324049	0	0	1	0.0318569
fam7988	0	0	1	0.0337291	0.03248	0.00491	5.5785e-12	0.00340944	0	0	1	0.0305327
fam7989	0	0	1	0.0382496	0	0	1	0.0364231	0.01313	0.00179	0.00023389	0.00388128
fam7990	0.10854	0.01027	2.9009e-06	0.0101065	0.00905	0.00225	0.001278	0.00678843	0	0	1	0.0160883
fam7991	0.08878	0.02076	1.6814e-06	0.00993912	0.00713	0.00229	0.0025261	0.00695586	0	0	1	0.0133486
fam7994	0	0	1	0.0278995	0	0	1	0.0241096	0	0	1	0.0233942
fam7995	0	0	1	0.0459513	0	0	1	0.0454795	0.0535	0.00796	1	0.0452511
fam7996	0.10303	0.00142	1	0.0447489	0	0	1	0.0441553	0	0	1	0.0438813
fam7997	0	0	1	0.0324201	0	0	1	0.0292998	0	0	1	0.0287519
fam7998	0.00217	0.00043	0.0034858	0.0129528	0	0	1	0.0217047	0	0	1	0.020898
fam7999	0.00773	0.00093	0.021051	0.0135921	0.02246	0.00306	1.5011e-05	0.00579909	0	0	1	0.0295434
fam8000	0	0	1	0.0240487	0	0	1	0.0194977	0	0	1	0.0186454
fam8001	0.02211	0.01092	0.00056495	0.0121157	0	0	1	0.0276256	0	0	1	0.0273059
fam8002	0	0	1	0.0458447	0	0	1	0.0453577	0	0	1	0.0451142
fam8003	0.01591	0.01859	1.5987e-05	0.0107154	0.49974	0.50026	0.48667	0.00942161	0	0	1	0.0468341
fam8004	0.3022	0.19568	0.76856	0.0161187	0	0	1	0.0365449	0	0	1	0.0361187
fam8005	0.01851	0.02565	1.6192e-14	0.0051446	0.00992	0.01412	4.7154e-13	0.00305936	0.00603	0.00872	0.00057341	0.00401827
fam8007	0.03615	0.00748	7.5058e-13	0.0060274	0	0	1	0.0412785	0.03812	0.00687	1.2773e-10	0.00203957
fam8008	0.02032	0.0004	1	0.0409741	0.01834	0.00037	1	0.0397108	0	0	1	0.0393912
fam8009	0	0	1	0.0337595	0	0	1	0.0311263	0	0	1	0.0305784
fam8010	0.31187	0.34285	1	0.0269559	0.10152	0.11618	1	0.0228615	0	0	1	0.0220852
fam8011	0.732	0.268	0.31557	0.0149467	0	0	1	0.0366362	0	0	1	0.0362253
fam8012	0.00793	0.00614	0.0020004	0.0126788	0	0	1	0.0432116	7e-05	6e-05	0.9984	0.0116895
fam8013	0	0	1	0.0253881	0	0	1	0.0210046	0	0	1	0.0202588
fam8014	0	0	1	0.0306545	0	0	1	0.0270624	0	0	1	0.0267428
fam8015	0.08549	0.01108	1	0.0417047	0.08515	0.01147	1	0.0406088	0	0	1	0.040411
fam8016	0.00011	6e-05	1	0.0479909	0.16108	0	6.8565e-17	0.00203957	0.15556	0.00833	2.1564e-16	0.00114155
fam8017	0	0	1	0.0448554	0.05346	0.00251	1.3078e-14	0.00263318	0.05444	0.00256	9.3497e-15	0.00144597
fam8018	0.03275	0.00831	2.2385e-16	0.00445966	0.01022	0.00311	0.21539	0.00861492	0	0	1	0.0285997
fam8019	0	0	1	0.0267884	0	0	1	0.0226636	0	0	1	0.0219026
fam8020	0	0	1	0.0274125	0	0	1	0.0235312	0	0	1	0.0227397
fam8021	0.20174	0.03827	0.88823	0.0166667	0	0	1	0.0200761	0	0	1	0.0192694
fam8022	0	0	1	0.0448402	0	0	1	0.0442161	0	0	1	0.0439726
fam8023	0	0	1	0.0477778	0.03044	0.01606	1	0.0475342	0	0	1	0.0474125
fam8024	0.01406	0.01503	0.00012186	0.011583	0.0322	0.03771	1.3842e-25	0.000776256	0.02451	0.02747	7.8694e-11	0.00202435
fam8025	0	0	1	0.0309437	0.01654	0.00361	1	0.0274429	0	0	1	0.0271385
fam8026	0	0	1	0.02621	0.29653	0	1	0.02207	0.02216	4e-05	1	0.0212785
fam8027	0.06896	0.09613	1	0.0449315	0	0	1	0.044277	0	0	1	0.0440335
fam8028	0	0	1	0.0391476	0.17308	0.12795	1	0.0375038	0.03552	0.02701	1	0.0371689
fam8029	0	0	0.9984	0.0182496	0	0	1	0.0240639	0.14848	0.01357	1	0.0233486
fam8031	0.02113	0.01674	2.2923e-20	0.00275495	0.05717	0.04504	0.87791	0.0109589	0.0164	0.01302	0.86902	0.00869102
fam8032	0.03303	0.00834	9.2766e-17	0.00418569	0	0	1	0.0451446	0.00218	0.00063	0.029701	0.00511415
fam8033	0	0	1	0.0362861	0.01342	0.0039	3.5633e-05	0.00596651	0	0	1	0.0335616
fam8034	0	0	0.99805	0.0182344	0	0	1	0.0434703	0.03562	0.01427	0.76707	0.00817352
fam8035	0.95915	0.04085	0.52211	0.0154338	0	0	1	0.035586	0	0	1	0.0351294
fam8036	0.1577	0.07052	2.1908e-14	0.00523592	0.18772	0.14203	1	0.0268341	1e-05	1e-05	1	0.0264688
fam8037	0.00737	0.00156	5.019e-08	0.00888889	0	0	1	0.0194368	0	0	1	0.0185997
fam8038	0	0	1	0.0481126	0.90182	0.09818	0.51171	0.00952816	0.00015	2e-05	0.99023	0.00993912
fam8039	0.05642	0	1	0.0409285	0	0	1	0.0396651	0.7765	0	0.87876	0.00879757
fam8040	0.01771	0.01542	1.5863e-11	0.00668189	0	0	1	0.0374734	0	0	1	0.0371537
fam8041	0	0	1	0.0318569	0	0	1	0.0286606	0.02314	0.00363	1.5405e-07	0.00286149
fam8042	0	0	1	0.0278539	0	0	1	0.0240487	0	0	1	0.0233333
fam8043	0.36102	0.29156	0.95816	0.0171537	0	0	1	0.0494825	0	0	1	0.0494825
fam8045	0	0	1	0.0325723	0	0	1	0.0294673	0	0	1	0.0289498
fam8046	0	0	1	0.0239574	0	0	1	0.0194064	0	0	1	0.0185693
fam8047	1	0	0.55992	0.0155556	0	0	1	0.0456621	0	0	1	0.0453881
fam8049	0	0	1	0.0223744	0.00099	0.00027	1	0.0177321	0	0	1	0.0167275
fam8051	0	0	1	0.0224201	0	0	1	0.0177778	0	0	1	0.0168189
fam8052	0	0	1	0.0399696	0	0	1	0.0385845	0	0	1	0.0382192
fam8054	0.06172	0.00713	3.2791e-10	0.00747336	0	0	1	0.0493607	0.02357	0.00373	1	0.0493303
fam8055	0.04031	0.00897	1	0.0234399	0.01184	0.00227	3.1031e-07	0.00503805	0.12786	0.02976	1	0.0179756
fam8056	0.05541	0.03729	1	0.0289954	0	0	1	0.0252207	0.0033	0.00211	0.010084	0.00482496
fam8057	0.04772	0.00501	5.2403e-12	0.0064688	0	0	1	0.0349467	0.03494	0.00262	3.7722e-11	0.00191781
fam8058	0.15371	0.07129	3.6723e-40	0.000395738	0.00283	0.00225	0.0177	0.00754947	0	0	1	0.0148858
fam8060	0	0	1	0.0227093	0	0	1	0.0180974	0	0	1	0.0171689
fam8061	0	0	1	0.0476408	0.0408	0.00537	9.6464e-16	0.00235921	0	0	1	0.0472146
fam8062	0.01499	0.00387	3.2761e-22	0.00217656	0	0	1	0.0435616	0	0	1	0.0432725
fam8063	0.0321	0.00447	3.2291e-13	0.00572298	0.01343	0.00234	1	0.0358904	0.00308	0.00053	0.090271	0.00567732
fam8064	0.0006	0.00018	1	0.0442161	0	0	1	0.0435464	0	0	1	0.0432572
fam8065	0	0	1	0.0368645	0.02148	0.00303	0.039774	0.00780822	0.0648	0.01296	0.89282	0.00891933
fam8066	0.01498	0.00165	1	0.0336073	2e-05	0	0.9792	0.0117504	0	0	1	0.0303349
fam8067	0	0	1	0.0216286	0.0049	0.00161	0.40693	0.00913242	0.01609	0.00513	0.43804	0.0069102
fam8068	0.07357	0.0144	0.00031352	0.0119178	0.0341	0.00871	0.0010802	0.00671233	0	0	1	0.0455403
fam8069	0.03654	0.00659	3.8323e-21	0.00258752	0.00605	0.00146	0.0087622	0.00730594	0.06889	0.01695	1	0.0443988
fam8070	0	0	1	0.0493455	0	0	1	0.0492998	0	0	1	0.0492694
fam8071	0.06324	0.00994	3.5161e-07	0.00946728	0	0	1	0.0389346	0	0	1	0.0385388
fam8072	0.10555	0.02877	1	0.0266362	0	0	1	0.0225266	0	0	0.99887	0.0119787
fam8076	0.02531	0.00428	7.194e-12	0.00652968	0	0	1	0.049589	0	0	1	0.0496043
fam8078	0.16804	0.01837	1	0.035312	0	0	1	0.0330594	0	0	1	0.0325114
fam8079	0	0	0.99887	0.0184627	0	0	1	0.0296804	0	0	1	0.0291476
fam8080	0	0	0.99436	0.0178082	0.0986	0.03358	1	0.029726	0	0	1	0.0292237
fam8081	0.04058	0.00589	1	0.0429528	0.04846	0.00711	1	0.04207	0.00729	0.00098	0.39661	0.00675799
fam8082	0	0	1	0.0358143	0.02765	0.00782	1	0.0335921	0.03461	0.00979	1	0.033105
fam8084	0	0	1	0.0298782	0	0	1	0.02621	0	0	1	0.0257686
fam8085	0	0	1	0.0424505	0	0	1	0.0415677	0	0	1	0.0412938
fam8087	0.08268	0.06377	1	0.0399391	0.00721	0.00556	0.014866	0.00747336	0.01068	0.00803	0.29458	0.00645358
fam8088	0.01218	0.0035	1	0.046621	0	0	1	0.0461948	0.05115	0	8.193e-18	0.000852359
fam8089	0	0	1	0.0391324	0	0	1	0.0374886	0	0	0.9984	0.0116743
fam8090	0.00596	0.00163	0.0030773	0.0129072	0	0	1	0.0175038	0.77401	0.22599	0.50253	0.00710807
fam8091	0.0175	0.00256	1	0.0291172	0.04052	0.00597	1	0.0254033	0	0	1	0.0247793
fam8094	0	0	1	0.0257839	0	0	1	0.0215525	0	0	1	0.0207306
fam8095	0	0	1	0.0324658	0.00381	4e-05	0.72376	0.010137	0.27923	0.00295	1	0.0287976
fam8096	0.02977	0.00315	6.1343e-06	0.0104566	0.03041	0.00311	2.6675e-07	0.00497717	0	0	1	0.0369406
fam8097	0.06227	0.02192	1	0.0363166	0.07635	0.02688	1	0.0340639	0	0	1	0.0336073
fam8098	0	0	1	0.0279148	0	0	1	0.0241248	0	0	1	0.0234094
fam8100	0	0	1	0.0351903	0	0	1	0.0329072	0.01263	0.00238	0.21016	0.0061035
fam8101	0.02308	0.00545	6.7531e-11	0.00715373	0	0	1	0.0315221	0.02344	0.0055	3.9598e-11	0.00194825
fam8102	0	0	1	0.0233181	0	0	1	0.0186606	0	0	1	0.017793
fam8103	0.05753	0.01057	1	0.0469711	0	0	1	0.0466514	0.00516	0.00093	0.0028326	0.00435312
fam8104	0.27071	0.03305	1	0.0289498	0	0	1	0.0251446	0	0	1	0.024551
fam8105	0	0	1	0.0216591	0.02201	0.00317	1.04e-16	0.0021309	0.0163	0.00322	1.7029e-07	0.00287671
fam8106	0	0	1	0.0437139	0	0	1	0.0428919	0.00515	0.00048	0.7625	0.00815829
fam8107	0	0	1	0.0404566	0	0	1	0.039102	0.01762	0.00347	1	0.0387367
fam8109	0	0	1	0.0252511	0.00405	0.00027	0.19032	0.00856925	0.00374	0.00024	0.17839	0.00601218
fam8110	0	0	1	0.0473668	0.01179	0.00243	0.0022748	0.00694064	0	0	1	0.0469406
fam8112	0	0	1	0.0291629	0.01802	0.00635	1.513e-19	0.00146119	0.20992	0.0813	1	0.0248097
fam8113	0.02348	0.01268	5.4547e-08	0.00891933	0.01164	0.00606	0.26473	0.00879757	0.00659	0.00353	1	0.0147032
fam8115	0	0	1	0.030411	0.06345	0.00209	1	0.0268798	0	0	1	0.0265297
fam8116	0.0727	0.0018	2.6566e-09	0.00805175	0	0	1	0.0213394	0	0	0.99887	0.0119635
fam8117	0	0	1	0.0203805	0	0	1	0.0156164	0	0	1	0.0145814
fam8118	0	0	1	0.0407306	0.11124	0	2.1236e-10	0.00380518	0.00992	0.00604	0.12585	0.00587519
fam8119	0.01978	0.00213	0.0024183	0.0127854	0.01857	0.00197	0.0059056	0.00721461	0.00447	0.00048	0.95604	0.00934551
fam8121	0.02547	0.00025	3.2804e-08	0.00879757	0.00653	0.00031	0.032646	0.00773212	0	0	0.001067	0.00412481
fam8122	0.02443	0.00597	7.2731e-17	0.00412481	0.03618	0.008	7.5326e-25	0.000821918	0.00643	0.00194	1	0.0135616
fam8123	0	0	1	0.0229833	0	0	1	0.0183105	0	0	1	0.0174277
fam8124	0	0	1	0.0309741	0	0	1	0.0274886	0	0	1	0.0271842
fam8126	0	0	1	0.047169	0	0	1	0.0468189	0	0	1	0.0466819
fam8127	0.02434	0.01293	1	0.0205023	0.12283	0.06394	1	0.0157991	0	0	1	0.0147793
fam8128	0	0	1	0.0332268	0	0	1	0.0304718	0	0	1	0.0299239
fam8129	0.06579	0	7.4044e-09	0.00843227	0	0	1	0.0355251	0.06194	0.02516	1	0.0350837
fam8130	0.02762	0.00497	1	0.0413546	0.13293	0.02381	1	0.0401674	0	0	1	0.0399087
fam8131	0.07663	0.0278	1.0055e-21	0.00234399	0	0	1	0.0406545	0.01209	0.00615	0.20016	0.00604262
fam8132	0.14453	0.01687	1	0.0483714	0	0	1	0.0482192	0	0	1	0.0480822
fam8133	0	0	1	0.0196651	0	0	1	0.0149619	0	0	1	0.0138661
fam8134	0.06255	0.00977	3.1864e-25	0.00178082	0	0	1	0.0251598	0	0	1	0.0245662
fam8135	0	0	1	0.0441248	0	0	1	0.0434551	0	0	1	0.0431355
fam8136	0.05762	0.05901	1	0.0222831	0.03768	0.03908	0.99724	0.0127245	0	0	1	0.0166514
fam8137	0.01667	0.008	0.13537	0.0144749	0.08683	0.03933	6.804e-08	0.00476408	0.01423	0.00693	0.016851	0.00494673
fam8138	0.04156	0	2.0491e-06	0.0100152	0	0	1	0.0387215	0.1727	0.01457	1	0.0383409
fam8139	0	0	1	0.0251598	0.09617	0.00242	1	0.0206545	0.04984	0.00141	0.63938	0.00765601
fam8140	0	0	1	0.0349315	0.01276	0	0.85945	0.0108371	0.01316	0	0.44722	0.00692542
fam8141	0.03489	0.01081	3.1204e-72	3.04e-05	0.01021	0.00347	5.9667e-16	0.00229833	0	0	1	0.0138356
fam8142	0.00816	0.00198	0.019642	0.0134703	0.068	0.01529	0.98866	0.0119787	0	0	1	0.0431202
fam8143	0.46384	0.12152	1	0.0371233	0	0	1	0.0350837	0	0	1	0.0346575
fam8144	0	0	1	0.0297108	0.00426	0.00033	0.07804	0.00812785	0.00228	0.00019	0.1083	0.00579909
fam8146	0.01021	0.00374	2.6753e-11	0.00678843	0.03584	0.01246	7.5791e-29	0.000639269	0	0	1	0.04586
fam8147	0	0	1	0.0343836	0	0	1	0.0319787	0	0	1	0.0313546
fam8148	0.07065	0.03994	4.587e-14	0.00535769	0	0	1	0.0299391	0	0	1	0.0294064
fam8149	0	0	1	0.0428919	0.21257	0.06194	1	0.0419939	0.18654	0.04987	1	0.0416895
fam8150	0	0	1	0.0338052	0.41655	0.13877	1	0.0311568	0.09485	0.03239	1	0.030624
fam8151	0	0	1	0.0193303	0	0	1	0.014551	0	0	1	0.0134247
fam8152	0	0	1	0.0277626	0	0	1	0.0239269	0	0	1	0.0232268
fam8153	0	0	1	0.040274	0	0	0.99805	0.0130746	0	0	1	0.0385845
fam8154	0	0	1	0.0494521	0	0	1	0.0494064	0.00016	3e-05	0.99774	0.0113394
fam8156	0	0	0.99563	0.0178995	0	0	0.98849	0.0119635	0	0	1	0.0200761
fam8157	0.10764	0.03659	7.0044e-13	0.00596651	0.02383	0.01163	1	0.03414	0.10877	0.0368	6.9604e-13	0.00171994
fam8158	0.05341	0.00775	2.7375e-15	0.00484018	0.84129	0.15859	1	0.0445967	0	0	1	0.044414
fam8159	0.05853	0	6.6612e-17	0.00406393	0	0	1	0.0253729	0	0	1	0.0247336
fam8160	0	0	1	0.0431659	0.01645	0.00152	9.9611e-22	0.00114155	0.1845	0.03641	1	0.0419939
fam8161	0	0	1	0.0406849	0.01134	0.00664	5.5327e-15	0.0025723	0	0	1	0.0390715
fam8162	0.06627	0.01538	1	0.0494673	0	0	1	0.0494216	0	0	1	0.0493912
fam8163	0	0	1	0.0237291	0	0	1	0.0190563	0	0	1	0.0183105
fam8164	0	0	1	0.0319482	0	0	1	0.0287823	0	0	1	0.0283105
fam8165	0.00415	0.00041	0.00039213	0.0120396	0	0	1	0.0248858	0.12729	0.01203	1	0.024277
fam8167	0	0	1	0.0458143	0	0	1	0.0453272	0	0	1	0.0450837
fam8168	0	0	1	0.0196043	0	0	1	0.0149011	0	0	1	0.0137595
fam8169	0.02091	0.00307	4.7217e-05	0.011172	0	0	0.9984	0.0131507	0	0	1	0.0345662
fam8171	0.11411	0.09212	1	0.0317199	0.06816	0.05319	1	0.0284779	0	0	1	0.0280822
fam8172	0.00021	1e-05	1	0.0414916	0	0	1	0.0403957	0	0	1	0.0402131
fam8173	0	0	1	0.0490715	0	0	1	0.048965	0	0	1	0.048828
fam8174	0	0	1	0.0433029	0.07381	0.02977	1	0.0424505	0	0	1	0.0421309
fam8176	0.10507	0.0174	1	0.0421309	0	0	1	0.0411416	0.02295	0.00298	0.92219	0.00908676
fam8177	0.12781	0.05089	2.5086e-10	0.0074277	0.66479	0.33521	1	0.0481583	0	0	1	0.0480365
fam8178	0	0	1	0.0260274	0	0	1	0.0218721	0	0	1	0.0210959
fam8180	0.07275	0.0058	1	0.0310807	3e-05	0	0.98704	0.0118721	4e-05	0	0.99887	0.0121157
fam8181	0.01733	0.00074	1	0.0231202	0	0	1	0.0184627	0	0	1	0.0175799
fam8182	0.04402	0.01761	5.2105e-11	0.00709285	0.06234	0.02387	6.3312e-20	0.0014003	0.00584	0.00219	0.025568	0.00503805
fam8183	0.00661	0.00215	4.2436e-06	0.0102892	0	0	1	0.0433029	0	0	1	0.0429833
fam8185	0	0	1	0.0425266	0	0	1	0.0416591	0.56666	0.1678	1	0.0413699
fam8188	0.03936	0.01275	7.487e-06	0.0105327	0.11998	0.03696	1	0.0178387	0	0	1	0.0168798
fam8189	0.00138	0.00032	1	0.0460883	0	0	1	0.0456469	0	0	1	0.0453729
fam8192	0.00967	0.00504	0.0002595	0.0118721	0.02407	0.01169	6.1824e-11	0.00366819	0	0	1	0.0336986
fam8193	0.03965	0.01296	1	0.028691	0	0	1	0.0248554	0	0	1	0.0242618
fam8194	0.11673	0.02967	5.9636e-14	0.00543379	0	0	0.99887	0.0132268	0	0	1	0.0132572
fam8196	0	0	1	0.0460274	0.93091	0.06909	0.67238	0.00993912	0.00643	0	0.062779	0.00550989
fam8198	0.05369	0.00952	1.4666e-10	0.00733638	0	0	1	0.0292085	0	0	0.99887	0.0121613
fam8199	0.77805	0	1	0.03586	0.01104	0	0.50886	0.00951294	0	0	1	0.0331355
fam8202	0.05539	0.02455	7.8443e-07	0.0096347	0.03886	0.01694	3.0582e-05	0.00590563	0	0	1	0.0248858
fam8203	0	0	1	0.0191476	0	0	1	0.0141248	0.04337	0	1.0321e-07	0.00280061
fam8204	0	0	1	0.0466819	0	0	1	0.0462861	0.0775	0.01718	1	0.0461948
fam8205	0.03498	0.01266	0.42075	0.0152359	0.01549	0.00598	0.87451	0.0109437	0	0	1	0.033653
fam8206	0.04159	0.00552	1.211e-14	0.00509893	0	0	1	0.0460578	0	0	1	0.0459513
fam8207	0.04751	0.0127	3.9077e-21	0.00260274	0	0	1	0.0378995	0.05301	0.01747	1	0.0375342
fam8208	0	0	1	0.0326027	0	0	1	0.0295434	0	0	1	0.0290107
fam8209	0	0	1	0.025586	0.05114	0.00062	1	0.0212481	0	0	1	0.0204414
fam8213	0.0395	0.00823	0.1796	0.0145662	0.05016	0.01315	1	0.0479452	0.03623	0.00734	0.012266	0.0048554
fam8214	0.0821	0.04273	8.1253e-33	0.000745814	0	0	1	0.0260274	0	0	1	0.025586
fam8215	0.08682	0.01236	1	0.0310046	0	0	1	0.0275495	0	0	1	0.0272451
fam8216	0	0	1	0.0353425	0.14353	0	1	0.0330898	0.15799	0	1	0.0325419
fam8217	0.05745	0.02462	1	0.0455403	0	0	1	0.0450837	0.11826	0.04577	0.63568	0.00761035
fam8218	0	0	1	0.0257078	0.04568	0.00651	4.7454e-14	0.00278539	0	0	1	0.0206088
fam8220	0.10098	0	1	0.0381735	0	0	1	0.0363166	0	0	1	0.03586
fam8222	0	0	1	0.0338204	0	0	1	0.031172	0	0	1	0.0306393
fam8223	0	0	1	0.0361492	0.03093	0.01309	1.0949e-15	0.00237443	0.13299	0.06141	1	0.033379
fam8224	0.0213	0.00531	9.5879e-27	0.00146119	0.0049	0.00136	4.8435e-09	0.00432268	0	0	0.95404	0.00926941
fam8225	0	0	1	0.0189041	0.02412	0.00409	4.7431e-09	0.00430746	0.12634	0.02565	1	0.0126636
fam8228	0.0602	0.01468	1.0336e-31	0.000852359	0	0	1	0.049239	0.01503	0.00511	1	0.0492085
fam8229	0.04496	0.02688	6.1406e-19	0.00328767	0.01671	0.01193	8.7087e-06	0.00570776	0	0	1	0.0170928
fam8230	0.01165	0.00324	0.037845	0.0138661	0.34107	0.09254	1	0.0460122	0	0	1	0.0459056
fam8231	0	0	1	0.0208067	0	0	1	0.0161339	0	0	1	0.0151294
fam8232	0.09808	0.01919	1	0.0298174	0	0	1	0.0261339	0	0	1	0.0256621
fam8233	0	0	1	0.0347184	0	0	1	0.0324505	0	0	1	0.0319026
fam8234	0	0	1	0.0499239	0	0	1	0.0499087	0	0	1	0.0499239
fam8235	0.05437	0.05991	0.74442	0.0159817	0.01033	0.01088	0.051701	0.00788432	0.02816	0.03307	2.2422e-09	0.00232877
fam8237	0.01561	0.00353	0.54274	0.0154642	0.06559	0.01532	1	0.0463318	0	0	1	0.0462253
fam8238	0	0	1	0.0394825	0.06817	0.02529	1	0.03793	0	0	1	0.0375647
fam8239	0	0	1	0.0240944	0	0	1	0.0195586	0	0	1	0.018691
fam8242	0	0	1	0.0284018	0.17597	0.02044	1	0.0245814	0	0	1	0.0239422
fam8243	0	0	1	0.0241553	0.01522	0.01593	5.6541e-11	0.00365297	0	0	1	0.0187823
fam8244	0.04511	0.01525	1	0.044003	0.02033	0.00698	6.2163e-13	0.00310502	0	0	1	0.0428919
fam8246	0	0	1	0.0308676	0.12155	0.01133	1	0.027382	0	0	1	0.0270624
fam8247	0.04593	0.04709	0.70862	0.0158295	0.05917	0.05841	2.6849e-13	0.00298326	0.05309	0.05529	0.91692	0.00905632
fam8248	0	0	1	0.0196804	0.15793	0.03844	1.5226e-12	0.00321157	0.10804	0.03344	4.8971e-05	0.00360731
fam8249	0.19263	0.05088	0.87437	0.0166058	0	0	1	0.0430898	0	0	1	0.0427854
fam8250	0	0	1	0.0246119	0	0	1	0.020137	0.00978	0.0031	5.7704e-10	0.00214612
fam8251	0	0	1	0.0478082	0.05624	0.0208	2.358e-09	0.00409437	0.05681	0.02174	1.4051e-09	0.00225266
fam8253	0	0	1	0.0270472	0.14449	0.06984	1	0.0230441	0	0	1	0.0222831
fam8254	0	0	1	0.0204262	0.02225	0.00333	0.021102	0.00759513	0.00706	0.00132	0.99887	0.0118113
fam8255	0	0	1	0.0445814	0.00364	0.00137	1	0.0439726	0	0	1	0.0437139
fam8256	0	0	1	0.0459056	0	0	1	0.0454186	0	0	1	0.045175
fam8258	0.00787	0.00042	1.3044e-06	0.00984779	0.01874	0.00058	7.0986e-11	0.00368341	0.01655	0.00047	2.9407e-10	0.00210046
fam8259	0	0	1	0.0262253	0.00994	0.00059	2.7745e-11	0.00356164	0	0	1	0.0212938
fam8260	0.09192	0.02725	1	0.0429072	0	0	1	0.0420244	0	0	1	0.0417352
fam8262	0.00713	0.00044	0.54975	0.0155099	0	0	1	0.0213546	0.02258	0.00133	0.48045	0.00704718
fam8263	0	0	1	0.0339422	0.0115	0.00166	1	0.0313242	0	0	1	0.0307458
fam8264	0	0	0.99774	0.0181279	0	0	1	0.0363927	0	0	1	0.0359665
fam8266	0	0	1	0.0222983	0	0	1	0.0176104	0	0	1	0.0166667
fam8267	0	0	1	0.0273668	0	0	1	0.0234703	0	0	1	0.0226636
fam8269	0	0	1	0.0247793	0	0	1	0.0202588	0.02206	0.00465	0.99521	0.0105479
fam8274	0.09224	0.03708	1	0.0478691	0	0	1	0.0476256	0.19036	0.07272	1	0.0474886
fam8275	0	0	1	0.0406088	0	0	1	0.0392846	0.03355	0.00251	1	0.0389193
fam8276	0.03254	0	0.00014589	0.0116591	0	0	1	0.0271994	0	0	1	0.0268493
fam8277	0	0	0.98795	0.0175799	0	0	1	0.0196956	0	0	1	0.0188737
fam8278	0.39605	0.06627	1	0.0207306	0	0	1	0.015997	0.00822	0.00058	0.05074	0.00534247
fam8280	0	0	1	0.0341553	0	0	1	0.0317199	0	0	1	0.0311111
fam8281	0	0	1	0.0431355	0	0	1	0.0422679	0	0	1	0.0419635
fam8282	0.01099	0.00057	1	0.0487823	0.86851	0	0.9197	0.0112024	1e-05	0	1	0.0485084
fam8283	0	0	1	0.0195282	0.00654	0.00133	0.14513	0.00838661	0.15418	0.03269	1	0.0136986
fam8284	0.02218	0.00517	6.3258e-11	0.00712329	0	0	1	0.028067	0	0	1	0.0276865
fam8285	0.15056	0.06374	1	0.0407002	0.28588	0.119	1	0.0394064	0	0	1	0.0390868
fam8286	0.03127	0.00591	3.957e-22	0.00222222	0	0	1	0.036484	0	0	1	0.0360578
fam8287	0.04648	0.00902	1	0.0470015	0	0	1	0.0466667	0	0	1	0.0465449
fam8289	0	0	1	0.0369102	0.10326	0.01244	1.0664e-16	0.00214612	0	0	1	0.0344597
fam8290	0	0	1	0.0475495	0	0	1	0.0472298	0	0	1	0.0471081
fam8292	0.79124	0.20876	0.079869	0.0142618	0.77232	0.22768	0.30461	0.00887367	0	0	1	0.0192998
fam8297	0.03619	0	0.020113	0.0135312	0	0	1	0.0160122	0	0	0.99643	0.0107915
fam8299	0	0	1	0.04621	0	0	1	0.0457382	0	0	1	0.0455099
fam8300	0.01086	0.00205	9.3225e-08	0.00907154	0	0	0.99724	0.0127549	0	0	1	0.036347
fam8302	0.044	0.00189	4.013e-10	0.00759513	0	0	1	0.0205784	0	0	1	0.019863
fam8305	0.02032	0.00212	7.1296e-08	0.00902587	0	0	1	0.0312024	0.11957	0.01289	1	0.0306545
fam8306	0.02034	0.00344	0.00018615	0.0117352	0	0	1	0.0412633	0	0	1	0.0410046
fam8308	0.12189	0.03457	1	0.0318721	0	0	1	0.0286758	0	0	1	0.0282344
fam8309	0.19296	0.11461	1	0.0393912	0	0	1	0.0377778	0	0	1	0.0374277
fam8310	0	0	1	0.0387823	0	0	1	0.0370472	0	0	1	0.0366819
fam8311	0.00626	0.00042	0.0017125	0.012618	0.03869	0.00272	0.94465	0.0114307	0.02833	0.00196	1	0.0289802
fam8313	0.02071	0.01822	3.8444e-12	0.00639269	0.02321	0.01965	3.6277e-15	0.00251142	0.0178	0.01487	1	0.0494673
fam8314	0	0	1	0.0397108	0	0	1	0.0381431	0	0	1	0.0378387
fam8315	0	0	1	0.0313394	0	0	1	0.0278995	0.02155	0.00815	0.304	0.0064688
fam8316	0	0	0.99887	0.0185997	0	0	1	0.0376865	0	0	1	0.0373364
fam8317	0	0	1	0.0335769	0.07236	0	1	0.0308524	0	0	1	0.030274
fam8318	0.00854	0.01611	0.045177	0.0139574	0	0	1	0.0216134	0	0	1	0.0207915
fam8319	0.00995	0.00084	1	0.0426636	0	0	1	0.0417808	0.04631	0.00383	1	0.0415221
fam8320	0	0	1	0.0410807	0	0	1	0.0398021	0.02945	0.01313	1	0.0394977
fam8323	0	0	1	0.0457382	0	0	1	0.0452055	0	0	1	0.0450076
fam8324	0.00471	0.00209	1.9381e-09	0.00799087	0	0	1	0.0176712	0.01604	0.00667	1.3972e-09	0.00223744
fam8325	0	0	1	0.0422222	0	0	1	0.0412481	0	0	1	0.0409893
fam8327	0	0	1	0.0416743	0.05804	0.00896	0.91248	0.0111416	0	0	1	0.0403957
fam8330	0.03335	0.01501	1	0.0382192	0.0057	0.00253	4.5754e-10	0.00385084	0.00829	0.00368	1	0.0359056
fam8331	0	0	1	0.0470928	0	0	1	0.0467428	0	0	1	0.046621
fam8332	0	0	1	0.0475038	0.11553	0.00903	1	0.0471994	0.00866	0.00063	1	0.0470776
fam8333	0	0	1	0.0235008	0	0	1	0.0188889	0.13962	0.02309	1	0.018067
fam8334	0	0	1	0.0339574	0.05653	0	3.7378e-21	0.00123288	0	0	1	0.030761
fam8335	0	0	1	0.0405632	0.01395	0.03094	0.17069	0.00847793	0	0	1	0.0388737
fam8337	0	0	1	0.0347641	0	0	1	0.0325114	0.66318	0.33551	0.94327	0.00917808
fam8338	0.00555	0.00128	7.9371e-06	0.0105479	0.00348	0.00087	0.0048982	0.00716895	0.01729	0.00404	0.98263	0.00974125
fam8339	0.04545	0.01865	1	0.0214155	0.00665	0.00283	3.0241e-12	0.00327245	0	0	1	0.0157991
fam8340	0.31814	0.03649	1	0.0189954	0.10502	0.00945	1	0.0139117	0.18451	0.01588	0.97278	0.00951294
fam8341	0.02216	0.01226	0.06115	0.0141248	0	0	1	0.0447336	0	0	1	0.0445662
fam8343	0	0	1	0.040761	0	0	1	0.0394825	0.09312	0.01075	1	0.0391629
fam8344	0.00635	0.00161	0.014192	0.0133029	0.15353	0.03911	1	0.0330289	0	0	1	0.0324658
fam8346	0	0	1	0.0225723	0.02482	0.00972	1.4602e-19	0.00144597	0.05935	0.02518	1	0.0170167
fam8347	0	0	1	0.0427549	0	0	1	0.0418874	0	0	1	0.0416134
fam8348	0.05525	0.01691	3.514e-13	0.0057382	0	0	0.98146	0.0117808	1e-05	0	0.99043	0.00996956
fam8349	0.03526	0.00628	3.6222e-17	0.00388128	0.00148	0.00033	0.06739	0.00806697	0	0	1	0.0167123
fam8351	0	0	1	0.0481735	0	0	1	0.04793	0.04607	0.00755	1	0.0478082
fam8353	0.00163	0.00015	0.0042793	0.0130137	0.00292	0.00026	6.2861e-07	0.00517504	0	0	1	0.0194216
fam8354	0.00545	0	0.0069894	0.0131507	0	0	1	0.0358752	0	0	1	0.0354642
fam8355	0	0	1	0.0384018	0	0	1	0.0365906	0.08544	0.02171	1	0.0361796
fam8356	0	0	1	0.0450837	0	0	1	0.0444444	0	0	1	0.0442466
fam8357	0	0	1	0.0208371	0	0	1	0.0161492	0	0	1	0.0151598
fam8359	0.01978	0.00495	0.96348	0.0172298	0.02838	0.00711	1	0.0318113	0	0	1	0.0312177
fam8360	0	0	1	0.0395738	0.03211	0.00491	2.9699e-10	0.0038204	0	0	1	0.0376865
fam8362	0	0	1	0.0236834	0.20589	0.04422	0.99304	0.0122222	0.06979	0.01602	1	0.0182648
fam8363	0	0	1	0.0297565	0	0	1	0.0260731	0.02001	0.01113	0.037014	0.00523592
fam8364	0.09013	0.07613	0.031195	0.0137747	0	0	1	0.0266058	0	0	1	0.0261948
fam8365	0.0152	0.00346	4.3147e-11	0.00695586	0	0	1	0.034414	0	0	1	0.0339574
fam8367	0.04968	0.018	8.9891e-11	0.00721461	0.72252	0.27748	0.67498	0.00996956	0	0	1	0.0207154
fam8369	0.0339	0.00651	3.3989e-09	0.00812785	0.01595	0.00301	4.6549e-06	0.00557078	0	0	1	0.029102
fam8370	0.02639	0.01203	0.94709	0.017032	0	0	1	0.0302588	0	0	1	0.0297108
fam8371	0	0	1	0.0417808	0	0	1	0.0407458	0	0	1	0.0405023
fam8373	0.03684	0.02706	1.0281e-08	0.00849315	0.02381	0.01351	5.0023e-08	0.0047032	0.05128	0.03136	1	0.0163623
fam8374	0	0	1	0.0291476	0.0551	0.01194	1	0.0254338	0	0	1	0.0247945
fam8375	0	0	1	0.0356621	0	0	1	0.0333486	0.81486	0.18514	0.52845	0.00727549
fam8376	0.02663	0.0112	4.2743e-20	0.00286149	0.01182	0.00489	1	0.041446	0.06326	0.02575	1	0.0411568
fam8377	0.00927	0.00129	0.00023001	0.011796	0	0	1	0.0297565	0.00263	0.00038	0.037859	0.00525114
fam8379	0	0	1	0.04586	0	0	1	0.0453729	0	0	1	0.0451294
fam8380	0	0	1	0.0292085	0.26366	0.09501	0.68186	0.00998478	0.44754	0.2044	1	0.0249011
fam8381	0.09873	0.0138	1	0.034825	0	0	1	0.0326027	0.04757	0.00639	1	0.0320091
fam8383	0	0	1	0.0210198	0	0	1	0.0164231	0	0	1	0.0153881
fam8384	0.05759	0.05107	2.2816e-23	0.00203957	0.04427	0.04035	4.0189e-19	0.00158295	0.02527	0.02469	1	0.0271994
fam8385	0	0	1	0.0414764	0	0	1	0.0403501	0	0	1	0.0401674
fam8386	0.12678	0.06532	1	0.0216895	0.0753	0.03867	1	0.0170624	0	0	1	0.0160578
fam8387	0	0	1	0.0287215	0.00974	0.00398	1	0.0249011	0.05775	0.02295	1	0.0242922
fam8390	0.12646	0.0194	3.2153e-33	0.000684932	0	0	1	0.0137291	0.19271	0.03996	1	0.0125723
fam8392	0.18842	0.0478	1	0.0399087	0	0	1	0.0384627	0.0578	0.01532	0.88266	0.00884323
fam8393	0	0	1	0.0315525	0	0	1	0.0282648	0	0	1	0.0278843
fam8395	0.12831	0.01339	5.4017e-26	0.00159817	0.00017	4e-05	1	0.0162709	0.01591	0.00381	2.705e-06	0.00333333
fam8397	0	0	1	0.0345053	0	0	1	0.0321005	0	0	1	0.0314764
fam8398	0	0	1	0.0330898	0	0	1	0.0302283	0	0	1	0.0296956
fam8399	0	0	1	0.0264688	0	0	1	0.0223135	0.90525	0.09475	0.7534	0.00814307
fam8401	0	0	1	0.0461339	0.00344	0.00023	2.0291e-05	0.00582953	0	0	1	0.0454338
fam8402	0	0	1	0.0412785	0	0	1	0.0400609	0	0	1	0.0397869
fam8403	0.00123	0.00024	0.9926	0.0177017	0.04328	0.00708	1.4567e-07	0.00488584	0.0314	0.0048	9.69e-05	0.00372907
fam8404	0	0	1	0.0196195	0	0	0.99372	0.0122679	0	0	1	0.01379
fam8405	0	0	1	0.0458295	0	0	1	0.0453425	0	0	1	0.0450989
fam8406	0.03859	0.00687	4.3214e-08	0.00884323	0	0	1	0.034551	0	0	1	0.0341096
fam8407	0.10642	0.0041	1	0.0451598	0	0	1	0.0445662	0	0	1	0.0443683
fam8409	0	0	1	0.0238661	0	0	1	0.0192846	0	0	1	0.0184627
fam8410	0.00658	0	0.67968	0.0157686	0.11241	0	1	0.0158295	0	0	1	0.014825
fam8411	0.03977	0.02096	1	0.0353881	0.02469	0.01381	3.0821e-07	0.00502283	0.07501	0.0388	1	0.0326027
fam8412	0.00345	0.00027	0.79339	0.0162557	0	0	1	0.0446575	0	0	1	0.0444901
fam8413	0.06075	0.02625	7.8507e-40	0.000410959	0.20998	0.09469	1	0.0303349	0.15793	0.0707	1	0.0298174
fam8414	0.09091	0.02335	6.3175e-16	0.00459665	0.17042	0.05593	1	0.0227549	0	0	1	0.0219787
fam8415	0.02743	0.00258	2.7602e-08	0.00870624	0	0	1	0.0393912	0	0	1	0.0390411
fam8416	0	0	1	0.0496651	0	0	0.99887	0.0136377	0	0	1	0.0495586
fam8417	0	0	1	0.0227854	0.0402	0.00208	1.3644e-13	0.00290715	0.04229	0.00196	3.8856e-14	0.00153729
fam8418	0.03242	0.00152	1	0.0321766	0	0	1	0.0290107	0.00307	0.00014	0.87685	0.00878234
fam8419	0	0	1	0.0430898	0.03118	0.01349	1	0.042207	0	0	1	0.0419178
fam8420	0.06078	0.02016	1	0.0334855	0	0	1	0.0307915	0.03115	0.01025	1	0.0301826
fam8421	0.07403	0.0056	1	0.0348402	0.06878	0.0053	1	0.032618	0.15952	0.01526	1	0.0320244
fam8423	0.32721	0.09438	6.6454e-21	0.00263318	0.002	0.00208	0.99748	0.0128006	0.01701	0.0178	1	0.015449
fam8424	0.37741	0	1	0.0301065	0	0	1	0.0265601	0	0	1	0.0261492
fam8425	0.02368	0.00444	9.796e-12	0.00656012	0	0	1	0.030411	0.14923	0.03318	1	0.029863
fam8426	0.0064	0.00167	0.00026026	0.0118874	0.14023	0.03738	1	0.0361796	0.07835	0.00556	1.6313e-06	0.00321157
fam8427	0.02276	0.00891	0.61863	0.0156621	0.00746	0.00253	0.078895	0.00814307	0.01019	0.0034	0.035263	0.0052207
fam8428	0.01056	0.00276	0.0011386	0.0124505	0	0	1	0.0335464	0	0	1	0.0330746
fam8429	0	0	1	0.0392542	0.01854	0.00282	0.9879	0.0119026	0	0	0.99887	0.0123135
fam8430	0	0	1	0.0472451	0.01262	0.00029	1	0.0469102	0.09242	0.00214	1	0.0467732
fam8431	0.02421	0.01076	9.332e-08	0.00908676	0.02842	0.01162	2.613e-16	0.00225266	0.01288	0.00594	2.5611e-09	0.00235921
fam8432	0	0	0.99887	0.018554	0.11624	0.02488	1	0.0361644	0	0	0.99887	0.0122831
fam8434	0	0	1	0.0429985	0.01883	0.00958	1	0.0421461	0.06844	0.03376	1	0.0418265
fam8435	0.05121	0.05047	0.72711	0.0158447	0.19434	0.18913	0.6749	0.00995434	0.01068	0.01015	0.030465	0.00512938
fam8436	0.43434	0.04704	1	0.0341248	0	0	1	0.0316591	0	0	0.99701	0.0109589
fam8437	0.52162	0.28949	1	0.0289193	0	0	1	0.0251142	0.13927	0.07838	1	0.0245205
fam8438	0.13493	0.01548	1	0.0240639	0.13196	0.01514	1	0.0195129	0	0	1	0.0186606
fam8439	0.39455	0.22026	1	0.0436682	0.01168	0.00754	4.4166e-06	0.00555556	0.03849	0.02181	1	0.0425723
fam8440	0	0	1	0.0312785	0	0	1	0.0278234	0	0	1	0.0275038
fam8441	0.18999	0.17554	1	0.04414	0.08402	0.07171	0.060582	0.00797565	0	0	1	0.0431507
fam8442	0	0	1	0.0368493	0	0	1	0.0347641	0	0	1	0.0343531
fam8443	0.01211	0.00287	7.0147e-06	0.0105023	0.02223	0.0054	9.1232e-11	0.00371385	0.0938	0.02171	1	0.0347184
fam8446	0	0	1	0.0481583	0	0	1	0.0478995	0	0	1	0.0477778
fam8447	0.03546	0.00448	1.4628e-37	0.000487062	0	0	1	0.0323896	0.14428	0.02651	1	0.0318417
fam8448	0	0	1	0.0323288	0.00599	0.00015	7.291e-05	0.00616438	0	0	1	0.0286149
fam8450	0.04342	0.0183	0.41141	0.0151903	0	0	1	0.0337139	0	0	1	0.0332116
fam8451	0.01054	0.00121	0.9438	0.0170167	0	0	1	0.0353272	0	0	1	0.0348858
fam8452	0.0033	3e-05	1	0.0303196	0	0	1	0.0267732	0	0	1	0.0263775
fam8454	0	0	1	0.0436073	0.07115	0.00143	1	0.0428311	0	0	1	0.0425114
fam8456	0.01472	0.00993	2.225e-16	0.00444444	0.14711	0.09776	1	0.0226941	0	0	1	0.021933
fam8457	0.09669	0.01694	9.2575e-10	0.00777778	0	0	1	0.0274734	0	0	1	0.027169
fam8458	0.14166	0.0464	1.3808e-21	0.00243531	0.00033	0.00016	1	0.019863	0.14996	0.07531	1	0.0190259
fam8459	0.02781	0.02027	0.034937	0.0138356	0.06262	0.05065	1.9793e-25	0.000806697	0.09607	0.07441	1	0.0475495
fam8460	0	0	1	0.0383714	0.01542	0.00385	0.0020516	0.0069102	0	0	1	0.0361492
fam8461	0	0	1	0.0338508	0	0	1	0.0312177	0.02624	0.0056	1.0716e-07	0.00281583
fam8462	0.07205	0.0367	1.9703e-14	0.00517504	0.0105	0.00581	1	0.0210959	0.00011	6e-05	0.99887	0.0119483
fam8463	0.03661	0	2.4956e-19	0.00318113	0.05145	0.00452	1	0.0215677	0	0	1	0.0207458
fam8464	0.05204	0	5.8183e-09	0.00829528	0	0	1	0.0496347	0	0	1	0.0496499
fam8465	0.02486	0.00239	1.4785e-16	0.0043379	0.07723	0.01448	1	0.0340487	0.11077	0.02097	1	0.0335921
fam8466	0	0	1	0.0283562	0	0	1	0.024551	0	0	1	0.0239117
fam8467	0.02263	0.00777	4.3341e-16	0.00456621	0	0	1	0.0256621	0	0	1	0.0251294
[truncated: 1,224 more rows]

## Sheet: Table S5
Table S5 - Counts of single-copy gene clusters for tests of variation in dN/dS (broken into dN/dS higher or lower than the background rate) for the Bambusicola, Gallus, and MRCA branches across GO slim categories. Counts are given as the number of significant tests on the branch of interest, significant tests on background branches with respect to the foreground, non-significant tests on the bran…
[truncated: 129 more rows]

[truncated: 2 more sheets: Table S6, Table S7]
