# Supplementary material for: Comparison of the Chinese bamboo partridge and red Junglefowl genome sequences highlights the importance of demography in genome evolution
Source: BMC Genomics. 2018 May 8;19:336. doi: 10.1186/s12864-018-4711-0 (PMC5941490; doi:10.1186/s12864-018-4711-0)
Supplement: Supplementary file 3 — Alignments from Analyses. All alignments and topologies of one-to-one orthologs used for analyses of molecular evolution are given as a single tarball. (TGZ 3336 kb) [file 12864_2018_4711_MOESM3_ESM.tgz]

Archive with 6,571 entries (6,570 files):
- alignments
- alignments/fam10001.codon.fasta
- alignments/fam10001.topology
- alignments/fam10002.codon.fasta
- alignments/fam10002.topology
- alignments/fam10003.codon.fasta
- alignments/fam10003.topology
- alignments/fam10004.codon.fasta
- alignments/fam10004.topology
- alignments/fam10005.codon.fasta
- alignments/fam10005.topology
- alignments/fam10006.codon.fasta
- alignments/fam10006.topology
- alignments/fam10007.codon.fasta
- alignments/fam10007.topology
- alignments/fam10008.codon.fasta
- alignments/fam10008.topology
- alignments/fam10009.codon.fasta
- alignments/fam10009.topology
- alignments/fam10010.codon.fasta
- alignments/fam10010.topology
- alignments/fam10011.codon.fasta
- alignments/fam10011.topology
- alignments/fam10012.codon.fasta
- alignments/fam10012.topology
- alignments/fam10013.codon.fasta
- alignments/fam10013.topology
- alignments/fam10014.codon.fasta
- alignments/fam10014.topology
- alignments/fam10016.codon.fasta
- alignments/fam10016.topology
- alignments/fam10017.codon.fasta
- alignments/fam10017.topology
- alignments/fam10018.codon.fasta
- alignments/fam10018.topology
- alignments/fam10019.codon.fasta
- alignments/fam10019.topology
- alignments/fam10020.codon.fasta
- alignments/fam10020.topology
- alignments/fam10021.codon.fasta
- alignments/fam10021.topology
- alignments/fam10022.codon.fasta
- alignments/fam10022.topology
- alignments/fam10023.codon.fasta
- alignments/fam10023.topology
- alignments/fam10024.codon.fasta
- alignments/fam10024.topology
- alignments/fam10025.codon.fasta
- alignments/fam10025.topology
- alignments/fam10026.codon.fasta
- alignments/fam10026.topology
- alignments/fam10027.codon.fasta
- alignments/fam10027.topology
- alignments/fam10028.codon.fasta
- alignments/fam10028.topology
- alignments/fam10029.codon.fasta
- alignments/fam10029.topology
- alignments/fam10030.codon.fasta
- alignments/fam10030.topology
- alignments/fam10032.codon.fasta
- alignments/fam10032.topology
- alignments/fam10033.codon.fasta
- alignments/fam10033.topology
- alignments/fam10035.codon.fasta
- alignments/fam10035.topology
- alignments/fam10036.codon.fasta
- alignments/fam10036.topology
- alignments/fam10037.codon.fasta
- alignments/fam10037.topology
- alignments/fam10038.codon.fasta
- alignments/fam10038.topology
- alignments/fam10039.codon.fasta
- alignments/fam10039.topology
- alignments/fam10040.codon.fasta
- alignments/fam10040.topology
- alignments/fam10041.codon.fasta
- alignments/fam10041.topology
- alignments/fam10042.codon.fasta
- alignments/fam10042.topology
- alignments/fam10043.codon.fasta
- alignments/fam10043.topology
- alignments/fam10044.codon.fasta
- alignments/fam10044.topology
- alignments/fam10045.codon.fasta
- alignments/fam10045.topology
- alignments/fam10046.codon.fasta
- alignments/fam10046.topology
- alignments/fam10047.codon.fasta
- alignments/fam10047.topology
- alignments/fam10048.codon.fasta
- alignments/fam10048.topology
- alignments/fam10049.codon.fasta
- alignments/fam10049.topology
- alignments/fam10050.codon.fasta
- alignments/fam10050.topology
- alignments/fam10051.codon.fasta
- alignments/fam10051.topology
- alignments/fam10052.codon.fasta
- alignments/fam10052.topology
- alignments/fam10054.codon.fasta
- alignments/fam10054.topology
- alignments/fam10055.codon.fasta
- alignments/fam10055.topology
- alignments/fam10056.codon.fasta
- alignments/fam10056.topology
- alignments/fam10057.codon.fasta
- alignments/fam10057.topology
- alignments/fam10058.codon.fasta
- alignments/fam10058.topology
- alignments/fam10059.codon.fasta
- alignments/fam10059.topology
- alignments/fam10060.codon.fasta
- alignments/fam10060.topology
- alignments/fam10062.codon.fasta
- alignments/fam10062.topology
- alignments/fam10063.codon.fasta
- alignments/fam10063.topology
- alignments/fam10064.codon.fasta
- alignments/fam10064.topology
- alignments/fam10065.codon.fasta
- alignments/fam10065.topology
- alignments/fam10067.codon.fasta
- alignments/fam10067.topology
- alignments/fam10068.codon.fasta
- alignments/fam10068.topology
- alignments/fam10070.codon.fasta
- alignments/fam10070.topology
- alignments/fam10071.codon.fasta
- alignments/fam10071.topology
- alignments/fam10072.codon.fasta
- alignments/fam10072.topology
- alignments/fam10073.codon.fasta
- alignments/fam10073.topology
- alignments/fam10074.codon.fasta
- alignments/fam10074.topology
- alignments/fam10075.codon.fasta
- alignments/fam10075.topology
- alignments/fam10076.codon.fasta
- alignments/fam10076.topology
- alignments/fam10077.codon.fasta
- alignments/fam10077.topology
- alignments/fam10078.codon.fasta
- alignments/fam10078.topology
- alignments/fam10079.codon.fasta
- alignments/fam10079.topology
- alignments/fam10080.codon.fasta
- alignments/fam10080.topology
- alignments/fam10081.codon.fasta
- alignments/fam10081.topology
- alignments/fam10082.codon.fasta
- alignments/fam10082.topology
- alignments/fam10083.codon.fasta
- alignments/fam10083.topology
- alignments/fam10084.codon.fasta
- alignments/fam10084.topology
- alignments/fam10085.codon.fasta
- alignments/fam10085.topology
- alignments/fam10086.codon.fasta
- alignments/fam10086.topology
- alignments/fam10087.codon.fasta
- alignments/fam10087.topology
- alignments/fam10088.codon.fasta
- alignments/fam10088.topology
- alignments/fam10089.codon.fasta
- alignments/fam10089.topology
- alignments/fam10090.codon.fasta
- alignments/fam10090.topology
- alignments/fam10091.codon.fasta
- alignments/fam10091.topology
- alignments/fam10092.codon.fasta
- alignments/fam10092.topology
- alignments/fam10093.codon.fasta
- alignments/fam10093.topology
- alignments/fam10094.codon.fasta
- alignments/fam10094.topology
- alignments/fam10095.codon.fasta
- alignments/fam10095.topology
- alignments/fam10096.codon.fasta
- alignments/fam10096.topology
- alignments/fam10097.codon.fasta
- alignments/fam10097.topology
- alignments/fam10098.codon.fasta
- alignments/fam10098.topology
- alignments/fam10099.codon.fasta
- alignments/fam10099.topology
- alignments/fam10100.codon.fasta
- alignments/fam10100.topology
- alignments/fam10101.codon.fasta
- alignments/fam10101.topology
- alignments/fam10103.codon.fasta
- alignments/fam10103.topology
- alignments/fam10104.codon.fasta
- alignments/fam10104.topology
- alignments/fam10105.codon.fasta
- alignments/fam10105.topology
- alignments/fam10106.codon.fasta
- alignments/fam10106.topology
- alignments/fam10107.codon.fasta
- alignments/fam10107.topology
- alignments/fam10108.codon.fasta
- alignments/fam10108.topology
- alignments/fam10109.codon.fasta
- alignments/fam10109.topology
- alignments/fam10110.codon.fasta
- alignments/fam10110.topology
- alignments/fam10111.codon.fasta
- alignments/fam10111.topology
- alignments/fam10112.codon.fasta
- alignments/fam10112.topology
- alignments/fam10113.codon.fasta
- alignments/fam10113.topology
- alignments/fam10114.codon.fasta
- alignments/fam10114.topology
- alignments/fam10115.codon.fasta
- alignments/fam10115.topology
- alignments/fam10116.codon.fasta
- alignments/fam10116.topology
- alignments/fam10117.codon.fasta
- alignments/fam10117.topology
- alignments/fam10118.codon.fasta
- alignments/fam10118.topology
- alignments/fam10121.codon.fasta
- alignments/fam10121.topology
- alignments/fam10122.codon.fasta
- alignments/fam10122.topology
- alignments/fam10123.codon.fasta
- alignments/fam10123.topology
- alignments/fam10124.codon.fasta
- alignments/fam10124.topology
- alignments/fam10125.codon.fasta
- alignments/fam10125.topology
- alignments/fam10126.codon.fasta
- alignments/fam10126.topology
- alignments/fam10127.codon.fasta
- alignments/fam10127.topology
- alignments/fam10128.codon.fasta
- alignments/fam10128.topology
- alignments/fam10129.codon.fasta
- alignments/fam10129.topology
- alignments/fam10130.codon.fasta
- alignments/fam10130.topology
- alignments/fam10131.codon.fasta
- alignments/fam10131.topology
- alignments/fam10132.codon.fasta
- alignments/fam10132.topology
- alignments/fam10133.codon.fasta
- alignments/fam10133.topology
- alignments/fam10134.codon.fasta
- alignments/fam10134.topology
- alignments/fam10135.codon.fasta
- alignments/fam10135.topology
- alignments/fam10136.codon.fasta
- alignments/fam10136.topology
- alignments/fam10137.codon.fasta
- alignments/fam10137.topology
- alignments/fam10138.codon.fasta
- alignments/fam10138.topology
- alignments/fam10140.codon.fasta
- alignments/fam10140.topology
- alignments/fam10141.codon.fasta
- alignments/fam10141.topology
- alignments/fam10142.codon.fasta
- alignments/fam10142.topology
- alignments/fam10143.codon.fasta
- alignments/fam10143.topology
- alignments/fam10144.codon.fasta
- alignments/fam10144.topology
- alignments/fam10145.codon.fasta
- alignments/fam10145.topology
- alignments/fam10146.codon.fasta
- alignments/fam10146.topology
- alignments/fam10147.codon.fasta
- alignments/fam10147.topology
- alignments/fam10148.codon.fasta
- alignments/fam10148.topology
- alignments/fam10149.codon.fasta
- alignments/fam10149.topology
- alignments/fam10150.codon.fasta
- alignments/fam10150.topology
- alignments/fam10151.codon.fasta
- alignments/fam10151.topology
- alignments/fam10152.codon.fasta
- alignments/fam10152.topology
- alignments/fam10153.codon.fasta
- alignments/fam10153.topology
- alignments/fam10154.codon.fasta
- alignments/fam10154.topology
- alignments/fam10155.codon.fasta
- alignments/fam10155.topology
- alignments/fam10156.codon.fasta
- alignments/fam10156.topology
- alignments/fam10157.codon.fasta
- alignments/fam10157.topology
- alignments/fam10158.codon.fasta
- alignments/fam10158.topology
- alignments/fam10159.codon.fasta
- alignments/fam10159.topology
- alignments/fam10160.codon.fasta
- alignments/fam10160.topology
- alignments/fam10161.codon.fasta
[truncated: 6,271 more entries]
