# Supplementary material for: Comparison of the Chinese bamboo partridge and red Junglefowl genome sequences highlights the importance of demography in genome evolution
Source: BMC Genomics. 2018 May 8;19:336. doi: 10.1186/s12864-018-4711-0 (PMC5941490; doi:10.1186/s12864-018-4711-0)
Supplement: Supplementary file 3 — Alignments from Analyses. All alignments and topologies of one-to-one orthologs used for analyses of molecular evolution are given as a single tarball. (TGZ 3336 kb) [file 12864_2018_4711_MOESM3_ESM.tgz › alignments/fam10010.codon.fasta]

>Cjap_16055
------------------------------------------------------------------------------------------------------------------------------------------------------------------------------------------------------------------------------------------------------------------------------------------------------------------------------------------------------------------------------------------------------------------------------------------------------------------------------------------------------------------------------------------------------------------------------------------------------------------------------------------------------------------------------------------------GTTATTTTTGTGAATAATTTTGCCTTTGGTCCTGAGGTGGATCACCAACTGAAGGAGAGATTTGCCAACATGAAGGAAGGTGGGAGAATTGTGTCCTCAAAACCTTTTGCACCTCTGAATTTCAGAATTAACAGTCGAAACTTGAGT---GATATTGGCACTATAATGAGAGTCGTGGAGCTGTCACCACTGAAAGGCTCTGTGTCATGGACTGGGAAGCCAGTCTCTTACTACCTGCATACTATTGACCGAACCATACTTGAAAACTATTTTTCTAGTCTCAAAAATCCAAAACTCAGG---------------------------------------------------------------------------------------------------------------GATTCTGGTGCTGAAGAAGAAAAAGCTGGGGCAAATGCTGTTAAAAAGCCATCTCCCTCTAAAGCACGGAAGAAAAAACTGAGCAAAAAAGGAAGGAAAATGGCAGGCAGGAAACGAGGGCGTCCCAAGAAAATGAACACTGCAAATACAGAGCGCAAGACCAAGAAGAACCAAACTGCACTAGATCTTCTGCATGCTCAAACTGTGTCACAGACATCTTCATCCTCTCCTCAGGATGCATACAAGTCACCTCATAGTCCATATTACCAACTACCTCCTAAAGTGCAACGGCATTCATCCAACCAGCTGCTGGTGACACCCACCCCACCCGCACTACAGAAGCTGCTAGACTCCTTTAAGATCCAGTACATGCAGTTCATGGCATACATGAAAACTCCTCAATATAAAGCAAGTCTGCAACAGTTGCTGGAGCAGGAGAAG------------------------------------------------------------------------------GAGAAGAATGCACAGCTACTGGGGACAGCACAGCAGTTATTCACCCACTGCCAGGCACAGAAAGAGGAAATCAAACGTCTTTTTCAGCAGAAACTTGATGAG---------TTGGGAGTGAAGGCTCTAACATACAACGACCTGATTCAAGCTCAGAAGGAGATCTCTGCTCACAATCAGCAGCTGAAAGAACAGACCAAACAGCTGGAGAAGGATAACAGCGAACTCAGGAATCAGAGCCTGCAGCTGCTGAAGGCACGCTGTGAAGAGCTGAAGCTGGATTGGTCCACGCTGTCACTGGAGAACTTGCTGAAGGAGAAGCAGGCGCTGAAGAATCAGATTTCTGAAAAACAAAAGCACTGTTTGGAACTGCAGATCAGCATTGTGGAACTTGAGAAAAGCCAAAGGCAGCAGGAGCTCATGCAGCTGAAATCGTACACGCCGTCGGATGAGTCACTGTCAGTGCAGCTAAGGAATAAAACCCATCTGAGCCGTGATGCTGATGCTGATCATGGCAGGTTCCAGCTGGAGCTCGAGTGCTCCAAGTTTCCTATGCCCCACGTCAATGGCATGAGCCCCGAACTGTCCATGAATGGCCACGCTACTCCCTATGAGATTCACAACACTTTCAGCAGGCCATCCTCCAAGCAGAACACCCCTCAGTACATGACCTCTCATCTGGACCAAGAAATCGTTCCGTGTACCCCAAACCACAGCAGGCAGAAAGTGGACAGGATGGCGAGCCTGTCCTTACCTGATTACACCAGGTTTTCACCTGCTAAAATAGCACTAAGGAGACACTTGAATCAAGACCACGCAGTCAATGGAAAAGCAACAACGAGTGAGATACAG---AGAGCTGACCACATCAAAGAGAATGGCCTTACGTATCCAAGCCCCAGTATTTCCAATGGCATCAAGCTGAGTCCTCAGGAAACTCGGCCATCTTCCCCAGCGGCCTTACCGATTGCAGGC------------GAGAAGGTTTTGAGAGAGAGAACCTCTGTGAGTAATGGAGAAACTATCACCAGCCTACCCATCAGTATTCCTCTCAGCACAGTGCAGCCCAATAAGCTCCCTGTTAGCATCCCTCTGGCCAGCGTAGTCCTGCCTAGCCGTGTTGAGAAGGTG---------------------------------------------------------------------------------------------------------------------------------------------------------------------------------------------------------------------------------------------------------------------------------------------------------------------------------------------------------------------------------------------------------------------------------------------------------------------------------------------------------------------------------------------------------------------------------------------------------------------------------------------------------------------------------------------------------------------------------------------------------------------GTCAATAACATTAACCAGCCTTTAGAAATAACAGCCATTTCCTCTCCTGAAAACTCCCTGAAGAACTCTCCTGTTCCTTACCAGGACAACGACCAGCCCCCGGTACTGAAAAAGGAAAAGCCCCTCACTCAGAGCAACGGCGTCCATTACTCCCCTCTCACATCAGATGACGAGCAGGGATCTGAAGATGAGCACAACAGCACCAGGATCGAGAGGAAAATTGCAACGATATCGCTGGAAAGCAAATCTCCACAGAAGACTGTTGAAAAT------------------------------------------------------------------------------------------------------------------GGTGGCAGCTTATCTGGGAGG------AAACAAGCACAACCCAACGAGAACATGAACAGCAGCAAATGGAAATCTACTTTCTCACCAATATCTGACATCAACCTGACCAAAACCACGGACAGTCCCTTGCAATCTGTGTCGTCTCTGAGCCAGAATTCGCTGTTTGCCTTCAGGCCGTCCTCTGAGGACAGCCTTGCCATGGACGCCAAGATGGCGCACGCGAGGAAAGGCATGGCCATGCCC---------------------TCCCCCAGCACAAACCCCCCCAACGGGTTCACCTACAACGGTGGGCTGTCGACTGACATTGGTTTACACAGCTTTATCGATGGTGCTTCTCTTCCACACAAGGCCTCGGATGGGACGGCTGCTGCT------CTGGGTTTCCAGTCGCAGCGGAGCAAAGATGTGGGGATATCGGAAACAAATCCTTTCTTGAACAAGAGGCAGCTTGAAGGCCTCGGCGGCACCAAGGGGGAAGACCTCAGCCGGGCAGGAGTCAAAAGCAAAGACATGAGTGAAATGAGCATTCGTGCGGGGGGTTCTTCAGAGAAAAACTCTTTGCAGCATAACGGAAAGGTCGGCAAAGGAAGGGACCGAGACGTGGAGTTCAAAAACGGCCATAACCTTTTCATTTCTGCTGCTGTTTCGTCTGGTGGCCTTCTGAATGGGAAAAGCCTTTCTACTGCTGTTTCTTCAGCAGGCAACCCAGCATCG------TCTGTGCAGACGCACCATCCCTTCCTCAACACTTTGACCACTGGATCACAGTTCCCCCTCGGCCCCATGGCCTTGCAAGCCAACCTCAACTCGGTGACAAACTCCTCAGTATTGCAGTCCTTATTTAATTCCATGCCAGCTGCTGCCAGTCTGGTCCACGTGTCGTCAGCTGCAACCAGACTGACTAATTCTCACACTATGGGGAACTTCTCTCCTGGGGTTACAGGTGGAACAGTTGGAGGTAGGCAGAAC------------------------------------------TCTTTCTCTGGTCTAAGACAGGGCCTAAAGGAAAGTCTGACGCTG---CCTCTCCAGGGC------------------------------------------------------------------------------------------------------------------------------------------------------------------------------------------------------------------------------------------------------------------------------------------------------------------------------------------------------------------------------------------------------------------------------------------------------------------------------
>Cvir_5315
---------------------------------------------------------------------------------------------------------------------------------------------------------------------------------------------------------------------------------------------------------------------------------------------------------------------------------------------------------------------------------------------------------------------------------------------------------------------------------------------------------------------------------------------------------------------------------------------------------------------------------------CTGGAAAGAGGTGACTTCCTCTCGGAAGAATGGAGGGAGAGAATTGCAAACACAAGTGTTATTTTTGTGAATAATTTTGCCTTTGGTCCTGAGGTGGATCACCAACTGAAGGAGCGATTTGCCAACATGAAGGAAGGTGGGAGAATTGTGTCCTCAAAACCTTTTGCACCTCTAAATTTTAGAATTAACAGTCGAAACTTGAGT---GATATTGGCACTATAATGAGGGTTGTGGAGCTGTCACCACTGAAAGGCTCTGTGTCGTGGACCGGGAAGCCAGTCTCTTACTACCTGCATACTATTGACCGAACCATACTTGAAAACTATTTTTCTAGTCTCAAAAATCCAAAACTCAGGGAGGAACAAGAGGCAGCTAGACGTCGTCAACAGCGAGAAAACAAGAGCAACACAACTACTCCAACGAAGGTTCAAGAAAACAAG---------------------------GATTCTGGTGCTGAAGAAGAAAAAACTGGGGCAAATGCTGTTAAAAAGCCATCTCCCTCTAAAGCACGGAAGAAAAAGCTGAGCAAGAAAGGAAGGAAAATGGCAGGCAGGAAGCGAGGGCGTCCCAAGAAAATGAACACTGCAAGTACAGAGCGCAAGACCAAGAAGAACCAAACTGCACTAGAACTTCTGCATGCTCAAACTGTGTCACAGACATCTTCATCCTCTCCTCAGGATGCATACAAGTCACCTCATAGTCCATATTACCAACTACCTCCTAAAGTGCAACGGCATTCATCCAACCAGCTGCTGGTGACACCCACCCCACCCGCACTACAGAAGCTGCTAGACTCTTTTAAGATCCAGTACATGCAGTTCATGGCATACATGAAAACTCCTCAATATAAAGCAAGTCTGCAACAGCTGCTGGAGCAGGAGAAGGCTAAATGTGAGCATCTTACTGAGATGGACCGTGATGCATCGGTGCTAAACGTGCACTGTATCTTTTTCCTCTTCCAGGAGAAGAACGCACAGCTACTGGGGACGGCGCAGCAGTTATTCACCCACTGCCAGGCACAGAAAGAGGAAATCAAACGTCTTTTTCAGCAGAAACTTGATGAGGTGACTGTGTTGGGAGTGAAGGCGCTGACATACAACGACCTGATTCAGGCTCAGAAGGAAATCTCTGCTCACAATCAGCAGCTGAAAGAACAGACCAAACAGCTGGAGAAGGATAACAGTGAACTCAGGAACCAGAGCCTGCAACTGCTGAAGGCACGTTGCGAAGAGCTGAAGCTAGATTGGTCCACGCTGTCACTGGAGAACTTGCTGAAGGAGAAGCAGGCTCTGAAGAATCAGATCTCTGAGAAACAAAAGCACTGTTTGGAACTGCAGATCAGCATTGTGGAACTTGAGAAAAGCCAGAGGCAGCAGGAGCTCATGCAGCTGAAATCGTACACGCCGTCGGATGAGACGCTGTCCGTGCAGCTACGGAATAAAACCCATCTGAGCCGCGATCCCGAGGCCGAGCACAGCAGGTTCCAGCTGGAGCTCGAGTGCTCCAAGTTTCCCATGCCCCACGTCAATGGCATGAGCCCCGAACTGTCCATGAACGGCAACGCTACTCCCTATGAGATTCACAACACTTTCAGCAGGCCGTCCTCCAAGCAGAACACCCCTCAGTACGTGACCTCTCATCTGGACCAGGAAATAGTTCCGTGTACCCCGAACCACAGCAGGCAGAAGGCGGACAGGATGGCGAGCTTGTCCTTACCTGATTATACCAGGTTTTCCCCTGCTAAAATAGCACTAAGGAGACACTTGAATCAAGACCACGCTGTCAATGGAAAAGCAACAACGAGTGAGATACAG---AGAGCTGACCACGTGAAAGAGAACGGCCTTACATATCCAAGCCCTGGTATTTCCAATGGCATCAAGCTGAGTCCTCAGGAAACTCGGCCCTCTTCCCCAGCGGCCTTACCAATAGCAGGC------------GAGAAGGTTTTGAGAGAGAGAACCTCTGTGAATAACGGAGAAACTATCACCAGCCTACCCATCAGTATTCCTCTCAGCACAGTGCAGCCCAACAAGCTCCCTGTTAGCATCCCTCTGGCCAGCGTAGTCCTGCCCAGCCGTGTTGAGAAGGTGAGAAGCACACCTAGCCCAGTTCATCAGAGCAGAGACTCATCGACACTTGAAAAGCAGATTGGTGCTAGTTCTCATAATGGTGTAAGCAATGCTGCTGGAAACAAGCCACTGGCTTTGGCTACCTCAGGTTTTTCTTACTCTTCTGGCTCCGTGGCAGTCAATGGAAATCTTACAAACAGCCCAGCCCATCTTAACCATAGTGTTGATCAGGCAGCTCTGGACGACTCCGGGAGTCTGTTTAACTCAGTAGGGTCTCGGAGTTCCACTCCACAACATCCTTTGCTAATGATGCAGTCGAGGAACTCTGGGCAAAGCTCCCCTGCTCACCAGCACTCAGCAAGCCCCAGGTTAAATGGCACCTCCCAGAGCCTGGTAGGGGGATTGCACTATGCAGATGCTCAGAAGATGTTTGCCGAAGGAACAAAGGGGGATCTTCAGTCTGATGCAGCATTTTCAGATCCCGAGAACGAGGCCAAGAGAAGAATCATCTTTACGATCTCTCCTAATACAGGACATGTAAAACAATCCCCTTCCACCAAGCACAGCCCTCTGCCCATGAGCGCTCGGCTGGACTGCGGCCCAGCACACGCGCAGGACGGGAAGAAGCGCGGCCGGCGGAAGAGATCCTCCACTGGGAACCTCAGCGGGAGCTCCGGGGTCTCCCCCAAACGCAAATCCTTGCCCACTGTGTCTGGACTCTTTACGCAGCCATCAGGTTCACCGCTCAATATCAACTCCATGGTCAATAACATTAACCAGCCTTTAGAAATAACAGCCATTTCCTCTCCTGAAAACTCCCTGAAGAACTCTCCTGTTCCTTACCAGGACAACGACCAGCCCCCGGTACTGAAAAAGGAAAAGCCCCTCACTCAGAGCAACGGCGTTCATTACTCCCCTCTCACATCAGATGATGAGCAGGGATCTGAAGATGAGCACAACAGCACCAGGATCGAGAGGAAAATTGCCACGATATCGCTGGAAAGCAAATCTCCACAGAAGACTGTTGAAAAT---------------------------------------------------------------------------------------------------------------------GGTGAGTGTGAGGGATGTATTTTTAACCATGCGGTGCCTTCTGCCTCC---TCTCCTCATCAGTTTGGAGCCAGTTTCAGCAGCAGTGCTGTCTCTAGCAGCACAGTGCTAAGCTTAAACCCCCTGCAGGCTGTTGCCAGCACCTCATCCTCACCCTTC------------CCACCCCCCTCCTCTAATTTAGTAACATCTAGCGAGAATAGAGCCGCTCAGCACCTCAACAGAGCGCCAGTGCAATCTGTT------TTCCATCCCCCTCCACCCCCTCCTAAC------------------------------------------------------------GTTTCCTTGCCCCCACCTCCC------------------------------------------------------------------------------CCTCTGCTC------------------------------------------------------------------------------------------------------------GCTTCTAACCCCGAGCTCCTGCACAGCCCATCCGTCCCACCCGGC---------------------------------GACGCTTTCCTACCATCCTCT---TCCTCCTCTTCTGTCCAGTCTAACACCGCTCTGTCTCTCAAGCTCGCTTCCCTGCAGCACAAAGCCTCCCGCCCCTCCTTTACCGTCCACCACCCC---------------------------------CCCCTGCCCCGCTCGGCGCTGGCA------------------------------------------------CAGTCCGTGCCCACCTCCACGCCCGCCGTGTGGGTC---------------------------------ACGCTTGGCATGCAGCCTCCTTCCGCTTCG---------------------------------------------------------------------CACCTTTCTGGGGTTAAGCCGCGA------------------------------------------------------------------------------------------------------------------------------------------------------------------------------------------------------------------------------------------------------------------------------------------------------------------------------------------------------------------------------------------------------------------------------------------------------------------------------------------------------------------
>Ggal_377
ATGAGAGCTGCCGTGCCGCACGGAGCTCCTGCCACGTCTCTGCAGGACAAACACCATGATGCTGCTCATGAAATCATTGAGACAATTCGGTGGGTCTGTGAAGAAATCCCAGATCTCAAGCTTGCTATGGAAAACTACGTTCTAATTGACTATGACACAAAAAGCTTTGAAAGCATGCAGCGGCTGTGTGACAAGTACAACCGCGCCATCGACAGCATCCATCAGCTGTGGAAGGGAACCACCCAACCGATGAAGCTGAACACTCGTCCCTCCAACGGGCTCCTCCGGCACATCCTGCAGCAGGTTTACAACCACTCGGTGACCGACCCCGAGAAACTCAACAACTACGAGCCCTTCTCCCCTGAGGTGTATGGAGAAACCTCCTTCGACCTGGTGGCCCAGATGATAGATGAGATTAAAATGACAGAGGACGACCTCTTTGTCGACTTGGGCAGCGGTGTGGGTCAGGTGGTGCTTCAAGTGGCCGCAGCCACGAACTGCAAACATCACTATGGTGTGGAGAAAGCTGACATTCCAGCCAAATACGCTGAGACGATGGACAGAGAGTTCAGAAAGTGGATGAAATGGTATGGGAAAAAACATGCAGAATACACACTGGAAAGAGGTGACTTCCTCTCAGAAGAATGGAGAGAGAGAATTGCAAACACAAGTGTTATTTTTGTGAATAATTTTGCCTTTGGTCCTGAGGTGGATCACCAACTGAAGGAGCGATTTGCCAACATGAAGGAAGGTGGGAGAATTGTGTCCTCAAAACCTTTTGCACCTCTGAATTTCAGAATTAACAGTCGAAACTTGAGT---GATATTGGCACTATAATGAGAGTCGTGGAGCTGTCACCACTGAAAGGCTCTGTGTCGTGGACTGGGAAGCCAGTCTCTTACTACCTGCATACTATTGACCGAACCATACTTGAAAACTATTTTTCTAGTCTCAAAAATCCAAAACTCAGGGAGGAACAAGAGGCAGCTAGACGTCGTCAGCAGCGAGAAAACAAGAGCAACACGACTACTCCAACGAAGGTTCAAGAAAACAAG---------------------------GATTCTGGTGCTGAAGAAGAAAAAGCTGGGGCAAATGCTGTTAAAAAGCCATCTCCCTCTAAAGCAAGGAAGAAAAAACTGAGCAAAAAAGGAAGGAAAATGGCAGGCAGGAAGCGAGGGCGTCCCAAGAAAATGAACACTGCAAATACGGAGCGCAAGACCAAGAAGAACCAAACTGCACTAGAACTTCTGCATGCTCAAACTGTGTCACAGACATCTTCATCCTCTCCTCAGGATGCATACAAGTCACCTCATAGTCCATATTACCAACTACCTCCTAAAGTGCAACGGCATTCATCCAACCAGCTGCTGGTGACACCCACCCCACCTGCACTACAGAAGCTGCTAGACTCTTTTAAGATCCAGTACATGCAGTTCATGGCGTACATGAAAACTCCTCAATATAAAGCAAGTCTGCAACAGTTGCTGGAGCAGGAGAAG------------------------------------------------------------------------------GAGAAGAATGCACAGCTACTGGGGACGGCGCAGCAGTTGTTCACCCACTGCCAGGCACAGAAAGAGGAAATCAAACGTCTTTTTCAGCAGAAACTCGATGAG---------TTGGGAGTGAAGGCTCTGACATACAACGACCTGATTCAGGCTCAGAAGGAAATCTCTGCTCACAATCAGCAGCTGAAAGAACAGACCAAACAGCTGGAGAAGGATAACAGCGAACTCAGGAACCAGAGCCTGCAGCTGCTGAAGGCACGCTGCGAAGAGCTGAAGCTAGATTGGTCCACGCTGTCACTGGAGAACTTGCTGAAGGAGAAGCAGGCTCTGAAGAATCAGATTTCTGAGAAACAAAAGCACTGTTTGGAACTGCAGATCAGCATTGTGGAACTTGAGAAAAGCCAAAGGCAGCAGGAGCTCATGCAGCTGAAATCGTACACGCCGTCGGATGAGTCACTGTCAGTGCAGCTACGGAATAAAACCCACCTGAGCCGCGATGCTGAGGCTGATCATGGCAGGTTCCAGCTGGAGCTCGAGTGCTCCAAGTTTCCTATGCCCCACGTCAATGGCTTGAGCCCCGAACTGTCCATGAATGGCCACGCTACTCCCTATGAGATTCACAACACTTTCAGCAGGCCGTCCTCCAAGCAGAACACCCCTCAGTACATGACCTCTCATCTGGACCAAGAAATAGTTCCATGTACCCCAAACCACAGCAGGCAGAAGGCGGACAGGATGGCGAGCCTGTCCTTACCTGATTATACCAGGTTTTCCCCTGCGAAAATAGCACTAAGGAGACACTTGAATCAAGACCACACAGTCAATGGAAAAGCAACAACGAGTGAGATACAG---AGAGCTGACCACGTCAAAGAGAACGGCCTTACATATCCAAGCCCCAGTATTTCCAATGGCATCAAGCTGAGTCCTCAGGAAACTCGGCCCTCTTCCCCAGCGGCCTTACCGATTGCAGGC------------GAGAAGGTTTTGAGAGAGAGAACCTCTGTGAGTAATGGAGAAACTATCACCAGCCTACCCATCAGTATTCCTCTCAGCACAGTGCAGCCCAATAAGCTCCCTGTTAGCATCCCTCTGGCCAGCGTAGTTCTGCCTAGCCGTGTTGAGAAGGTGAGAAGCACACCTAGCCCAGTTCATCAGAGCAGAGACTCATCGACACTTGAAAAGCAGATTGGTGCTAGTTCTCATAATGGTGTAAGCAATGCTGCTGGAAACAAGCCACTGGCTTTGGCTACCTCAGGTTTTTCTTACTCTTCTGGCTCCGTGGCAGTCAATGGAAATCTTACAAACAGCCCAGCCCATCTTAACCATAGTGTTGATCAGGCAGCTCTGGACGACTCTGGGAGTCTGTTTAACTCAGTAGGGTCTCGGAGTTCCACTCCACAACATCCTTTGCTAATGATGCAGTCGAGGAACTCTGGGCAAAGCTCCCCTGCTCACCAGCACTCAGCAAGCCCCAGGTTAAATGGCACCTCCCAGAGCCTGGTAGGGGGACTGCACTATGCAGATGCTCAGAAGATGTTTGCCGAAGGAACAAAGGGGGATCTTCAGTCTGATGCAGCATTTTCAGATCCTGAGAACGAGGCCAAGAGAAGAATCATCTTTACAATCTCTCCTAATACAGGACATGTAAAACAATCCCCTTCCACCAAGCACAGCCCTCTGCCCGCGAGCGCTCGGCTGGACTGCGGCCCAGCACACGGGCAGGACGGGAAGAAGCGCGGCCGGCGGAAGAGATCCTCCACTGGGAACCTCAGCGGGGGCTCCGGGGTCTCCCCCAAACGCAAATCCTTGCCCGCTGTGTCCGGACTCTTTACGCAGCCATCAGGTTCACCGCTCAATATCAACTCCATGGTCAATAACATTAACCAGCCTTTAGAAATAACAGCCATTTCCTCTCCTGAAAACTCCCTGAAGAACTCTCCTGTTCCTTACCAGGACAACGACCAGCCCCCGGTACTGAAAAAGGAAAAGCCCCTCACTCAGAGCAACGGCGTTCATTACTCCCCTCTCACGTCAGATGACGAGCAGGGATCTGAAGATGAGCACAACAGCACCAGGATCGAGAGGAAAATTGCAACGATATCGCTGGAAAGCAAATCTCCACAGAAGACTGTTGAAAAT------------------------------------------------------------------------------------------------------------------GGTGGCAGCTTATCTGGGAGG------AAACAAGCACAACCCAACGAGAACATGAACAGCAGCAAATGGAAATCTACTTTCTCACCAATATCTGACATCAACCTGACCAAAACCACGGACAGTCCCTTGCAGTCTGTGTCGTCTCTGAGCCAGAATTCGCTGTTTGCCTTCAGGCCGTCCTCTGAGGACAGCCTCGCCATGGATGCCAAGATGGCACACGCAAGGAAAGGCATGGCCATGCCCTCGTCGGGGGCAGACGGGCTCAGCCCCAGCACAAACCCCACCAACGGGTTCGCCTACAACGGTGGGCTGTCGACTGACATTGGTTTACACAGCTTTATCGATGGTGCTTCTCTTCCACACAAGGCCTCGGACGGGACGGCCGCTGCCTGCTCTCTGGGGTTCCAGTCGCAGCGGAGCAAAGATGTGGGGATATCGGAAACAAACCCTTTCTTGAACAAGAGGCAACTCGAAGGCCTCGGCGGCGCCAAGGGAGAAGACCTCAGCCGGGCAGGAGTCAAAAGCAAAGACATGAGTGAAATGAGCATTCGTGCGGGGGGTTCTTCAGAGAAAAACTCTTTGCAGCATAACGGAAAGGTCGGCAAAGGAAGGGACCGAGATGTGGAGTTCAAAAACGGCCATAACCTTTTCATTTCTGCTGCTGTTTCATCTGGTGGCCTTCTGAATGGGAAAAGCCTTTCTACTGCTGTTTCTTCAGCAGGCAACCCAGCATCG------TCTGTGCAGACGCACCATCCCTTCCTCAACACTTTGACCACTGGATCGCAGTTCCCCCTCGGCCCCATGGCCTTGCAAGCCAACCTCAACTCGGTGACAAACTCCTCAGTATTGCAGTCCTTATTTAATTCCATGCCAGCTGCTGCCAGTCTGGTCCACGTGTCGTCAGCTGCAACCAGACTGACTAATTCTCACACTATGGGGAACTTCTCTCCTGGGGTTACAGGTGGAACAGTTGGAGGTAAC------------------------------------------------------------------------------------------------------------------------------------------------------------------------------------------------------------------------------------------------------------------------------------------------------------------------------------------------------------------------------------------------------------------------------------------------------------------------------------------------------------------------------------------------------------------------------------------
>Mgal_2568
---------------------------------------------GACAAACACCATGATGCTGCTCATGAAATCATTGAGACAATTCGGTGGGTCTGTGAAGAAATCCCAGATCTCAAGCTTGCTATGGAAAACTACGTTCTAATTGACTATGACACAAAAAGCTTTGAAAGCATGCAGCGGCTGTGTGACAAGTACAACCGCGCCATCGACAGCATCCATCAGCTGTGGAAGGGAACCACCCAACCGATGAAGCTGAACACACGTCCCTCCAACGGGCTCCTCCGGCACATCCTGCAGCAGGTTTACAACCACTCGGTGACCGACCCCGAGAAACTCAACAACTACGAGCCCTTCTCCCCAGAGGTGTATGGAGAAACCTCCTTCGACCTGGTGGCCCAGATGATAGATGAGATTAAAATGACAGAAGACGATCTCTTTGTCGACTTGGGCAGCGGTGTGGGTCAGGTGGTGCTTCAAGTGGCTGCAGCCACAAACTGCAAACATCACTATGGTGTGGAGAAAGCTGACATTCCAGCCAAATACGCTGAGACGATGGACAGAGAGTTCAGAAAGTGGATGAAATGGTATGGGAAAAAACATGCAGAATACACACTGGAAAGAGGTGACTTCCTCTCAGAAGAATGGAGAGAGAGAATTGCAAACACAAGTGTTATTTTTGTGAATAATTTTGCCTTTGGTCCTGAGGTGGATCACCAACTGAAGGAGCGATTTGCCAACATGAAGGAAGGTGGGAGAATTGTGTCCTCAAAACCTTTTGCACCTCTGAATTTCAGAATTAACAGTCGAAACTTGAGTGCAGATATTGGCACTATAATGAGAGTCGTGGAGCTGTCACCACTGAAAGGCTCTGTGTCGTGGACTGGGAAGCCAGTCTCTTACTACCTGCATACTATTGACCGAACCATACTTGAAAACTATTTTTCTAGTCTCAAAAATCCAAAACTCAGGGAGGAACAAGAGGCAGCTAGACGTCGTCAACAGCGAGAAAACAAGAGCAACACAACTACTCCAACAAAGGTTCAAGAAAACAAGGTGACTGTCCTGCAGGAAATCTCGCAGGATTCTGGTGCTGAAGAAGAAAAAGCTGGGGCAAATGCTGTTAAAAAGCCATCTCCCTCTAAAGCACGGAAGAAAAAACTGAGCAAAAAAGGAAGGAAAATGGCAGGCAGGAAGCGAGGGCGTCCCAAGAAAATGAACACTGCAAATACGGAGCGCAAGACCAAGAAGAACCAAACTGCACTAGAACTTCTGCATGCTCAAACTGTGTCACAGACATCTTCATCCTCTCCTCAGGATGCATACAAGTCACCTCATAGTCCATATTACCAACTACCTCCTAAAGTGCAACGGCATTCATCCAACCAGCTGCTGGTGACACCCACCCCACCTGCACTACAGAAGCTGCTAGACTCTTTTAAGATCCAGTACATGCAGTTCATGGCATACATGAAAACTCCTCAATATAAAGCAAGTCTGCAACAGTTGCTGGAGCAGGAGAAG------------------------------------------------------------------------------GAGAAGAATGCACAGCTACTGGGGACGGCACAGCAGTTGTTCACCCACTGCCAGGCACAGAAAGAGGAAATCAAACGTCTTTTTCAGCAGAAGCTCGATGAG---------TTGGGAGTGAAGGCTCTGACATACAACGACCTGATTCAGGCTCAGAAGGAAATCTCTGCTCACAATCAGCAGCTGAAAGAACAGACCAAACAGCTGGAGAAGGATAACAGTGAACTCAGGAACCAGAGCCTGCAGCTGTTGAAGGCACGCTGCGAAGAGCTGAAGCTAGATTGGTCCACGCTGTCACTGGAGAACTTGCTGAAGGAGAAGCAGGCGCTGAAGAATCAGATTTCTGAGAAACAAAAGCACTGTTTGGAACTGCAGATCAGCATTGTGGAACTTGAGAAAAGCCAAAGGCAGCAGGAGCTGATGCAGCTGAAATCGTACACGCCGTCGGATGAGTCACTGTCAGTGCAGCTACGGAATAAAACCCATCTGAGCCGTGATGCTGAGGCTGATCATGGCAGGTTCCAGCTGGAGCTCGAGTGCTCCAAGTTTCCTATGCCCCACGTCAATGGCATGAGCCCTGAACTGTCCATGAATGGCCACGCAACTCCCTATGAGATTCACAACGCTTTCAGCAGGCCGTCCTCCAAGCAGAACACCCCTCAGTACATGACTTCTCATCTGGACCAAGAAATAGTTCCATGCACCCCAAACCACAGCAGGCAGAAGGCAGACAGGATGGCAAGCCTGTCCTTACCTGATTATACCAGGTTTTCCCCTGCTAAAATAGCACTAAGGAGACACTTGAATCAAGACCACGCAGTCAATGGAAAAGCAACAACAAGTGAGATACAGAGCAGAGCTGACCACGTCAAAGAGAACGGCCTTACATATCCAAGCCCCAGTATTTCCAATGGCATCAAGCTGAGTCCTCAGGAAACTCGGCCCTCTTCCCCAGCGGCCTTACCGATTGCAGGCGAGAAGGGAAAAGAAAAAGTTTTGAGAGAGAGAACCTCTGTGAGTAATGGAGAAACTATCACCAGCCTACCCATCAGTATTCCTCTCAGCACAGTGCAGCCCAATAAGCTCCCTGTTAGCATCCCTCTGGCCAGCGTAGTCCTGCCTAGCCGTGTTGAGAAGGTGAGAAGCACACCTAGCCCAGTTCATCAGAGCAGAGACTCATCGACACTTGAAAAGCAGATTGGTGCTAGTTCTCATAATGGTGTAAGCAATGCTGCTGGAAACAAGCCACTGGCTTTGGCTACCTCAGGTTTTTCTTACTCTTCTGGCTCCGTGGCAGTCAATGGAAATCTTACAAACAGCCCAGCCCATCTTAACCATAGTGTTGATCAGGCAGCTCTGGACGACTCCGGGAGTCTGTTTAACTCAGTAGGGTCTCGGAGTTCCACTCCACAACATCCTTTGCTAATGATGCAGTCGAGGAACTCTGGGCAAAGCTCCCCTGCTCACCAGCACTCAGCAAGCCCCAGGTTAAATGGCACCTCCCAGAGCCTG------------------------------AAGATGTTTGCCGATGGAACAAAGGGGGATCTTCAGTCTGATGCAGCATTTTCAGATCCTGAGAACGAGGCCAAGAGAAGAATCATCTTTACAATCTCTCCTAATACAGGACATGTAAAACAATCCCCTTCCACCAAGCACAGCCCCCTGCCCGCGGGCGCTCGGCTGGACTGCGGCCCAGCACACGCGCAGGACGGGAAGAAGCGCGGCCGGCGGAAGAGATCCTCCACTGGGAACCTCAGCGGGGGCTCCGGGGTC---CCCAAACGCAAATCCTTGCCCGCTGTGTCTGGACTCTTTACGCAGCCGTCAGGTTCACCGCTCAATATCAACTCCATGGTCAATAACATTAACCAGCCTTTAGAAATAACAGCCATTTCCTCTCCTGAAAACTCCCTGAAGAACTCTCCTGTTCCTTACCAGGACAACGACCAGCCCCCGGTACTGAAAAAGGAAAAGCCCCTCACTCAGAGCAACGGCGTTCATTACTCCCCTCTCACATCAGATGACGAGCAGGGATCTGAAGATGAGCACAACAGCACCAGGATCGAGAGGAAAATCGCAACGATATCGCTGGAAAGCAAATCTCCACAGAAGACTGTTGAAAAT------------------------------------------------------------------------------------------------------------------GGTGGCGGCTTATCTGGGAGG------AAACAAGCACAACCCAACGAGAACATGAACAGCAGTAAATGGAAATCTACTTTCTCACCAATATCTGACATCAACCTGACCAAAACCACGGACAGTCCCTTGCAGTCTGTGTCGTCTCTGAGCCAGAATTCGCTGTTTGCCTTCAGGCCGTCCTCCGAGGACAGCCTCGCCATGGACGCCAAGATGGCACACACGAGGAAAGGCATGGCCATGCCCTCGTCGGGGGCAGATGGGCTCAGCCCCAGCACAAACCCCACCAACGGGTTCGCCTACAACGGTGGGCTGTCGACTGACATTGGTTTACACAGCTTTATCGATGGTGCTTCTCTTCCACACAAGGCCTCGGATGGGACGGCTGCTGCCTGCTCACTGGGTTTCCAGTCGCAGCGGAGCAAAGATGTGGGGATATCAGAAACAAATCCTTTCTTGAACAAGAGGCAGCTCGAAGGCCTCGGCGGCACCAAGGGAGAAGACCTCAGCCGAGCGGGAGTCAAAAGCAAAGACATGAGTGAAATGAGCATTCGTGCGGGGGGTTCTTCAGAGAAAAACTCTTTGCAGCATAACGGGAAGGTTGGCAAAGGAAGGGACCGAGACGTGGAGTTTAAAAACGGCCATAACCTTTTCATTTCTGCTGCTGTTTCGTCTGGTGGCCTTCTGAATGGGAAAAGCCTTTCTACTGCTGTTTCTTCAGCAGGCAACCCAGCATCG------TCTGTGCAGACGCACCATCCCTTCCTCAACACTTTGACCACTGGATCGCAGTTCCCCCTCGGCCCTATGGCCTTGCAAGCCAACCTCAACTCGGTGACAAACTCCTCAGTATTGCAGTCCTTATTTAATTCCATGCCAGCTGCTGCCAGTCTGGTCCACGTGTCGTCAGCTGCAACCAGACTGACTAATTCTCACACTATGGGGAACTTCTCTCCTGGGGTTACAGGTGGAACAGTTGGAGGTATTTTTAACCATGCGGTGCCTTCTGCCTCCTCTCCTCATCAGTTTGGAGCCAGTTTCAGCAGCAGTGCTGTCTCTAGCAGCACAGTGCTAAGCTTAAACCCCCTGCAGGCTGTTGCCAGCACCTCATCCTCATCCTTCCCACCCCCCTCCTCTAATTTAGTAACATCTAGCGAGAATAGAGCCGCTCAGCACCTCAACAGAGCGCCAGTGCAATCTGTTTTCCATCCACCTCCACCCCCTCCTAACGTTTCCTTGCCCCCACCTCCTCCTCTGCTTGCTTCTAACCCCGACCTCCTGCACAGCCCATCCGTCCCACCCGGCGACGCTTTCCTGCCATCCTCCTCCTCCGCTTCTGTCCACTCTAACACCGCTCTGTCTATCAAGCTCGCTTCCCTGCAGCACAAAGCCTCCCGCCCCTCCTTTACCGTCCACCACCCCCCCCTGCCCCGCTCGGCGCTGGCACAGTCCGTGCCCCCGATGGCGCAGCCCACGGCCGCCGGCGCGCCCGCCATGTGGGTCACGCTTGGCATGCAGCCTCCTTCCGCTTCGCACCTTTCTGGGGTTAAGCCGCGA
>Btho_810
---------------------------------------------------------------------------------------------------------------------------------------------------------------------------------------------------------------------------------------------------------------------------------------------------------------------------------------------------------------------------------------------------------------------------------------------------------------------------------------------------------------------------------------------------------------------------------------------------------------------------------------------------------------------------------------------------------------------------------------------------------------------------------------------------------------------------------------------------------------------------------------------------------------------------------------------------------------------------------------------------------------------------------------------------------------------------------------------------------------------------------------------------------------------------------------------------------------------------------------------------------------------------------------------------------------------------------------------------------------------------------------------------------------------------------------------------------------------------------------------------------------------------------------------------------------------------------------------------------------------------------------------------------------------------------------------------------------------------------------------------------------------------------------------------------------------------------------------------------------------------------------------------------------------------------------------------------------------------------------------------------------------------------------------------------ATCAGCATTGTGGAACTCGAGAAAAGCCAAAGGCAGCAGGAGCTCATGCAGCTGAAATCGTACACGCCGTCGGATGAGACACTGTCAGTGCAGCTACGGAATAAAACCCACCTGAGCCGCGATGCTGAGGCTGATCATGGCAGGTTCCAGCTGGAGCTCGAGTGCTCCAAGTTTCCTATGCCCCACGTCAATGGCATGAGCCCCGAGCTGTCCATGAATGGCCACGCTACTCCCTATGAGATCCACAACACTTTCAGCAGGCCGTCCTCCAAGCAGAACACCCCTCAGTACATGACCTCTCATCTGGACCAAGAAATAGTTCCATGTACCCCAAACCACAGCAGGCAGAAGGCGGACAGGATGGCAAGCCTGTCCTTACCTGATTATACC------------------------------------------------------------------------------------------AGAGCTGACCACGTCAAAGAGAATGGCCTTACATATCCAAGCCCCAGTATTTCCAATGGCATCAAGCTGAGTCCTCAGGAAACTCGGCCCTCTTCCCCAGCGGCCTTACCGATTGCAGGC------------GAGAAGGTTTTGAGAGAGAGAACCTCTGTGAGTAATGGAGAAACTATCACCAGCCTACCCATCAGTATTCCTCTCAGCACAGTGCAGCCCAATAAGCTCCCTGTTAGCATCCCTCTGGCCAGCGTAGTCCTGCCTAGCCGTGTTGAGAAGGTGAGAAGCACACCTAGCCCAGTTCATCAGAGCAGAGACTCATCGACACTTGAAAAGCAGATTGGTGCTAGTTCTCATAATGGTGTAAGCAATGCTGCTGGAAACAAGCCACTGGCTTTGGCTACCTCAGGTTTTTCTTACTCTTCTGGCTCCGTGGCAGTCAATGGAAATCTTACAAACAGCCCAGCCCATCTTAACCATAGTGTTGATCAGGCAGCTCTGGACGACTCCGGGAGTCTGTTTAACTCAGTAGGGTCTCGGAGTTCCACTCCACAACATCCTTTGCTAATGATGCAGTCGAGGAACTCTGGGCAAAGCTCCCCTGCTCACCAGCACTCAGCAAGCCCCAGGTTAAATGGCACCTCCCAGAGCCTGGTAGGGGGACTGCACTATGCAGATGCTCAGAAGATGTTTGCCGAAGGAACAAAGGGGGATCTTCAGTCTGATGCAGCATTTTCAGATCCCGAGAACGAGGCCAAGAGAAGAATCATCTTTACAATCTCTCCTAATACAGGACATGTAAAACAATCCCCTTCCACCAAGCACAGCCCTCTGCCCGCGAGCGCTCGGCTGGACTGCGGCCCAGCACACGGGCAGGACGGGAAGAAGCGCGGCCGGCGGAAGAGATCCTCCACTGGGAACCTCAGCGGGGGCTCCGGGGTCTCCCCCAAACGCAAATCCTTGCCCGCTGTGTCTGGACTCTTTACGCAGCCATCAGGTTCACCGCTCAATATCAACTCCATGGTCAATAACATTAACCAGCCTTTAGAAATAACAGCCATTTCCTCTCCTGAAAACTCCCTGAAGAACTCTCCTGTTCCTTACCAGGACAACGACCAGCCCCCGGTACTGAAAAAGGAAAAGCCCCTCACTCAGAGCAACGGCGTCCATTACTCCCCTCTCACGTCAGACGACGAGCAGGGATCTGAAGATGAGCACAACAGCACCAGGATTGAGAGGAAAATTGCAACGATATCGCTGGAAAGCAAATCTCCACAGAAGACTGTTGAAAATGAAGTAGAATTACAGACTGACAAAATCCATGTGTTGAAGGCAAAACCTACGTTTTTAGTGAGCAGGTTGAGCGCAAACTGCCTTTTGGTATTTAGAAACCTTTCTTCCAAACCAGGTGGCAGCTTATCTGGGAGG------AAACAAGCACAGCCCAACGAGAACATGAACAGCAGCAAATGGAAATCTACTTTCTCACCAATATCTGACATCAACCTGACCAAAACCACGGACAGTCCCTTGCAGTCTGTGTCGTCTCTGAGCCAGAATTCGCTGTTTGCCTTCAGGCCGTCCTCTGAGGACAGCCTCGCCATGGATGCCAAGATGGCACACGCAAGGAAAGGCATGGCCATGCCCTCGTCGGGGGCAGACGGGCTCAGCCCCAGCACAAACCCCACCAACGGGTTCGCCTACAACGGTGGGCTGTCGACTGACATTGGTTTACACAGCTTTATCGATGGTGCTTCTCTTCCACACAAGGCCTCGGACGGGACGGCTGCTGCCTGCTCTCTGGGGTTCCAGTCGCAGCGGAGCAAAGACGTGGGGATATCGGAAACAAACCCTTTCTTGAACAAGAGGCAGCTCGAAGGCCTCGGCGGCGCCAAGGGGGAAGACCTCAGCCGGGCAGGAGTCAAAAGCAAAGACATGAGTGAAATGAGCATTCGTGCGGGGGGTTCTTCAGAGAAAAACTCTTTGCAGCATAACGGAAAGGTCGGCAAAGGAAGGGACCGAGACGTGGAGTTCAAAAACGGCCATAACCTTTTCATTTCTGCTGCTGTTTCATCTGGTGGCCTTCTGAATGGGAAAAGCCTTTCTACTGCTGTTTCTTCAGCAGGCAACCCAGCATCA------TCTGTGCAGACGCACCATCCCTTCCTCAACACTTTGACCACTGGATCGCAGTTCCCCCTCGGCCCCATGGCCTTGCAAGCCAACCTCAACTCGGTGACAAACTCCTCAGTATTGCAGTCCTTATTTAATTCCATGCCAGCTGCTGCCAGTCTGGTCCACGTGTCGTCAGCTGCAACCAGACTGACTAATTCTCACACTATGGGGAACTTCTCTCCTGGGGTTACAGGTGGAACAGTTGGAGGTAGGCAGAAC------------------------------------------TCTTTCTCTGGTCTAAGACAGGGCCTAAAGGAAAATCTGACGCTG---CCTCTCCAGGGC------------------------------------------------------------------------------------------------------------------------------------------------------------------------------------------------------------------------------------------------------------------------------------------------------------------------------------------------------------------------------------------------------------------------------------------------------------------------------
