# Supplementary material for: Comparison of the Chinese bamboo partridge and red Junglefowl genome sequences highlights the importance of demography in genome evolution
Source: BMC Genomics. 2018 May 8;19:336. doi: 10.1186/s12864-018-4711-0 (PMC5941490; doi:10.1186/s12864-018-4711-0)
Supplement: Supplementary file 3 — Alignments from Analyses. All alignments and topologies of one-to-one orthologs used for analyses of molecular evolution are given as a single tarball. (TGZ 3336 kb) [file 12864_2018_4711_MOESM3_ESM.tgz › alignments/fam10016.codon.fasta]

>Cjap_16188
------------------------------------------------------------------------------------------------------------------------------------------------------------------------------------------------------------------------------------------------------------------------------------------------------------------------------------------------------------------------------------------------------------------------------------AAAGGGCAAGGGCAAATGGAAGTCCAGTTTGTGGATCAATTTGGCTTTCACACAGTTACCTGCTGTGGCTATCTTCCACAGGTGAATGACTGGCAGACAGACTGGGTGACTTTCTTTGCCAGGCAAAGAATCCAGCCCCAGATGGATATGATTGAAAAGAATTCAGGAGACAGGGAAGCGAGAGAACTTTGGGCTCGACTTCAGCTGAAGATACCCAGTTTGTTCTGTGATGTGGAAATTGTTCCTGCTCTCCTGCATGGAGATCTCTGGGGAGGAAATGTTGCAGAGGATGATTCTGGTCCAATTATCTTTGATCCAGCTTCCTTCTATGGCCATTCAGAGTATGAGCTTGCAATAGCAGGGATGTTTGGTGGTTTCAGCAGTTCTTTTTACTCTGCTTACCACAGTAAAATTCCTAAAGCTCCAGGGTTTGAAAAACGTTTAAAGCTTTATCAGCTTTTTCACTACATGAACCATTGGAACCATTTTGGTTCAGGG---------------------------------------------------------TACAGA---------------------------------------------------------------------------------------------------------------------GGGTCTTCTCTAAACATT---------------ATGAGAAATCTGGTAAAG------------------------------------------------------------------------------------------------------------------------------------------------------------------------------------------------------------------------------------------------------------------------------------------------------------------------------------------------------------------------------------------------------------------------------------------------
>Cvir_14117
---------------------------------ATGGAGGAGGCGCTGAGGCGGGAGCTGCGCACCGCGGTGCTCCGCGCTACCGGGCACTCCGGGGGAGGCTGTATCAGCCAGGGCCAGAGCTATGAGACGGACGGCGGACGGGTGTATGTGAAGAGCAACTCCAAGCCGGAGGCTAGAAGAATGTTTGAGGGAGAAATGGCAAGCCTGGAAGCCATCCTGAAAACAGAGACGATAAAAGTGCCTAAGCCCATCAAAGTTATAGACCTGCCTGGGGTCAGTACTCTGTTCGTGATGGAACATTTGGAAATGAGAGGCTTAAACAGGCATTCATCAAAGCTGGGAACGCAACTGGCTGATCTTCACCTTCATAACCAACGACTTGGAGAGAAGCTGAAGAAAGAAGAGAGCACAGTTGGTAAAGGGCAAGGGCAAATGGAAGTCCAGTTTGTGGATCAATTTGGCTTTCATACAGTTACCTGCTGTGGCTATCTTCCACAGGTGAATGACTGGCAGACTGACTGGGTGACTTTCTTTGCCAAGCAAAGGATCCAGCCCCAGATGGATATGATTGAAAAGAATTCAGGAGACAGGGAAGCAAGAGAACTGTGGGCACGACTTCAGCTGAAGATACCCAGTTTGTTCTGTGATGTAGAAATTGTTCCTGCTCTCTTGCATGGAGATCTCTGGGGAGGAAATGTTGCAGAGGATGATTCCGGTCCAATTATTTTTGATCCAGCTTCCTTCTATGGCCATTCAGAGTATGAGCTTGCGATAGCAGGAATGTTTGGTGGTTTCAGCAGTTCTTTTTACTCTGCTTATCACAGTAAAATTCCCAAAGCTCCAGGATTTGAAAAGCGTCTGAAGCTTTATCAGCTTTTTCACTACATGAACCATTGGAACCATTTTGGTACAGGG---------------------------------------------------------TACAGA---------------------------------------------------------------------------------------------------------------------GGGTCCTCTCTAAACATT---------------ATGAGAAATCTGGTGAAG------------------------------------------------------------------------------------------------------------------------------------------------------------------------------------------------------------------------------------------------------------------------------------------------------------------------------------------------------------------------------------------------------------------------------------------------
>Ggal_173
ATGCTCAGTTCGGCGCTGGCCGCGGCAGGCGGCATGGAGGAGGCGCTGAGGCGGGAGCTGGGCACCTCGGTGCTCCGCGCTACCGGGCACTTGGGGGGCGGTTGTATCAGCCAGGGCCAGAGCTATGAGACGGACGGCGGCCGGGTGTATGTGAAGAGCAACTCTAAGCCGGAGGCTAGAAGAATGTTTGAGGGAGAAATGGCAAGTCTAGAAGCCATCCTGAAAACAGGGACAATAAAAGTGCCTAAACCTATCAAAGTTATAGACCTGCCTGGTGTCACTACTCTGTTTGTGATGGAACATTTGGAAATGAGAGGCTTAAACAGGCATTCATCAAAGCTTGGAACACAACTTGCTGATCTCCACCTTCATAATCAGCAACTTGGAGAGAAGCTGAAGAAAGAAGAGAGCACAGTT------GGGCAAGGGCAAATGGAAGTCCAGTTTGTGGATCAATTTGGCTTTCATACAGTTACCTGCTGTGGCTATCTTCCACAGGTGAATGACTGGCAGGCTGACTGGGTGACTTTCTTTGCCAGGCAAAGAATCCAGCCCCAGATGGATATGATTGAAAAGAATTCAGGAGACAGGGAAGCAAGAGAACTTTGGGCACGACTTCAGCTGAAGATACCCAGCCTGTTCTGTGATGTAGAAATTGTTCCTGCTCTCCTGCATGGAGATCTCTGGGGAGGAAATGTTGCAGAGGATGATTCTGGTCCAATTATCTTTGATCCAGCTTCCTTCTATGGCCATTCAGAGTATGAGCTTGCAATAGCAGGGATGTTTGGTGGTTTCAGCAGTTCTTTTTACTCTGCTTATCACAGTAAAATTCCCAAAGCTCCAGGGTTTGAAAAGCGTCTAAAGCTTTATCAGCTTTTCCACTATATGAACCATTGGAACCATTTTGGTTCAGGG---------------------------------------------------------TACAGA---------------------------------------------------------------------------------------------------------------------GGGTCTTCCCTAAACATT---------------ATGAGAAATCTAGTAAAG------------------------------------------------------------------------------------------------------------------------------------------------------------------------------------------------------------------------------------------------------------------------------------------------------------------------------------------------------------------------------------------------------------------------------------------------
>Mgal_1703
---------------------------------------------------------------------------------------------------------------------------------------------------------------------------CAGGCTAGAAGAATGTTTGAGGGAGAAATGGCAAGTCTAGAAGCCATTCTGAAAACAGAGACAATAAAAGTGCCTAAACCCATCAAAGTTATAGACCTGCCTGGGGTCAGTACTCTGTTTGTGATGGAACATTTGGAAATGAGAGGCTTAAACAGGCATTCATCGAAGCTTGGAACACAACTGGCTGATCTCCACCTTCATAACCAGCAACTTGGAGAGAAGCTGAAGAAAGAAGAGAGCACAGTTGGTAAAGGGCAAGGGCAAATGGAAGTCCAGTTTGTGGATCAATTTGGCTTTCATACAGTTACCTGCTGTGGCTATCTTCCACAGGTGAATGACTGGCAGACTGACTGGGTGACTTTCTTTGCCAGGCAAAGAATCCAGCCCCAAATGGATATGATTGAAAAGAATTCAGGAGACAGGGAAGCAAGAGAACTTTGGGCACGACTTCAGCTGAAGATACCCAGTTTGTTCTGTGATGTAGAAATTGTTCCTGCTCTCCTGCATGGAGATCTCTGGGGAGGAAATGTTGCAGAGGATGATTCTGGTCCAATTATCTTTGATCCAGCTTCCTTCTATGGCCATTCAGAGTATGAGCTTGCAATAGCTGGGATGTTTGGTGGTTTCAGCAGTTCTTTTTACTCTGCTTATCACAGTAAAATTCCCAAAGCTCCAGGGTTTGAAAAGCGTCTAAAGCTTTATCAGCTTTTTCACTACATGAACCATTGGAACCATTTTGGTTCAGGG---------------------------------------------------------TACAGA---------------------------------------------------------------------------------------------------------------------GGGTCTTCTCTAAACATT---------------ATGAGAAATCTGGTAAAG------------------------------------------------------------------------------------------------------------------------------------------------------------------------------------------------------------------------------------------------------------------------------------------------------------------------------------------------------------------------------------------------------------------------------------------------
>Btho_813
ATGCTCAGTTCGGCGCTGGCCGCGGCGGGAGGCATGGAGGAGGCGCTGAGACGGGAGCTGGGCACCTCTGTGCTCCGCGCTACCGGGCACTTGGGGGGTGGTTGTATCAGCCAGGGCCAGAGCTATGAGACGGACGACGGCCGGGTGTATGTGAAGAGCAACTCTAAGCCGGAGGCAAGAAGAATGTTTGAGGGAGAAATGGCAAGTCTAGAAGCCATCCTGAAAACAGGGACAATAAAAGTGCCTAAACCCATCAAAGTTATAGACCTGCCTGGTGTCACTACTCTGTTTGTGATGGAACACTTGGAAATGAGAGGCTTAAACAGGCATTCATCAAAGCTTGGAACACAACTGGCTGATCTCCACCTTCATAATCAGCAACTTGGAGAGAAGCTGAAGAAAGAAGAGAGCACAGTTGGTAAAGGGCAAGGGCAAATGGAAGTCCAGTTTGTGGATCAATTTGGCTTTCATACAGTTACCTGCTGTGGCTATCTTCCACAGGTGAATGACTGGCAGGCTGACTGGGTGACTTTCTTTGCCAGGCAAAGAATCCAGCCCCAGATGGATATGATTGAAAAGAATTCAGGAGACAGGGAAGCAAGAGAACTTTGGGCACGACTTCAGCTGAAGATACCCAGTTTGTTCTGTGATGTTGAAATTGTTCCTGCTCTCCTGCATGGAGATCTCTGGGGAGGAAATGTTGCCGAGGATGATTCTGGTCCAATTATCTTTGATCCAGCTTCTTTCTATGGCCATTCAGAGTATGAGCTTGCAATAGCAGGGATGTTTGGTGGTTTCAGCAGTTCTTTTTACTCTGCTTATCACAGCAAAATTCCCAAAGCTCCAGGGTTTGAAAAGCGTCTAAAGCTTTATCAGCTTTTCCACTATATGAACCATTGGAACCATTTTGGTTCAGGGTTGTTGGACATAGTGGTCAACAATGATGGAAGCACAGCCATAGATTTTAATTTGGAGTACCGTGTTGGTAAAGAAAACGCTAGAAAAATGTTTGAGGGGGAAATGGCAAGTTTAGAAGCAATTCAGAAAACCAATATTGTGAGAGTGCCTCAGCCTATTAAGGTAATTGACCTTCCTGGAGGAGGAGCAATGTTTGTCATGGAGTACCTAAAGATGAAGCACCTCAGCAAATATTCTTCAAAGCTTGGAGAGCAGATAGCAGATCTTCATCTTTATAACCAGAAACTTGGAGAGAAATTGAGAAAGGAAGGAAATACAATTGGTAGAGTAAAGGAGCCAGTTACTCTGAATTTCAGTATGTGGATAAGTTTGGATTTCATAAGGCCACTTGCTGTGGTTATATACCACAGACTCCAGGCTCAACTGGATTTGATTGAAAAAGATTATGGAGACAGAGAAGCAAGAGAACTTTGGTCACAGCTAAAGGTAAAGATTCCTGAAATGTTTTCTGATGTAGAAATTGTTCCTGCTCTGCTGCATGGGGACCTGTGGGCAGGAAATGTGGCTGAGGATGACTCCGGGCCGATTATCTTTGACCCTGCTTCGTTCTATGGCCATTCAGAGTTTGAACTGGCCATTGCTGGAATGTTTGCCGATAGGGAA
