# Supplementary material for: Comparison of the Chinese bamboo partridge and red Junglefowl genome sequences highlights the importance of demography in genome evolution
Source: BMC Genomics. 2018 May 8;19:336. doi: 10.1186/s12864-018-4711-0 (PMC5941490; doi:10.1186/s12864-018-4711-0)
Supplement: Supplementary file 3 — Alignments from Analyses. All alignments and topologies of one-to-one orthologs used for analyses of molecular evolution are given as a single tarball. (TGZ 3336 kb) [file 12864_2018_4711_MOESM3_ESM.tgz › alignments/fam10021.codon.fasta]

>Btho_8150
---------------ATGGCGCAGCGGCGAGCGGCGGCGGAGAGCGCCCGGCACCAGCGGCTTCTGGAAGGAAAGGCTCAGGCAGAAGGTGGATCTGCTCGAACGTCTCTCCTGATTTTGGTGTCCGTCTTCACGATAGCTGCTTTCCTTATGTTTCTGGTGTATAAGAATTTCCCACAACTCAGCGAAGAAGAAGGAAAATGTATAAAGATTCCAAGAGATATGGATGATGCAAAGGCCTTGGGAAAAGTCCTGTCCAAATACAAGGACACGTTTTATGTTCAA------------------------------------------------------------------------------------------------------------------------------TGCTCGGGACTTGGAGCTTCATTCTGCTACATGCTTTCATACTTAGTGGGACGACCTGTTGTATACAAATACTTAACCGAAAAAGCAGTAAAGTGGTCAGAACAGGTTGAGCGTCACAGAGAACACCTCATTAACTACATAATATTCTTGAGAATAACACCGTTTCTTCCTAATTGGTTTATCAATATAACATCTCCTGTAATAAATGTGCCATTAAAAGTATTTTTCATTGGCACTTTTCTAGGTGTGGCACCACCATCTTTTGTAGCCATTAAGGCAGGAACAACACTATACCAACTTACAACAGCAGGGGAAGCTGTTTCCTGGAACTCTCTTTTTGTTCTCATGATTCTAGCCATCCTCTCCATCCTACCAGCTCTCTTCCAGAAGAAACTGAAACAGAAGTTTGAA
>Mgal_15024
------------------------------------------------------------CTAATTCCAGGAAAAGCTCAGGCAGAAGGTGGATCGGCTCGAACGTCCCTTCTGATTTTGGTCTCCGTCTTCTCAATAGCTGCTTTCCTTATGTTTCTGGTATATAAAAATTTCCCACAACTCAGTGAAGAAGAAGGAAAATGTATAAAGATTCCTAGAGATATGGATGATGCAAAGGCCTTGGGAAAAGTCCTGTCCAAATACAAGGACACGTTTTATGTTCAAGTATTAGTGGCTTATTTTGCCACATATGTTTTCTTGCAAACATTTGCTATCCCTGGGTCTATATTTCTTAGTATCCTGTCGGGATTTCTTTATCCCTTTCCACTGGCCTTATTTCTTGTTTGTCTGTGTTCAGGACTTGGAGCTTCGTTCTGCTACATGCTTTCATACTTAGTGGGACGACCTGTTGTATACAAATACTTAACGGAAAAAGCAGTGAAGTGGTCAGAACAGGTTGAGCGTCACAGAGAACACCTCATTAACTACATAATATTTTTGAGAATAACGCCGTTTCTTCCTAATTGGTTTATCAATATAACATCTCCTGTAATAAATGTGCCATTAAAAGTATTTTTCATTGGCACTTTTCTAGGTGTGGCACCCCCATCTTTTGTAGCCATTAAGGCAGGAACAACACTATACCAACTTACAACAGCAGGGGAAGCTGTTTCCTGGAACTCTCTTTTTGTTCTCATGATTCTAGCCATCCTCTCCATCCTACCAGCTCTCTTCCAGAAGAAACTGAAACAGAAGTTTGAG
>Cjap_1847
---------------ATGGCGCAGCGGCGGACGGCGGCGGACAGCGCCCAGCACCAGCGGCTCCTGGAAGGAAAAGCTCAGGCTGAAGGTGGATCGGCTCGAACGTCTCTTCTTATTTTGGTGTCTGTCTTCACAGTAGCTGCTTTCTTTATGTTTCTGGTGTACAAAAATTTCCCACAGCTCAGCGAAGAAGAAGGAAAATGTATAAAGATTCCACGAGATATGGATGATGCAAAGGCCTTGGGAAAAGTCCTGTCCAAATACAAGGACACCTTTTATGTTCAAGTATTGGTGGCTTATTTTGCCACATACGTT---------------------------------------------------------------------------------------------------------------------TTCTGCTTTTTC------------------------------------TTTCTTACT---------------------------------------------------------------------------------------TATCCTACCTTCTACTTTTCCCTTCCA---------------------------------------------------GGTGTGGCACCACCGTCTTTTGTAGCCATTAAGGCAGGAACAACACTATACCAACTTACGACAGCAGGGGAAGCTGTTTCCTGGAACTCTCTCTTTGTTCTCATGATTCTTGCCGTCCTCTCCATCCTACCAGCTCTCTTCCAGAAGAAATTGAAACAGAAGTTTGAA
>Ggal_1094
---------------ATGGCGCAGCGGCGAGCGGCGGCGGAGAGCGCCCGGCACCAGCGGCTTCTGGAAGGAAAAGCTCAGGCAGAAGGTGGATCTGCTCGAACGTCTCTTCTGATTTTGGTGTCCATCTTCACAATAGCTGCTTTCCTTATGTTTCTGGTATATAAGAATTTCCCACAACTCAGCGAAGAAGAAGGAAAATGTATAAAGATCCCAAGAGATATGGATGATGCAAAGGCCTTGGGAAAAGTCCTGTCCAAATACAAGGACACGTTTTATGTTCAAGTATTAGTGGCTTATTTTGCCACATATGTTTTCTTGCAAACATTTGCTATCCCTGGGTCTATATTTCTCAGTATCCTGTCGGGGTTTCTTTATCCCTTTCCACTGGCCTTATTTCTGGTTTGTCTGTGCTCGGGACTTGGAGCTTCATTCTGCTACATGCTTTCATACTTAGTGGGGCGACCTGTTGTATACAAATACTTAACCGAAAAAGCAGTGAAGTGGTCAGAACAGGTTGAGCGTCACAGAGAACACCTCATTAACTACATAATATTCTTGAGAATAACACCGTTTCTTCCTAATTGGTTTATCAATATAACATCTCCTGTAATAAATGTGCCATTAAAAGTATTTTTCATTGGCACTTTTCTAGGTGTGGCACCACCATCTTTTGTAGCCATTAAGGCAGGAACAACACTATACCAACTTACAACAGCAGGGGAAGCTGTTTCCTGGAACTCTCTTTTTGTTCTCATGATTCTAGCCATCCTCTCCATCCTACCAGCTCTCTTCCAGAAGAAACTGAAACAGAAGTTTGAA
>Cvir_7445
ATGCGGTTCCCTCCCCCCAAAGCCCAGAATTCCAGTAATTATTGTGAACTTCGAACGTATCTCATTTCAGGAAAAGCTCAGGCGGAAGGTGGATCGGCTCGAACGTCTCTTCTTATTTTGGTGTCCGTCTTCACAGTAGCTGCTTTCCTTATGTTTCTG------------------------------------------------------------------------------------------------------------------------------------------------------------------------------------------------------------------------------------------------------------TGCTCGGGACTTGGAGCTTCGTTCTGCTACATGCTTTCATACCTAGTGGGAAGGCCTGTTATATACAAATACTTAACGGAAAAAGCAGTAAAGTGGTCAGAACAGGTTGAGCGTCACAGAGAACACCTCATTAACTACATAATATTTTTGAGAATAACACCATTTCTTCCTAATTGGTTTATCAATATCACATCGCCAGTCATAAACGTGCCATTAAAAGTGTTCTTCATTGGCACTTTTCTAGGTGTGGCACCACCATCTTTTGTAGCCATTAAGGCAGGAACAACGCTATACCAACTTACGACAGCAGGGGAAGCAGTTTCCTGGAACTCTCTTTTTGTTCTCATGATTCTAGCCATCCTCTCCATCCTACCAGCTCTCTTCCAGAAGAAACTGAAACAGAAGTTTGAA
