# Supplementary material for: Comparison of the Chinese bamboo partridge and red Junglefowl genome sequences highlights the importance of demography in genome evolution
Source: BMC Genomics. 2018 May 8;19:336. doi: 10.1186/s12864-018-4711-0 (PMC5941490; doi:10.1186/s12864-018-4711-0)
Supplement: Supplementary file 3 — Alignments from Analyses. All alignments and topologies of one-to-one orthologs used for analyses of molecular evolution are given as a single tarball. (TGZ 3336 kb) [file 12864_2018_4711_MOESM3_ESM.tgz › alignments/fam10059.codon.fasta]

>Btho_8338
ATGGAGCTCCCGTGGCTGCAGCTCCTGCCCAAGCCCTGCCGCCTGCTGCTCTTCACTCTCTCCTCCGGCCCTGCCGGGACGTTGGCTGCTTACCGTGCGCTGCAGCGGCTGCAGGCCCAGGAAGGAGCGGGGCACGCGTTCCCCTGGCGGAGCTTTGTGGGCGCGCTGTGCGCGGAGGAGCCCACGCTGGACGGGCCGGATGGGGCCCTGGCTGTCAAACCACGGCTGCTGCTGCTCCCTGTCCTGTGCCAGAGGAACCTCTTCTCCCTGCTGCATGCAGTAGCAGCGGTGGTGCCCACAGACTGCCTCCGCCAGCTGCTGACTGCTGCAGGGCAGGACCCCCAGCTGGACCCCTGGGTGCACGCCCTGGGGGTGCTGCTGCTGCAGGGAGAAGAGCGCTCCTCCCCACCTCCCCCTGCCCTGACGGCCTCCTGCCAGCAGCAGCTCAAGCGTCTGTGCCAGAAAATTGCCCAGAGCAAAGCAGAG------------------------GGGAGGAGGAAACTGAAGTGGTGCTTCAGCAAGCAGGATGGG---GATGCGGCTGGTTGT---------GTGCTTCCAGGGGGGAAGCGCAAGAAGGTGCTGGAGGAAAGCCTGGAGTTGAGTGAGGAGAGGGAGGGGAAGAGGCCGCTGCTGGAGGATGCGGTGTTTGAGCTGCAGGGAGGTCTGGATGACACAGCTGGGGTGGGAGAAGAGGTGCCTGGGGAGACATCGGGGGTTGGATCCGCACAGAGCCCGGCTGGGGCTGCCTTGGAAAGCCTCCAGCAGAATGCAGACGAGGAGCCCAGGAGGATTTCGGGGCCAGAGGTGGCAGTGGAGGTCCAGTCCTTTGTCCAGGTGCACGGACCAAGGCTG---------------------------------------------------------------------AAAATGTTGCTGCTGCAAGAAGCCAGC---------CTCGAGGGGCTGTGCTCCTTCCTCCAGCTCTCCACGTGCCCGGAGCAGCTCCTGGTGCGGTTCTGCAGCTGGTTGTTGGCTCTCACACCTGATCTCAGCTACACCAGCGCAGCTGTCCTGGCTGAGCAGCTCTTCCTCACACGAGTCCTGTCCCTCTCACAGCCACCCTCCCGCCACCTCATGGCTGCCCTCATCTCGTTCTGCTCCAAATACTCAGAGCCCTTCTGTCAGGTCCTGGTGGCTCCAGTCCTGCAGGAGCCAGGGCAAGGTGCTGAGCAGACCAAGCTGGTGTGTGAGCTCGTAGAGGAGTGCCTGGAGCCCGACTACGTGAGAATGGTGTTGGGCCAGGTGCTGGCAGTCCCTCTGACCGAGAAGCTGCTGCCGGTGGTGCTGGCGGTGCTGGGCAGGCAGGAGCCGCTGCCCTCCGAGCTCTTTGACCTCCTGGTGCTCACCCTGTGCCGGCAGGCCCCAGCCTTTGCCACCTCGCTGAGCTATGCCAAGCTGGTGACGGCTGTGCTGACCACGTACAGCAGCCAGCTCAGCCCGTCCCACCGCAGCCGTCTGGCGGCAGCTCTGGATGGCAGCAATGCAGCCCTGAGGAGATCTCTGCAGGCGGTGCTG------------GGCAGG
>Ggal_11519
ATGGAGCTCCCCTGGTTGCGGCTCCTGGCCAAGCCCTGCCGCCTGCTGCTCCTCGCTCTCTCCTCCGGCCCCGCCGGGACGTTGGCCGCTCTCCGTGCGCTGCAGCGGCTGCAGGCCCAGGAAGGACCGGGGCACGCGTTCCCCTGGCGGAGCTTTGTGGGCGCGCTGTGCGCGGAGGAGCCCACGCTGGACGGGCCGGATGGGGCTCTGGCTGTCAAACCACGGCTGCTGCTGCTCCCCGTCCTGTGCCAGAGGAACCTCTTCTCCCTACTGCATGCAGTAGCAGCAGTGGTGCCCACAGACTGCCTCCGCCAGCTGCTCACTGCTGCAGGGCAGGACCCCCAGCCGGACCCCTGGGTGCACGCACTGGGGGTGCTGCTGCTGCGGGGAGAGGAGCGCTCCTCCCCACCTCCCCCTCCCCTGACGGCCTCCGGCCAGCAGCAGCTCAAGTGTCTGTGCCAGAAAATTGCCCAGAGCAAAGCAGAG------------------------GGGAGGAGGAAACTGAAGTGGTGCTTCAGCAAGCAGGATGGG---GATGCGGCTGGTTGT---------GTGCTTCCAGGGGGGAAGCGCAAGAAGGTGCTGGAGGAAAGCCTGGAGTTTAGTGAGGAGAGGGAGGGGAAGAGGCCACTGCTGGAGGATGCGGTGTTTGAGCTGCAGGGAGGTCTGGATGGCACAGCTGGGGTGGGAGAAGAGGTGCCTGGGGAGACATCGGGGGATGGATCCGCACAGAGCCTGGCTGGGGCTGCCTTGGAAAGCCCCCAGCAGAATGCAGACAAGGAGCCCAGCAGGATTTCGAGGCCAGAGGTGGCAGTGGAGGATGGTGTTTCCCTGCAGCACGCAGAGCCGAGCATC---------------------------------------------------------------CCACCTGAGCTGCACATCCTCAACAGCTGCTCTCCAAGCCAGCTCGAGGGGCTGTGCTCCTTCCTCCAGCTCTCCACGTGCCCGGAGCAGCTCCTGGGGCGGTTCTGCAGCTGGTTGTTGGCTCTCACACCCGACCTCAGCTACACCAGCGCAGCTGTCCTGGCTGAGCAGCTCTTCCTCACACGAGTCCTGTCCCTCTCACAGCCGCCCTCCCGCCACCTCATGGCTGCCCTCATCTCGTTCTGCTCCAAATACTCAGAGCCCTTCTGTCAGGTCCTGGTGGCTCCAGTCCTGCGGGAGCCAGGGCAAGGCGCTGAGCAGACCAAGCTGGTGTGTGAGCTCGTAGAGGAGTGCCTGGAGCCCGACTACGTGAGAATGGTGTTGGGCCAGGTGCTGGCGGTCCCTCTGACCGAGAAGCTGCTGCCGGTGGTGCTGGCGGTGCTGGGCAGGCAGGAGCCGCTGCCCTCCGAGCTCTTTGACCTCCTGGTGCTCACCCTGTGCCGGCAGGCCCCAGCCTTTGCCACCTCGCTGAGCTACGCCAAGCTGGTGACGGCCGTGCTGACCACGTACAGCAGCCAGCTCAGCCCGTCCCACCGCAGCCGTCTGGCGGCAGCTCTGGATGGCAGCAATGCAGCCCTGAGGAGATCTCTGCAGGCGGCGCTG------------GGCAGG
>Mgal_1132
ATGGAGCTTCCCTGGCTGCAGCTCCTTGCCAAGCCCTGCCGCCTGCTGCTGCACGCGCTCTCCTCCGGCCCCGCTGGGACGCTGGCTGCCCTCCGTGCGCTGCAACGGCTGCAGGCCCAGGAAGGACCGGGACACGCGTTCCCCTGGCGGAGCTTTGTGGGCGCGCTGTGTGCGGAGGAGCCCACGCTGGACGGGCCGGATGGAGCCCTGGCTGTCAAACCACGGCTGCTGCTGCTCCCCATCCTCTGCCAGAGGAACCTCTTCTCCCTGCTGCATGCAGTAGCAGCGATGGTGCCCACAGACTGCCTCCACCAGCTGCTGCATGCTGCA---CAGGACCCCCAGCCGGACCCCTGGGTGCACGCACTGGGGGTGCTGCTGCTGCGGGGAGAGGAGCGTTCCTCTCCACCTCCCCCTGCCCTGACGGCTTCCTGCCAACAGCAGCTCAAGTGTCTGTGCCAGAAAATTGCCCAGAGCAAAGCAGAGGAAAATTGCCCAGAGCAAAGCAGAGGGGAGGAGAAAACTGAAGTGGTGCTTCAGCAA------------ACAGGATGGGGATGCGGCTGGTTCTGTGCATCCAGGGGGAAGCGCAAGAAGGCACTGGAAGAAAGCCTGGAGCTGAGTGAGGAGAGGGAGGGGAAGAGGCCACTGTTGGAGGATGCGATATTTGAGCTGCAGGGAGGTCTGGATGGCACAGCTGGGGTGGGAGAAGAGGTGCCTGGGGAGACATCGGGGGACGGATCCGCACAGAGCCCGGCTGGGGCTGCCTTGGAAAGCCCCCAGCAGGATGCAGACAAGGAACCCAGGAAGATTTTGGGGCTGGAGGTTGCAGTGGAG------------------CGCACAGAGCAGAGCATC---------------------------------------------------------------CCACCTGAGCTGCACATCCTCAACAGCTGCTCTCCAAGCCAGCTTGAGGGACTGTGCTCCTTCCTCCAGCTCTCCACGTGCTCAGAGCAGCTCCTGGTGCAGTTCTGTAGCTGGTTGCTGGCTCTCACACCTGACCTCAGCTATGCCAGTGCAGCTGTTCTGGCTGAGCAGCTCTTCCTCACACGAGTCCTGTCCCTCGCACAGCCACCCTCCCGCCACCTCATGGCTGCCCTCACCTCATTCTGCTCCAAGTACTCAGAGCCCTTCTGTCAGGTCCTGGTGGCTCCCATCCTGCAGGAGCCAGGGCAAGGCGCAGAGCAGACCAAGTTGGTGTGTGACCTCGTAGAGGAGTGCCTGGAGCCCGACTACGTGAGAATGGTGTTGGGCCAGGTGCTGGCAGTCCCTCTGACCGAGAAGCTGCTGCCGGTGGTGCTGGCGGTGCTGGGCAGGCAGGAGCCGCTGCCCTCCGAGCTCTTTGAACTCCTGGTGCTCACCCTGTGCCAGCAGGCTCCGGCCTTTGCCACATCGCTGAGCTACGCCAAGCTGGTGACAGCCGTGCTGACCACGTACAGCAGCCAGGTGAGT------------------------------------------------------------------------------------------------
>Cjap_18706
ATGGAGCCGCCGTGGCTGCAGCTCCTGGCCGGGCCGTGCCGCCTGTTGCTCCACGCTCTGTGCTCCGGCCCCGCTGGGTCCCTGGCCGCTCTCCGTGCCCTGCAGCGGCTGCAGGCCCAGCACGGAGCGGGACACGCGTTCCCCTGGTCGAGCTTTGCGGACTCGCTGTGTGCGGAGGAGCCCACGTTGGACGGGCCGGATGGAGCCTTGGTTGTCAAACCGCGGCTGCTGCTGCTCCCCGTCCTGTGCCAGAGGAACCTCTTCTCGCTGCTGAACGCAGTATTAGAGCTGGTACCTGCAAACTGCATCCAGCAGCTGCTGCGTGCTGCAGGGCAGGACCCCCAGCCCGACCCCTGGGTGCACGCACTGCGGGTGCTGCTGCTGCAGGGAATGGAGCGTTCCTTCCCACCCCCCCCTGCCCTGACAGCATCCTGCCAGCAGCAGCTCAAACGTCTGTGCCAGAAAATCACCCAGAGCAAAGCAGAG------------------------GGGAGGAGCAAACTGAGGTGGTGCTTCAGCAAACGGGATGGGGATGATGGGGCTGGTTGT---------GTGCTACCAGGGGGGAAGCGCAAGAAGGTGCTGGAGGAAAGTCTGGAGTTGAATGAAGAGAGGGAGGGGAAGAGGCCGCTGCTGGAGGATGCGGTGATTGAGCTGCAGGGAGGTGAGGATGGCACGGATGGGATGGGAGGAGAGGAGCATGGAGAGACATCGGGGGATGGATGTGCACAGAGCCCGGCTGGGGCTGCCTTGGAAAGCACCCAGCAGGAGGCAGACAAGGAGCCCAGGAGGAGTTCGGGGCCGGAGGTGGCAGCAGAGGTCCAGTCCTTTATCCAGATGCACGGACCAAGGCTG---------------------------------------------------------------------AAAATGCTGCTGCTGCAAGAAGCCAAT---------------------------------------------------------------------------------------------------------------------------------------------------------GTCCTGTCCCTCTCACAGCCGCCCTCCCGACACCTCATGGCTGCCCTCACCTCCTTCTGCTCCAAGTACTCGGAGCCCTTCTGTCAGGTCCTGGTGGCTCCGGTCCTGCAGGAGCCAGGGCAA------------------------------------------------------------------------------------------------------------------------------------------------------------------------------------------------------------------------------------------------------------------------------------------------------------------------------------------------------------------------------------
>Cvir_12071
ATGGAGCTGCCCTGGCTGCGGCTGCTGGCCGGGCCGTGCCGCCTGCTGCTCCGCGCTCTGTGCTCCGGCCCCGCTGGGGCTTTGGCCGCTCTCCGTGCGCTGCAGCGGGTGCGGGGCCGGGAAGGATCGGGCCGGGCGTTCCCCTGGCGGAGCTTCGTGGACGCTCTGTGCGCGGAGGAGCCCACGCTGGAGGGGTCGGATGGGGCCCTGGCGGTCAAACCGCGGCTGCTGCTGCTCCCCGTCGTCTGCCAGAGGAACCTCTTCTCCCTGCTGCATGCAGTAGCAGCAGTGGTACCCACGGACTGCCTCCACCAACTGCTGCGTGCTGCAGGGAAGGACCCCCAGCCGGACCCCTGGGTGCAGGCGTTGGGGGTACTGCTGCTGCAC------------TCCTCCCCACCTCCCCCTGCCCTGACGCCCGCCTGCCAGCAGCAGCTCAGATGTCTGTGCCAGAAAATTGCCCAGAGCAAAGCAGAG------------------------GGGCGAAGGAAACTGAAGTGGTGCTTCAGCAAGCAGGATGGG---GATGCGGCTGATTGC---------GTGCTTCCAGGGGGGAAGCGCAAGAAGGTGCTGGAGGAAAGCCAGGAGCTGAGCGAGGAGAGGGAGGGGAAGAGGCTGCTGCTGGAGGATGCGGCGTTGGAGCTGCAGGGAGGTCTGGATGCTGCAGCAGGGATGGGAGAAGAGGTGCCTGGGGAGACCTCAGGGGATGGATCCGCGCAGAGCACGGCTGGGGCTGCCCCGGAAGGTCCCTGTCAGGATGCAGACAAAGAGCCCAGGAGGGTTTCAGGGCCAGAGGTGGCGGTGGAGGTGCAGTCCTTTATCCAGATGCATGGACCGAGGCTGAAAATGCTGCTGCTGCAAGAGGCCAATGGCTGTGTTTCCCTGCAGCGCACAGAGCTGAGCATCCCACCCGAGCTGCACGTCCTCAACAGCTGCTCTCCAAGCCAGCTCGAGGGGCTTTGCTCCTTCCTCCAGCTCTCCACGTGCCCAGAGCAGCTCCTGGTGAGGTTCTGTAGTTGGTTGCTGGCTCTCACACCTGACCTCAGCTATGCCAGTGCAGCCGTCCTGGCTGAGCAGCTCTTCCTCCCACGAGTCCTGTCCCTCGTGCAGCCACCGTCCCGCCACCTCATGGCTGCCCTCACCTCGTTCTGCTCCAAGTACTCAGAGCCCTTCTGTCAGGTCCTGGTGGCTCCAGTCCTGCGGGAGCCGGGGCAAGGCTCTGAGCAGACCAAGCTGGTGTGCGAGCTCGTAGAGGAGTGCCTAGAGCCCGACTACGTGAGAATGGTGCTGGGCCAGGTGCTGGCGGTCCCTCTGTCCGAGAAGCTGCTGCCGGTGGTGCTGGCGGTGCTGGGCAGGCAGGAGCTGCTGCCCTCTGAGCTCTTTGACCTCCTGGTGCTCACCCTGTGCCGGCAGGCCCCGGCCTTCGCCGCATCACTGAGCTACACCAAGCTGGTGACGGCCGTGCTGACCACGTACCGCAGCCAGCTCACCCCGTCCCACCGCAGCCGTCTGGCGGCCGCGCTGGACGGCAGCAACGCGGCCCTGAGGAGATCTGTGCAGGCGGTGCTGGAAGGAGTGCCGGGCAGG
