# Supplementary material for: Comparison of the Chinese bamboo partridge and red Junglefowl genome sequences highlights the importance of demography in genome evolution
Source: BMC Genomics. 2018 May 8;19:336. doi: 10.1186/s12864-018-4711-0 (PMC5941490; doi:10.1186/s12864-018-4711-0)
Supplement: Supplementary file 3 — Alignments from Analyses. All alignments and topologies of one-to-one orthologs used for analyses of molecular evolution are given as a single tarball. (TGZ 3336 kb) [file 12864_2018_4711_MOESM3_ESM.tgz › alignments/fam10062.codon.fasta]

>Btho_8344
---------------------------------------------------------------------------------------------------------------ATGTACCAAGAGTCTGAAGACTGGACTGAGCACATCCGTGTTTTGAGGATCCTGACTGAAATGTTTTTGCCTCATATCAGCCTTGGAGATTTGGAACAAACGTTTTTCTCTAAAGTATTGCCTAAGACTCTACAGTTATATGATAAACTGATGTATGAACTCTCCAGTGAAGCCAAAGGATTAACTGGCCAGAATGCAGAGTTATGCAGTACT---------------------------------------------------------------------------------------------------------------------------------------------------------------GATAGCGAATCAGTGTACTGTGGGCATCTGCACTTGATTTCTGACCTCCTGCAAGCTGTGTTCAAGGAAACTTACTCTCTGCAGAAACAGCTGATGGAACTGTTTGATCAGATTTCTGTGGGGTCTGCATCTACTGCAGAAGATGATATCACGGATATGGTGTCA------------------------GTAATTCACACCGTGCTGGAGATCTGCTCTGTCATTTCCAATATGGACCATGCTCTTCATGCCAATACATGGAAGTTCATAATCAAGCAAAGCCTGAAGCACCATTCTCTGCTGCAGTGCCATCTGAAACACAGTGACATCCTCAGTGGTCTGTGCAAAGATACTTTGCTTTCTTTTCACTCCAGTTTACAACTAGCTGAGGAAATGAAGATGTCTGACATTCAGGACGGCACTGACCTCAGGCTATTCCAGAAGACTGTCAAACTGTGCAGATTCTTTGCCAATTCCCTGGTATACTACACCAAGGAGTAT---------------------------------------------------------------------------------------------------------------------------------------------------------------------------------------------------------------------------------------------------------------------------------------------------------------------------------------------------------------------------------------------------------------------------------------------------------------------------------------------------------------------------------------GCTCTGCTGGATGCTGTGCTGGGTTCTAGTATGATCACATCCCTGCTAGCAATGGACTCATGGTGCTTCCTTGCTCGGTATGGAACAGCTGAACTGTGCGCTCACCACTGTATGGTGGTTGCTCACTTG------------------------------------------------------------------------------------------GTGGAATTTGCTCACAAATTTCTCCCGGAAGAAGTGGAAAACTTGGCTGTGTGGCAGCACGTGTCCCTCAGAGCCCTGACCCCTGATCTTGGGAAGCGAGTGGTGCGGGAGCTCTGCACGGCAGCGCTGGCGCAGTGCAGGCGGTGGCTGAACAGCAGGCATGCTTGGGGAGAGCTAAAACCCGTGAACGTTGCCTTTTCTGTCTTGCTGGTTGCCTGCAATTTTTCTGGTGATGCTTTGGAGGCAGAACTTCAGACATCTATTTTGGGAGTGCTCGGTCAGTTCTGGACTTTCCTTCAGGCTAAGCAGGTCTCAGATGAACCATGTCTCCAGCAAACGCTGTGCTTATTGCTTCATCTTCTGGAGTTTTTCATCCAAGCAATAGATGCTCAGCTAATTAGCCAGGTATTTTCCCTGCTGTCCTCCCTTCTCCGGTTGGATCCCCCTGATCACATTCGTCTAGCAATGTTGGATTTTCTCTCTTCTGTGGGGAAGGTGTTTATACCACAAGAAGTACAG---------------------------------------------------------------------------------------------------------GAAACAGTCCATGAAGATGTTGTTCCTCAGTGCCTTAATTCTGAAGAAATTAAGAATAAAGTTGTTAATTTTATGGCTAAG------------------------------------------------------------------------------------------------------------------------------------------------------------------------------------------------------------------------------------------------------------------------------------------------------------------------
>Cjap_21588
------------------------------------------------------------------------------------------------------------------ATGGACAAGCTGTCTTGTCAGCCTGAAGATGTGCAG---------------------------------------------------------------------------------------------ACTCTCTGGAAC------------------------------ACGGGAAAACGGTATGGAACAGCTGAACTGTGTGCTCAC------------------------------------------------------------------------------------------------------------------------------------------------------------------------------CACTGCATGGTGATTGCTCACTTGGCGGAATTTGCTCACAAATTTCTC---------------------------------------------------------------------------CCGGAAGAAGTGGAGAACTTGGCTGTG---------------------------------------------------------------------------------------------TGGCAGCACGTGTCCCTCAGAGCCATGAAC------------------------------------------------------------------------------------------------------------------CCTGATCTTGGGAAGCGAGTGGTGCAGGGGCTCTGCATGGCAGCGCTGTCACAGTGCAGGCGGTGGCTGAACAGCAGGCGTGCGTGGGGAGAG------------------------------------------------------------------------------------------------------------------------------------------------CTCCAACCTGTG------------------------------------------------------------------------------------------------------------------------------------------------------------------------------------------------------------------------------------------------------------------------------------------------------------------------------------------------------------------------------------------------------------------------------------------------------------------------------------------------------------------------------------------------------------------------------------------------------------GCGGAATTTGCTCACAAATTTCTCCCGGAAGAAGTGGAGAACTTGGCTGTGTGGCAGCACGTGTCCCTCAGAGCCATGAACCCTGATCTTGGGAAGCGAGTGGTGCAGGGGCTCTGCATGGCAGCGCTGTCACAGTGCAGGCGGTGGCTGAACAGCAGGCGTGCGTGGGGAGAGCTCCAACCTGTGAACTCTGCCCTTTCTGTCTTGCTGGTTGCCTGCAATTTTTCTGGTGATGCTTTGGAGGCAGAACTTCAGGCATCTATTTTGGGAGTGCTCGGTCAGTTCTGGACTTTCCTTCAGGCTAAGCAGGTCTCAGATGAGCCACGTCTCCAGCAAACACTGTGTTTATTGCTTCATCTTCTGGAGCTTTTCATCCAAGCGTTAGATGCTCAACTAATTAGCCAGGTATTTTCCCTGCTGTCTTCCCTTCTCCGGTTGGATCCCCCTGATCACGTTCGTCTGGCAATGCTGGATTTTCTCTCTTCTATAGGGAAGGTGTTTATACCACAAGAAGTACAG---------------------------------------------------------------------------------------------------------GAAACAGTCCATGAAGATGTTGTTCCTCAGTGCCTTAATTCTGAAGAAATAAAGAATAAAGTTGTTGATTTTATGGCTAAGGTAAGGCAAGGCGAAGAGACAACAGAAGCGCGTATAGAACGGCTGAAACAA---GAAAGGATTACCTGTGGTGCACACCTCATGAGAATGGCTGGAGAACTGGAGTCAACGGGAGAG---------------------------------------------------------------------------------------------------------------------------------------------------------------------------------------------------
>Ggal_9303
ATGTCCCAAACCGATCTCGAGTTGCTCCTGCGGGAGCTGGGAGGCTGGGACTGGGAGCTGTGCCGCAGGGAGCTGCCCGCCGTCCTGCCCCGGCTCCTCAGCTTTTACTCTATGTACCAAGAGTCTGAAGACTGGACTGAGCACATCCGTGTTTTGAGGATCCTGACTGAAATGTTTTTGCCTCATATCAGCCTTGGAGATTTGGAACAAACGTTTTTCTCTAAAGTATTACCTAAGACTCTGCAGTTATATGATAAACTGATGTATGAACTCTCCAGTGAAGCCAAAGGGTTAACTGGCCAGAATACAGAGTTACGTAGTACTGTAAGGAATCTTTTACAGACTATAGTGCAACTCTTGGAAACTCTGACCAGTTGTGTACGGTACATCTGCACACTGCAAGAGTGTGTGCCCTTGGACAGTATCCGCACCCTTCCATCCTCTGTTCTTTATGTAATAAAGAGCACATTTACACACTGCAAGGATAGCGAATCAGTGTACTGTGGGCATCTGCACTTGATTTCTGACCTCCTGCAAGCTGTGTTCAAGGAAACTTACTCTCTGCAGAAACAGCTGATGGAACTGTTTGATCAGATTTCTGTGGGGTCTGCATCTACT---GAAGATGATATCACAGATATGGTGTCA------------------------GTAATTCACACTGTGCTGGAGATCTGCTCTGTCATTTCCAATATGGACCACGCTCTTCATGCCAATACATGGAAGTTCATAATCAAGCAAAGCCTGAAGCACCATGCTCTGCTGCAGTGCCATCTGAAACACAGTGACATCCTCAGTGGTCTGTGCAAAGATACTTTGCTTTCTTTTCACTCCAGTTTACAACTAGCTGAGGAAATGAAGATGTCTGACATTCAGGACGGCGCTGACCTCAGGCTATTCCAGAAGACTGTCAAACTGTGCAGATTCTTTGCCAACTCCCTGGTATACTACACCAAGGAATTTCTTCCTTTCCTGTCTGATTTATGCTCGCAGTTGCATCAACTGTTCCTTCAGATATACAGCAAGTTTCCTCCCAGTCTTTATGCTCCGGTGATCTCAGAGGTGCATCAAGATGAAATATCACGGGTTTTTCTTGTGGCTCTAGATCCTCTCATCAGTCAGCTTCTTCCCTTTAGCCCTTTTATGGAGCAAGTGCTAAGGGACACTTCAGGTCTTCCTGCTGAGCAGCAGCTGCCCCAGTGTCTCCTTCTGATTACCATCATGGACAAGCTGTCTTCTCAGCCTGAAGAAGTGCAGACTCTCTGGAACACAGGACAAAGAAAGAGC---CTGTCTTTTCTCTCAGCTCTTTTCCAGAGTTTCCAGCAATGTTCTGCCGAGCTTTCTCTCCCTGTTTGTTTGCCAGAAGTGATCGGTACAGGACAGCCAGCCGTCCCCATCACCCTGTACCACTATGTCTGTGTCCATCTGTGCTCCTTCATTGCTTCCACACTCCCATCACAATTTCCTCATCTGGAGTATGCTCTGCTGGATGCTGTGCTGGGTTCTAGTATGATCACATCCCTGCTAGCAATGGACTCATGGTGCTTCCTTGCTCGGTATGGAACAGCTGAACTGTGCGCTCACCACTGTGTGGTGATTGCTCACTTGATAAAGTCGTGGCCCAATGAGTGTTATCAGGTCTCAGTCTTGGGTGTTCTGCTGAAGCGCATGCTGTTCTTGATGGCTCCAGATCATCAGGTGGAATTTGCTCACAAATTTCTCCCGGAAGAAGTGGAAAACTTGGCTGTGTGGCAGCACGTGTCCCTCAGAGCCCTGAGCCCTGATCTTGGGAAGCGAGTGGTGCGGGAGCTCTGCATGGCAGCGCTGGCGCAGTGCAGGCGGTGGCTGAACAGCAGGCGTGCCTGGGGAGAGCTCCAACCCGTGAACGTTGCCTTTTCTGTCTTGCTGGTTGCCTGCAAT---TCTGGTGATGCTTTGGAGGCAGAACTTCAGGCATCTATTTTGGGAGTGCTCGGTCAGTTCTGGACTTTCCTTCAGGCTAAGCAGGTCTCAGATGAACCACGTCTCCAGCAAACGCTGTGCTTATTACTTCATCTTCTGGAGTTTTTCATCCAAGCATTAGATGCTCAACTAATTAGCCAGGTATTTTCCCTGCTGTCTTCCCTTCTCCGGTTGGATCCCCCTGATCACATTCGTCTAGCAATGCTGGATTTTCTCTCTTCTGTGGGGAAGGTGTTTATACCACAAGAAGTGCAGAGGCAGGTTGTACCCCAGCTGTCATGTTCGTTTGCTTCTCTGCTAGCTGACCAAACCTGGTTGATTCATCAGCGCGCGCTGGAGGCATTCAGACACTTTGCAGAGGAAACAATCCATGAAGATGTTGTTCCTCAGTGCCTTAATTCTGAAGAAATTAAGAATAAAGTTGTTAATTTTATGGCTAAGGTAAGGCAAGGTGAAGAGACAACAGAAGCACGCATAGAACGCCTGAAACAA---GAAAGGATTACCTGTGATGCACATTTTATGAAAATGGCTAGAGAACTGGAGTCAACAGGAGAGCTGCAGCCTCTGGCAAAACGAGCGTGTCACCCCCCGTCTGAGGAGCAGTACAAGTCAGCAGTAGGCACAATGGAGGGGGCAGTGGAGGCTGTGAAGCTGCTGCTGCAGAAAGGTTCACCCCCTGCATGGGTTGCAGTGAAACTGGAGGCTCTACACACAGCTATAACCATCCTCAGAGACAGTGTACGCTCTGGT
>Cvir_8308
---------------------------------------------------------------------------------------------------------------ATGGCAGGAGCCACAGCTGCTTCTGCTGGTGACTTAAAG------CCAATCTTCACCACAGATTTCTTTAATGCTTTTACTCTGTGT------ATCAAGAGTCTGAAGACAGGACTGAGCACCTCCACTCTACAGTTGTATGATAAACTGATGTATGAACTGTCCAGCAAAGCCAAAGGGTTAACTGGCCAGAATACAGAGTTATGCAGTACT---------------------------------------------------------------------------------------------------------------------------------------------------------------GATAGTGAATCAGTGTACTGTGGGCATCTGCACTTGATTTCTGACCTCCTGCAAGCTGTGTTCAAGGAAACTTACTCTCTTCAGAAACAGCTGATGGAGCTGTTTGATCAGATCTCTGTGGGGTCTGCATCTTCT---CAAGATGACGTCACAGATATGGTGTCAGCCGTTGCTGTTGTTTCCTTCTTAGTAATTCACACTGTGTTGGAGATCTGCTCTGTCATTTCCAATATGGACCACGCTCTTCATGCCAATACATGGAAGTTCATAATCAAGTATGTCTTCAAG------------------------------------------------------------------CTCCTGGATTTT------------------------------------------ATCGCAGATGGCACTGACCTCAGGCTATTCCAGAAGACTGTCAAACTGTGCAGATTCTTTGCCAACTCCCTGGTGTACTACACTAAGGAATTTCTTTCTTTCCTCTCTGATCTGTGCTCGCTGTTGCATCAGCTGTTTCTTCAGATATACAGCAAATTTCCTCCCAGTCTTTACGCTCCAGCGATCTCAGAGGTACATCAAGATGAAATATCACGGGTTTTTCTGGTGGCTCTAGATCCTCTCATCAGTCAGCTTCTTCCCTTCAGCCCTTTTATGGAGCAAGTGCTAGGGGACAGTTCA---------------------------------------------------------------------------------------------------------------------------------------------------------------------------------------------------GAAGTGATCAGCACAGGACAGCCAGCAGTCCCCATCACCCTGTACCACTACGTCTGTGTCCACCTGTGCTCCTTCATTGCTTCCACGCTCCCA---------------------------------------------------------------------------------------------------------------------------------------------------------------------------------------------------------------------------------------------------TCACAGTTTCCTCAT------------------------------------------------------------------------------------------------------------------------------------------------------------------------CTGAATGTTGCCTTTTCTGTCATGCTGGTTGCCTGCAGTTTTTCTGGCGATGCTTTGGAGGCAGAACTTCAGGCATCTATTTTGGGAGTGCTTGGTCAGTTCTGGACTTTTCTTCAGGCAAAGCAGGTGAGAAGATTTCATGTTCTGACAGCG------GTGCAGTGGTTAGACAGAGCAGCGCTCACCTGTGCTCTGTTTGCTGGGCTTTGTTTCCTGCAGGTATTTGCACTGCTGTCTTCCCTTCTCCGGTTGGACCCCCCTGATCACGTTCGCCTAGCAGTGCTGGATTTTCTCTCTTCCGTGGGGAAGGTGTTTATACCACAAGAAGTACAG---------------------------------------------------------------------------------------------------------GAAACGGTCCACGAAGATGTTGTTCCTCAGTGCCTTAATTCTGAAGAAATTAAGAATAAAGTTGTTGATTTTATGGCTAAGGTAAGGCAAGGAGGAGAGACAACAGAAGCACGCATAGAACGCCTGAAGCAA---GAAAGGATTATCTGTGGTGCACATTTTATGAAAATGGCTGGAGAACTGGAG---------------------------------------------------------------------------------------------------------------------------------CCACCAGGAGAGGTATGTGTACCACTC---------------------------------------------------
>Mgal_5780
ATGTCCCAGACCGACCCCGAGCTGCTCCTGCGGGAGCTGGGCGGCTGGGACTGGGAACTGTGCCGCAGGGAGCTGCCCGCCGTCCTGCCCCGGCTCCTCTCT---------ATGTATCAAGAGTCTGAAGACTGGACTGAGCACATCCGTGTTTTAAGGATCCTGACTGAAATGTTTTTGCCTCATATCAGTCTTGGAGATTTGGAAGAAATGTTTTTCTCTAAAGTATTACCTAAGACTCTACAGTTATATGATAAATTGATGTATGAACTCTCCAGTGAAGCCAAAGGATTAACTGACCAGAATACAGAGTTACGCAGTACCGTAAGGAATCTTTTACAGACTGTAGTGCAACTCTTGGAAACTCTGACCAGTTGTGTGCGGTACATCTGTACTCTGCAAGACTGTGTGCCCTTGGACAGTATCCGCACCCTTCCATCCTCTGTTCTTTATGTAATAAAGAACACATTTACACACTGCAAGGATAGCGAATCAGTGTACTGTGGGCATCTGCACTTAATTTCTGACCTCCTGCAAGCTATGTTCAAGGAAACTTACTCTCTTCAGAAACAGCTGATGGAACTGTTTGATCAGATTTCTGTGGGGTCTGCATCTACT---GAAGATGACATCACAGATATGGTGTCA------------------------GTAATTCACACTGTGCTGGAGATCTGCTCTGTCATTTCCAATATGGACCATGCTCTTCATGCCAATACATGGAAGTTCATAATCAAGCAAAGCCTGAAGCACCATTCTCTGCTGCAGTGCCATCTGAAACACAGTGACATCCTCAGTGGTCTGTGCAAAGATACTCTGCTTTCTTTTCACTCCAGTTTACAACTAGCTGAGGAAATGAAGATGTCTGACATTCAGGATGGCACTGACCTCAGGCTATTCCAGAAGACTGTCAAACTGTGCAGATTCTTTGCCAATTCCCTGGTATACTACACCAAGGAATTTCATCCTTTTCTGTCTGATTTATGCTCACAGTTGCATCAACTGTTCCTTCAGATATACAGCAAATTTCCTCCCAGTCTTTATGCTCCAGTGATCTCAGAGGTACATCAAGATGAAATATCACGGGTTTTTCTTGTGGCTCTAGATCCTCTCATCAATCAGCTTCTTCCCTTTAGCCCTTTTATGGAGCAAGTGCTAAGGGACGCTTCAGGTCTTCCTGCTGAGCAGCAGCTGCCCCAGTGTCTCCTTCTGATTACCATCATGGACAAGCTGTCTTCTCAATCTGAAGAAGTACAAACTCTCTGGAACACAGGGCTGAAGGATACAGACCTGTCTTTTCTCTCAGCTCTTTTCCAGAGTTTCCAGCAATGTTTTGCCGAGCTTTCTCTCCCTGTTTGTTTGCCAGAAGTGATCAGTACAGGACAGCCAACAGTCCCCATCACCCTGTACCACTATGTCTGTGTCCATCTGTGCTCCTTCATTGCTTCCACACTCCCATCACAATTTCCTCATCTGGAGCGTGCTCTGCTGGATGCTGTGCTGGGTTCTAGTATGATCACATCCCTGCTAGCAATGGACTCATGGTGCTTCCTTGCTCGGTATGGAACAGCTGAACTGTGTGCTCACCATTGTACGGTGATTGCTCACTTGATAAAGTCGTGGCCCAATGAATGTTATCAGGTCTCAGTCTTGGGTGTTCTGCTGAAGCGCATGCTATTCTTGATGGCTCCAGATCATCAGGTGGAATTTGCTCACAAATTTCTCCCGGAAGAAGTGGAAAACTTGACTGTGTGGCAGCACGTGTCCCTCAGAGCCCTGAACCCTGATCTTGGGAAGCGAGTGGTGCGGGAGCTCTGCATGGCAGCGCTGGCGCAGTGCAGGCGGTGGCTGAACAGCAGGCGTGCCTGGGGAGAGCTCCAACCTGTGAATGTTGCCTTTTCTGTCTTGCTGGTTACCTGCAATTTTTCTGGTGATGCTTTGGAGGCAGAACTTCAGACGTCTATTTTGGGAGTGCTTGGTCAGTTCTGGACTTTCCTTCAGGCTAAGCAGGTCTCAGATGAACCACGTCTCCAGCAAATGCTGTGTTTATTACTTCAGCTTCTGGAGTTTTTCATCCAAGCATTAGATGCTCAACTAATTAGCCAGGTATTTTCCCTGCTGTCTTCCCTTCTCCGGATGGATCCCCCCGATCACATTCGTCTAGCAATGCTGGATTTTCTCTCTTCTGTGGGGAAGGTGTTTATCCCACAAGAAGTACAGAGGCAAGTTGTACCCCAGCTGTCCTGTTTGTTTGCTTCTCTGCTAGCTGACCAAACCTGGTTGATTCACCAGCGTGCACTGGAGGCATTCAGACGCTTTGCAGAGGAAACAATCCATGAAGATGTTGTTCCTCAGTGCCTTAATTCTGAAGAAATTAAGAATAAAGTTATTAATTTTATGGCTAAGGTAAGGCAAGGCGAGGAGACAACAGAAGCACGTATAGAACGCCTGAAACAACCAGAAAGAACTCTCATGAGACAAGGGAGTCTCGTGCAGCTTTCGACTCTGAGG---GTTTCTTGCATTTGGCCTCTGGCAAAACGAGCGTGCCATCCCCCGTCTGAGGAGCAGTACAAGTCAGCAGTAGGCACAATGGAGGGGGCAGTGGAGGCTGTGAAGCTGCTGCTGCAGAAAGGGTCACCCCCTGCATGGGTTGCAGTGAAACTGGAGGCTTTACATACAGCTATAGCCATCCTCAGAAACAGCGTACGACTAGGG
