# Supplementary material for: Comparison of the Chinese bamboo partridge and red Junglefowl genome sequences highlights the importance of demography in genome evolution
Source: BMC Genomics. 2018 May 8;19:336. doi: 10.1186/s12864-018-4711-0 (PMC5941490; doi:10.1186/s12864-018-4711-0)
Supplement: Supplementary file 3 — Alignments from Analyses. All alignments and topologies of one-to-one orthologs used for analyses of molecular evolution are given as a single tarball. (TGZ 3336 kb) [file 12864_2018_4711_MOESM3_ESM.tgz › alignments/fam10098.codon.fasta]

>Cjap_24077
ATGGGAAAGGCAACAAAGCGCAAGAAAAAGGCCTCCACGGCTTCAAAAGCCAAGGGCTCAGCAGAGCCAACCATAGCCATGGTGAAGAGCAACCCCTTTGAGGTGAAGGTCAACAGGCAGAAGTTCAACATCTTGGGAAGGAAAACCAAGAATGATGTGGGGCTGCCTGGTGTGTCACGGTCCAAGGCCATCAAGAAGAGAACTCAAACGTTATTGAAAGAATATAAAGAAAAAGAGAAGACAAATGTGTTTAAAGATAAACGTTTTGGTGAATATAACACTAAAATAACTCCAGAGGAAAAGATGATAAAACGATTCACTTTGGAAAGACAGGCTAATGAT------------------------------------------------TTTGCTTATTCTGTTTCTGAG---------------------------------------------------------------------------TTGACTGCTGCTCACTTTGGAGGCGGTGGAGGCCTTCTTCGTAAAAAGGCATCAAGTGAGCAGGAAGAT---GAAGAGGAAAAACCTAAATCCAGGAAGGAACTCATAGAAGAGTTGATAGCCAAATCTAAACAAGAAAAGCAAGAAAGGCAAAATCGGAGAGAAAGTGCCTTAGAACTTACTGAAAAGCTTGACAGTGACTGGAAGGAAATCCAAGCCCTTATGGCCCGCAAACCCCCAAAGTCAGAAAGAGTGGACAAAGAGACAGAAAAACCCAAGCCTGATGAATATGATATGATTGTTCGAGAACTTGGATTCGAGATGAAAGCAAAACCTTCAGAAAGGATGAAGACAGAAGAAGAATTGGCAAAAGAGGAGGAGGCGCGACTCCAGAAGCTAGAG------------------------------------------------------------------------------------------------------------------------------------GATGGAAAGATGAACATTGAAGGTGAGGAGGAGGACAAAGAAGAGGAGGATGAGGAACAGGAAGAAGAGGATGAAGAACAGGAAGAAGAGGAAGGTGAGAAGGAAGATAATGAGGATGAAGAAGGTGAGGAAGAATCTGCTAATGAAGATGAGGAGGATGTTGCATCAGATAACCATTCAGATCTTGAGTCTGACCTTGAGAGTGAAGAAGAAGCTGCAGAGAATAAAGAACAAAAGAAACACAAGGCAAATGAAAATGAATCACAGAATGTGGAGGAACTGGATCCAGAAATGGAAGCTGCCAAATCAGAGCTTCCATATACATTTGCTGTTCCTGAGTCCTATGAGAAATTTAAACTTTTATTGGCTGGAAGAACAGTAGAGCAACAGCTTATTATACTGGAGAGGATTCAGAAATGCAATCACCCAAGTCTTGCAGTGGGAAACAAAACAAAGTTGGAAAAACTGTTTGGCTTCCTTCTGGAATACATTGGAGAGTTAGCAACTCTGGATTTACCAGAGCTCAAAACAATTGATAAACTCATCCTGCCATTGTACAATCTTTGCCAGATGTTTCCTGAAGCAGCCAGTGGCAATATAAAGTTTGTCCTTCGAGACGCTGCACATGAGATGGAAGAAGTAATTGAAGTCAAAGGCCGTGCAGCGTTTCCAGGCTTAGACACG------------------------------------------------------------------------------------------------------TGTCGCATCACAACATTGCAGGATGTTATTAAA------------------------------------------------------------------------------------------------------------------------GGCTATACTGTAGTCCATCCATTCACACCAGTGGGAAAAAACTTAGAACTGCTTTTGGTGTGTGATAAGAAGGATCTGGAAAGTTGGCAGAAGCAAAACCTGCCATTGAGCGTGGTGACTAGATTAAAGGAACTGAGCAAAACAGAACTTAATCATATC------AGGTTGTCGTGTCTAGCCTTGTGTTTTGATCTTATTAAAAGATGTGCAGCTCTATATGAGTTTTTACCATCATTCCATGAAATAATGCATCCGATAAGAACAGTCCTTACACAG------CGTGTGCCAGTGAGTGAATATCCTGAACAAATGCAGGAATGGTATCGCAGTGCTCTGAAAGAGCTGGAGAACAAAGCAAAGCTCTATACTCCGCTGGTGTGTGAGAAGAAGAAACCAGTGCCATTGAAACAGTATACGCCTAAGATTGTGAAAGTTTTAGAGTTTGGAAGAAAGCAGGGAGGCAGCAAAAAGGAGCAGGAAAGAAGGCGGTTAATTCACAAACATAAACGTGAATTTAAAGGAGCTGTTCGTGAGATCCGGAAAGACAACCAGTTTCTGGCCAGAATGCAACTGTCAGAAATCATGGAGAGA------GCACTTGGGAACATGGCTCTGAGACAGAGAGAAGCCAGCAGCAGCTCCACCGACGACAAGCAAGAGCAGAACTGCAGTCGTGTTATTACAATCGTCTTCCTGGCACTCCTCATTGACTTGTTGGGATTTGCTCTCATTTTGCCATTGTTTCCTTCCATCCTTGATTATTACAGCCAGAATGAGGCAATGATTGGTGTTGCTTTCTCCCTTGGTTTTACCCTGGGTCCCATGATTGGAGCTTATCTAGCTATGGAGACAGAAAAAGGAGAAGTCTTCTATCTTCGTTCAGCATTATTAGCGCTCACGTTTGCTGCAGCTGACTTGATTTTCATCTTCTTCCTGCTTCCAGAGACACTTCCCAAAGAAAAGCGGAACCTCAAACTCTTGGGCCTGGCTTACTTCCTGTACCTCTTCCTGTTTTCTGGATTGGAGTACACACTGAGTTTTCTTACTCACCAGAGATTCCAGTTCAGCAGTATGCAGCAGGGCAAGATGTTTTTCTTTATTGGAATTACAATGGCTGTGATCCAGGGAGGCTACGCTCGCCGAATAAAGCCAGGAAATGAAATCAGAGCCGTAAAAAGGGCCATTCTGCTGTTGATTCCAGCGTTCCTGTTCATTGGATGGGCTGCCAACGTGACCCTGCTGAGCGCCGGCCTGTTGCTGTACTCTTTCGCTGCCGCCATTGTTATCCCGTGTTTGTCTGCAGTGGTGTCAGGCTACGGTTCTGCCAGCCAGAAAGGAAGAGTTATGGGGATCCTGAGGAGCCTGGGGGCTCTGGCGAGAGCGCTGGGACCTGTCCTGTCAGCCACAGTTTACTGGCTGGCAGGGGCAGAGAGCTGCTTCACCATCTGCGGAGCTTTCTTCCTCATCCCCTTCGTTTTACTCGGTTCTATCAAACAACAGACGAAGGAGGAG
>Mgal_8814
ATGGGGAAGGCTGCAAAGCGCAAGAAAAAGGCCTCCACATTTTCAAAAGCCAAGGGCTCAGCAGAGCCAACCATAGCCATGGTGAAGAGCAATCCCTTTGAGGTGAAAGTCAACAGGCAGAAGTTTAACATCTTGGGAAGGAAGACCAAGAACGATGTGGGGCTGCCTGGTGTGTCACGGTCCAAGGCTATCAAGAAGCGAACTCAAACGTTATTGAAAGAATATAAAGAAAAAGAAAAGACAAATGTGTTTAAAGATAAGCGTTTTGGTGAATATAACACTAAAATAAGTCCAGAGGAAAAGATGATAAAACGATTCACTTTGGAAAGACAGCAAAACTATGGAAAGAAAAATATCTATAATCTTAATGAAGATGAAGAATTAACTCATTTTGGCCAATCTTTAGCAGAAATTGAAAAACTGAATGATATTATTGATAGTGATAGTGACACCGATGAAAGGGGAGCATTGTCAGCTGAG------TTAACTGCTGCTCACTTTGGAGGGGGCGGAGGCCTTCTTCGTAAAAAAGCATCTAGTGAACAGGAAGATGAAGAGGAGGAAAAACCTAAATCTAGGAAGGAACTCATAGAAGAGTTGATAGCCAAATCTAAACAAGAAAAGCAAGAAAGGCAGAGTCGGAGAGAAAGTGCCTTAGAACTTACTGAAAAGCTTGACAATGACTGGAAGGAAATCCAAACCCTTATGGCCCGCAAACCCCCAAAGTCAGAAAGAAAGGACAAAGAGGCAGAAAAACCCAAGCCTGATGAATATGATATGATTGTTCGAGAACTTGGATTCGAGATGAAAGCAAAACCTTCAGAAAGGATGAAGACAGAAGAAGAATTGGCAAAAGAGGAGGAGGCGCGACTCCAGAAGCTAGAGGCAGATCGACTACGTCGAATGCGTGGAATAGATGAACAAGAGAATAAAAAGAAACCCAGCCACGTGTCAGCTGATGATCTAGCTGATGGCTTTATCCTGGACAAAGATGACAGACGTTTATTGTCTTACAAGGATGGAAAAATGAACATTGAAAATGTGGAGGAGGAGGAGGACAAAGAAGAGGAGGAGGACAAAGAAGAGGAAGAGGAACAGGAAGAAGAGGAAGGTGAGAAGGAAGATAATGAGAATGAAGAAGGTGAGGAAGAATCTGCTACTGAA---------------------GATAACCACTCGGATCTTGAGTCGGATCTTGAGAGTGAAGAAGAAGCTGCAGGAAATAAAGAACAAAAGAAACAAAAGACAAATGAAAATGAATCACAGAATGTGGAGGAACTGGATCCAAAAATGGAAGCTGCCAAATCAGAGCTTCCATATACATTTGCTGTTCCTGAGTCCTATGAGAAATTTAAATCTTTATTGGCTGGAAGAACAGTAGAGCAACAGCTTATTATACTGGAGAGGATTCAGAAATGCAATCATCCAAGTCTTGCAGTGGGAAACAAAACAAAGTTGGAAAAACTGTTTGGCTTTCTTCTGGAATATATTGGAGAGTTAGCAACTCTGGATCTACCAGAGCTGAAAACAATTGACAAACTCATCCTGCCATTGTACAATCTTTGCCAGATGTTTCCTGAAGCAGCCAGTGGCAATATTAAGTTTGTCCTTCGAGACGCTGCACATGAGATGGAAGAAGTAATTGAAGTCAAAGGCCGTGCAACATTTCCAGGCTTAGACACGCTTATTTATTTGAAAATTACATCTCTGCTGTTTCCAACATCTGACTTCTGGCATCCAGTTGTAACTCCTGCTTTTATATACATGAGTCAGCTGCTTACTAAGTGCCGCATCACAACATTGCAAGATGTTATTAAAGGTTTGTTTATATGCTCTTTGCTCCTGGAATATGTATCTCTCTCCAAAAGATTTGTACCAGAACTCATCAATTTTCTTCTTGGAGTACTTCACATATCTCTACCCAAACAGCAGGCCCAAGGCTATACTGTAGTCCATCCATTCACACCAGTGGGGAAAAATTTAGAACTGCTTTTGGTGTGTGATAAGAAGGATCTGGAAAGTTGGCAGAAGCAAAACCTGCCATTGAGTGTTGTGACTAGATTAAAGGAATTGAGCAAAACAGAAATTAATCATATCAGTAACAGATTGTCGTGTCTAGCCTTGTGTTTTGATCTTATTAAAAGATGTGCAGTTCTATATGAGTTTTTACCATCGTTCCATGAAATAATGCATCCAATAAGAGTACTCCTGACACAAAGTTATCATCTAGCTCGGTGTAACCATACTTCGTATTTTCAGGAATGGTATCACAATGCTCTAAAGGAGCTGGAGAACAAAGCAAAGCACTATACTCCACTGATATGTGAGAAAAAGAAGCCAGTGCCATTGAAACAGTATACACCTAAGATTGTGAAAGTTTTAGAGTTTGGAAGAAAGCAGGGAGGCAGTAAAAAGGAGCAAGAAAGAAAGCGGTTAATTCACAAACATAAACGTGAATTTAAAGGAGCTGTTCGTGAGATCCGGAAGGACAACCAGTTTCTGGCTAGAACGCAGCTTTCAGAAATCATGGAGAGA---------------------------------------------------------GATTCAGCCAGAAAGAGAAAAGTGAAA------------------------------------GAGCTTCTTGGT------------------------------------------------------------------------------------------------------------------------AGTCTTGCTACACAGGAAGGT---GAATGGAAAGCT------------ATGAAA---------------------------------------------------------AGGAAAAAGGGGAAGAAC---------------------------------------------------------------------------------------------------------------------------------------------------------------------------------------------------------------------------------------------------------------------------------------------------------------------------------------------------------------------------------------------------------------------------------------------------------------------------------------------------------------------------------------------------------------
>Btho_8479
ATGGGGAAGGCGGCAAAGCGCAAGAAAAAGGCCTCCACATCTTCAAAAGCCAAGGGCTCAGCGGAGCCAACCATAGCCATGGTGAAGAGCAACCCCTTTGAGGTGAAGGTCAACAGGCAGAAGTTTAACATCTTAGGAAGGAAGACCAAGAATGATGTGGGGCTGCCTGGTGTGTCACGGTCCAAGGCTATCAAGAAGCGAACACAAACGTTATTGAAAGAATATAAAGAAAAGGAAAAGACAAATGTGTTTAAAGATAAACGTTTTGGTGAATATAACACCAAAATAAGTCCAGAGGAAAAGATGATAAAACGATTCACTTTGGAAAGACAGCAAAATTATGGAAAGAAAAATATCTATAATCTTAACGAAGATGAAGAATTAACTCATTTTGGCCAATCTTTGGCAGAAATTGAAAAACTGAATGATGTTATTGATAGTGATAGTGACACAGACGAAAGAGGAGCATTGTCAGCTGAG------TTAACTGCTGCTCACTTTGGAGGGGGTGGAGGCCTTCTTCGTAAAAAAGCGTCAAGTGAACAAGAAGATGAAGAGGAGGAAAAACCTAAATCTAGGAAGGAACTCATAGAAGAGTTGATAGCCAAATCTAAACAAGAAAAGCAAGAAAGGCAAAGTCGGAGAGAAAGTGCCTTAGAACTTACTGAAAAGCTTGACAGTGACTGGAAGGAAATCCAAACCCTTATGGCCCGCAAACTTCCAAAGTCAGAAAGAAAGGACAAAGAGGCAGAAAAACCCAAGCCTGATGAATATGATATGATTGTTCGAGAACTTGGATTCGAGATGAAAGCAAAACCTTCAGAAAGGATGAAGACAGAAGAAGAATTGGCAAAAGAGGAGGAGGCGCGACTCCAGAAGCTAGAG------------------------------------------------------------------------------------------------------------------------------------GATGGAAAAATGAACATTGAAAATGTGGAGGAGGAGGAGGACAAAGAAGAGGAGGAGGACAAAGAAGAGGAAGAGGAACAGGAAGAAGAGGAAGGTGAGAAGGAAGATAATGAGAATGAAGAAGGTGAGGAAGAATCTGCTACTGAAGATGAGGAGGATGTTGCATCAGATAACCACTCGGATCTCGAGTCTGACCTTGAGAGTGAAGAAGAAGCTGCAGGAAATAAAGAACAAAAGAAACACAAGGCAAATGAAAATGAATCGCAGAATGTGGAGGAACTGGATCCAAAAATAGAAGCTGCCAAATCAGAGCTTCCATATACATTTGCGGTTCCTGAGTCCTATGAGAAATTTAAATCTTTATTGGCTGGAAGAACAGTAGAGCAACAGCTTACTATACTGGAGAGGATTCAGAAATGCAATCACCCAAGTCTTGCAGTGGGAAACAAAACAAAGTTGGAAAAACTGTTTGGCTTCCTTCTGGAATATATTGGAGAGTTAGCAACTCTGGATTTACCAGAGCTCAAAACAATTGACAAACTCATCCTGCCATTGTACAATCTTTGCCAGATGTTTCCTGAAGCAGCCAGTGGCAATATTAAGTTTGTCCTTCGAGACGCTGCACATGAGATGGAAGAAGTAATTGAAGTCAAAGGCCGTGCAACATTTCCAGGTTTAGACACG------------------------------------------------------------------------------------------------------TGTCGCATCACAACATTGCAAGATGTTATTAAAGGTTTGTTTATATGCTCTTTGCTCCTGGAATATGTATCTCTCTCCAAAAGATTTGTACCAGAACTCATCAATTTTCTTCTTGGAGTACTTCACATATCTCTACCCAAAAAGCAGGCCCAGGGTTATACTGTAGTCCATCCATTCACACCAGTGGGGAAAAATTTAGAACTGCTTCTGGTGTGTGATAAGAAGGATCTGGAAAGCTGGCAGAAGCAAAACCTGCCATTGAGTGTTGTGACTAGATTAAAGGAATTGAGCAAAACAGAAATTAATCATATC------AGGTTGTCGTGTCTAGCCTTGTGTTTCGATCTTATTAAAAGATGTGCAGTTCTATATGAGTTTTTACCATCGTTCCATGAAATAATGCATCCAATAAGAGTACTCCTGACACAG------CGTGTGTCAGTGAGTGAATATCCTGAACAAATGCAGGAATGGTATCACAGTGCTCTGAAAGAGCTGGAGAACAAAGCAAAGTGCTATACTCCACTGATATGCGAGAAAAAGAAACCAGTGCCATTGAAACAGTATACGCCTAAGATTGTGAAAGTTTTAGAGTTCGGAAGAAAGCAGGGAGGCAGCAAAAAGGAGCAAGAAAGAAAGCGATTAATTCACAAACATAAACGTGAATTTAAAGGAGCTGTTCGTGAGATCCGGAAGGACAACCAGTTTCTGGCTAGAATGCAACTTTCAGAAATCATGGAGAGGATCGGAGTACTTGGGAACATGGCTCTGAGAGAGGGAGAAGCCAGCAGCAGCTCCGCCGATGACAAGCAGGAGCAGAACTGCAGTCGTGTTATTACAATTGTCTTCCTGGCACTCCTCATAGACTTGTTGGGATTTGCTCTCATCTTGCCATTGTTTCCTTCCATCCTTGATTATTACAGCCAGACTGAGCTATCTGTT---------------------------------------TTACAGGATGGATTATATTTGTCATTGCAACGTGGTGTGGACTGGTTTGCAGCAATGGTTGGAATGCCT---------------------------------------------------------CCAGAGAGGAAATACAACAGTGTCTTGTTTGGA------------------------------------------------------------------------------------------------------------------------------------------------------------------------------------------------------------------------------------------------------------------------------------------------------------------------------------------------------------------------------------------------------------------------------------------------------------------------------------------------------------------------------------------------
>Ggal_4980
ATGGGGAAGGCGGCAAAGCGCAAGAAAAAGGCCTCCACATCTTCAAAAGCCAAGGGCTCAGCAGAGCCAACCATAGCCATGGTGAAAAGCAACCCCTTTGAGGTGAAGGTCAACAGGCAGAAGTTTAACATCTTGGGAAGGAAGACCAAGAATGATGTGGGTCTGCCTGGTGTGTCACGGTCCAAGGCTATCAAGAAGCGAACACAAACGTTATTGAAAGAATATAAAGAAAAAGAAAAGACAAATGTATTTAGAGATAAACGTTTTGGTGAATATAACACCAAAATAAGTCCAGAGGAAAAGATGATAAAACGATTCACTTTGGAAAGACAGCAAAATTATGGAAAGAAAAATATCTATAATCTCAACGAAGATGAAGAATTAACTCATTTTGGCCAATCTTTGGCAGAAATTGAAAAACTGAATGATGTTATTGATAGCGATAGTGACACAGATGAAAGAGGAGCATTGTCAGCTGAG------TTAACTGCTGCTCACTTTGGAGGGGGTGGAGGCCTTCTTCGTAAAAAAGCGTCAACTGAGCAGGAAGATGAAGAGGAGGAAAAACCTAAATCTAGGAAGGAACTCATAGAAGAGTTGATAGCCAAATCTAAACAAGAAAAGCAAGAAAGGCAAAGTCGGAGAGAAAGTGCTTTAGAACTTACTGAAAAGCTTGACAATGACTGGAAGGAAATCCAAACCCTTATGGCCCGCAAACCTCCAAAGTCAGAAAGAAAGGACAAAGAGGCAGAAAAACCCAAGCCTGATGAATATGATATGATTGTTCGAGAACTTGGATTCGAGATGAAAGCAAAACCTTCAGAAAGGATGAAGACAGAAGAAGAATTGGCAAAAGAGGAGGAGGCGCGACTCCAGAAGCTAGAGGCAGATCGACTACGTCGAATGCGTGGAATAGGTGAACAAGAGAATAAAAAGAAACCCAGCCACGTGTCAGCTGATGATCTAACTGATGGCTTTATCCTGGATAAAGACGACAGACGTTTATTGTCTTACAAGGATGGAAAAATGAACATTGAAAATGTGGAGGAGGAGGAGGACAAAGAAGAGGAGGAGGACAAAGAAGAGGAAGAGGAACAGGAAGAAGAGGAAGGTGAGAAGGAAGATAATGAGAATGAAGAAGGTGAGGAAGAATCTGCTACTGAAGATGAGGAGGATGTTGCATCAGATAACCACTCGGATCTCGAGTCTGACCTTGAGAGTGAAGAAGAAGCTGCAGGAAATAAAGAACAAAAGAAACACAAGGCAAATGAAAATGAATCACAGAATGTGGAGGAACTGGATCCAAAAATGGAAGCTGCCAAATCAGAGCTTCCATATACATTTGCGGTTCCTGAGTCCTATGAGAAATTTAAATCTTTATTGGCTGGAAGAACAGTAGAGCAACAGCTTACTATACTGGAGAGGATTCAGAAATGCAATCACCCAAGTCTTGCAGTGGGAAACAAAACAAAGTTGGAAAAACTGTTTGGCTTCATTCTGGAATATATTGGAGAGTTAGCAACTCTGGATTTACCAGAGCTCAAAACAATTGACAAACTCATCCTGCCATTGTACAATCTTTGCCAGATGTTTCCTGAAGCAGCCAGTGGCAATATTAAGTTTGTCCTTCGAGACGCTGCACATGAGATGGAAGAAGTAATTGAAGTCAAAGGCCGTGCAACATTTCCAGGTTTAGGCACGCTTATTTATTTGAAAATTACATCTCTGCTGTTTCCAACATCTGACTTCTGGCATCCAGTTGTAACTCCTGCTTTTATATACATGAGTCAGCTGCTTACTAAGTGTCGCATCACAACATTGCAAGATGTTATTAAAGGTTTGTTTATATGCTCTTTGCTCCTGGAATATGTATCTCTCTCCAAAAGATTTGTACCAGAACTCATCAATTTTCTTCTTGGAGTACTTCACATATCTCTACCCAAAAAGCAGGCCCAGGGCTATACTGTAGTCCATCCATTCACACCAGTGGGGAAAAATTTAGAACTGCTTCTGGTGTGTGATAAGAAGGATCTGGAAAGCTGGAAGAAGCAAAACCTGCCATTGAGTGTTGTGACTAGATTAAAGGAATTGAGCAAAACAGAAATTAATCATATCAGTAACAGGTTGTCGTGTCTAGCCTTGTGTTTTGATCTTATTAAAAGATGTGCAGTTCTATATGAGTCTTTACCATCGTTCTATGAAATAATGCATCCAATAAGAGTACTCCTGACACAG------CGTGTGTCAGTGAGTGAATATCCTGAACAAATGCAGGAATGGTATCATGGTGCTCTGAAAGAGCTGGAAAACAAAACAAAGCACTATACTCCACTGATATGTGAGAAAAAGAAACCAGTGCCATTGAAACAGTATACGCCTAAGATTGTGAAAGTTTTAGAGTTTGGAAGAAAGCAGGGAGGCAGCAAAAAGGAGCAAGAAAGAAAGCGATTAATTCACAAACATAAACGTGAATTTAAAGGAGCTGTTCGTGAGATCCGGAAAGACAACCAGTTTCTGGCTAGAATGCAACTTTCAGAAATCATGGAGAGA---------------------------------------------------------GATTCAGCCAGAAAGAGAAAAGTGAAA------------------------------------GAGCTTCTTGGT------------------------------------------------------------------------------------------------------------------------AGCCTTGCTACACAGGAGGGT---GAATGGAAAGCT------------ATGAAG---------------------------------------------------------AGGAAAAAGGGGAGGAAC---------------------------------------------------------------------------------------------------------------------------------------------------------------------------------------------------------------------------------------------------------------------------------------------------------------------------------------------------------------------------------------------------------------------------------------------------------------------------------------------------------------------------------------------------------------
>Cvir_7697
ATGGGGAAGGCGGCAAAGCGAAAGAAAAAGGCCTCAGCGCCTTCAAGAACCAAGGGCTCGGCGGAGCCAACCATCGCCATGGTGAAGAGCAACCCCTTTGAGGTGAAGGTCAACAGGCAGAAGTTTAACATACTGGGAAGGAAGACCAAGAATGATGTGGGGCTGCCTGGTGTGTCGCGGTCCAAGGCTATCAAGAAGCGAACTCAAACGTTATTGAAAGAATATAAAGAAAAAGAAAAGACAAATGTGTTTAAAGATAAACGTTTTGGTGAATATAACACCAAAATAAGTCCAGAGGAAAAGATGATAAAACGATTCACTTTGGAAAGACAGCAAAATTTTGGAAAGAAAAGTATCTATAATCTTAATGAAGATGAAGAATTAACTCATTATGGCCAATCTTTGGCAGAAATTGAAAAACTGAATGACATTATTGATAGTGATAGTGACACAGAAGAAAGAGGAGCGTTGTCAGGTAGGACATATCTGATAATATCTCACTACTCT------------------------------------------------------------------------------GTATTATTTTTTTCACTGTTGGTTTTGTTG------------CAAGAAAGACAGAGTCGGAGAGAAAGTGCCTTAGAACTTACTGAGAAGCTTGACAATGACTGGAAGGAAATCCAAACCCTTATGGCCCGCAAACCCCCCAAGTCAGAAAGAAAGGATGAAGAGGTAGAAAAGCCCAAGCCTGATGACTATGATATGATTGTTCGAGAACTTGGATTTGAGATGAAAGCAAAACCTTCAGAAAGGATGAAGACAGAAGAAGAATTGGCAAAAGAGGAGGAGGCGAGACTCCAGAAACTAGAG------------------------------------------------------------------------------------------------------------------------------------GATGGCAAAATGAGTATTGAAAATGAGGAGGAGGAGGGCAAAGAAGAGGAGGAACAGGAGCAGGAAGAAGAGGAAGAA---------------GGTGAGAAGGAATTTAATGAGAATGGAGAAGGTGAGGAAGAATCTGCTACTGAAGATGAGGAGGATGTTGCATCAGATAACCACTCAGATCTTGAGTCTGACCTTGAGAGTGAAGAGGAAGCTACAGGAAATACAGAACAAGAGAAACAAAAGGCAAATGAAAATGAATCACAGAATGTGGAGGAACTGGATCCAGAAATGGAGGCTGTCAAATCAGAGCTTCCGTATACGTTTTCTGTTCCTGAGTCCTATGAGAAATTTAAGTCGTTATTGGCTGGAAGAACAGTAGAGCAGCAGCTTATTATACTGGAGAGGATTCAGAAATGCAATCACCCAAGCCTTGCAGTGGGAAACAAAACAAAGTTGGAAAAACTGCTTGGCTTCCTTCTGGAATATATTGGAGAGTTGGCAACTCTGGATTTACCAGAGCTGAAAACAATTGACAAACTCATCCTGCCATTGTACAATCTTTGCCAGATGTTTCCTGAAGCAGCCAGTGGCAATATTAAGTTTGTCCTTCGAGACGCTGCACATGAGATGGAAGAAGTAATGGAAGTCAAAGGCCGTGTGACATTTCCAGGTTTAGACACG---------------------------------------------------------------------------------------------------------------------------------------------------------------------------------------------------------------------------------------------------------------------------------------------------------------------------------------------------------------------------------------------------GTAACCAATACC---------------------------------------------------------------TGCTGC------------------------------------------------------------------------------------------------------------------------------------------------------------------------------------------------------------------------------------------------------------------------------------------------------------------------------------------------------------------------------------------------------------------------------------------------------------------------------------------------------------------------------------------------------------------------------------------------------------------------------------------------------------------------------------------------------------------------------------------------------------------------------------------------------------------------------------------------------------------------------------------------------------------------------------------------------------------------------------------------------------------------------------------------------------------------------------------------------------------------------------------------------------------------------------------------------------------------------------------------------------------------------------------------------------------------------------------------------------
